# Supplementary material for: Physiological and metabolomic consequences of reduced expression of the Drosophila brummer triglyceride Lipase
Source: PLoS One. 2021 Sep 21;16(9):e0255198. doi: 10.1371/journal.pone.0255198 (PMC8454933; doi:10.1371/journal.pone.0255198)
Supplement: S2 Dataset — (XLSX) [file pone.0255198.s015.xlsx]

## Sheet: a
Nazario-Yepiz et al. Physiological and Metabolomic Consequences of Reduced Expression of the Drosophila brummer Triglyceride Lipase
Supplementary Dataset 2. Over-representation analysis of global metabolic pathways for differentially abundant metabolites on Ubi > bmm-RNAi lines. Enrichment analysis for differentially abundant metabolites was performed with Fisher's exact test comparing to Metabolon library using R packages. (a) Enrichment analysis for differentially abundant metabolites from Ubi > bmm-RNAiV37877 females compa…
Category	k	m	n	N	Enrichment	p.value	FDR
Purine Metabolism, Guanine containing	10	13	240	723	2.37	0.00144793	0.0914081
Lysophospholipid	2	28	240	723	0.21	0.00172468	0.0914081
Tyrosine Metabolism	8	11	240	723	2.23	0.00813784	0.287537
Pyrimidine Metabolism, Thymine containing	4	4	240	723	3.05	0.0119396	0.3164
Diacylglycerol	5	6	240	723	2.54	0.0171006	0.362532
Vitamin A Metabolism	3	3	240	723	3.04	0.0362723	0.384487
Hexosylceramides (HCER)	3	3	240	723	3.04	0.0362723	0.384487
Fatty Acid, Amino	3	3	240	723	3.04	0.0362723	0.384487
Tryptophan Metabolism	8	12	240	723	2.04	0.0250078	0.384487
Fatty Acid, Dicarboxylate	2	20	240	723	0.3	0.0284482	0.384487
Ascorbate and Aldarate Metabolism	4	5	240	723	2.43	0.0440222	0.388863
Benzoate Metabolism	4	5	240	723	2.43	0.0440222	0.388863
Pyrimidine Metabolism, Cytidine containing	7	11	240	723	1.94	0.0480121	0.391483
Dipeptide	0	8	240	723	0	0.0575904	0.436041
Endocannabinoid	1	13	240	723	0.23	0.0706505	0.46806
Monoacylglycerol	1	13	240	723	0.23	0.0706505	0.46806
Fatty Acid, Monohydroxy	4	25	240	723	0.47	0.0823132	0.513247
Pantothenate and CoA Metabolism	4	6	240	723	2.03	0.0978656	0.515917
Phospholipid Metabolism	6	10	240	723	1.83	0.0909012	0.515917
Fatty Acid Metabolism (Acyl Carnitine, Monounsaturated)	0	7	240	723	0	0.10221	0.515917
Long Chain Saturated Fatty Acid	0	7	240	723	0	0.10221	0.515917
Tocopherol Metabolism	2	2	240	723	3.03	0.109884	0.52944
Leucine, Isoleucine and Valine Metabolism	4	24	240	723	0.49	0.120437	0.55506
Urea cycle; Arginine and Proline Metabolism	9	18	240	723	1.53	0.134325	0.593267
Partially Characterized Molecules	0	5	240	723	0	0.176165	0.74694
Advanced Glycation End-product	1	1	240	723	3.02	0.33195	0.748654
Dihydroceramides	1	1	240	723	3.02	0.33195	0.748654
Biotin Metabolism	1	1	240	723	3.02	0.33195	0.748654
Neurotransmitter	1	1	240	723	3.02	0.33195	0.748654
Bacterial/Fungal	1	1	240	723	3.02	0.33195	0.748654
Acetylated Peptides	1	1	240	723	3.02	0.33195	0.748654
Modified Peptides	1	1	240	723	3.02	0.33195	0.748654
Guanidino and Acetamido Metabolism	1	1	240	723	3.02	0.33195	0.748654
Phosphatidylserine (PS)	1	1	240	723	3.02	0.33195	0.748654
Sphingolipid Synthesis	2	3	240	723	2.02	0.257107	0.748654
Glycerolipid Metabolism	2	3	240	723	2.02	0.257107	0.748654
Thiamine Metabolism	2	3	240	723	2.02	0.257107	0.748654
Pterin Metabolism	2	3	240	723	2.02	0.257107	0.748654
Purine Metabolism, (Hypo)Xanthine/Inosine containing	5	10	240	723	1.52	0.312909	0.748654
Glycolysis, Gluconeogenesis, and Pyruvate Metabolism	5	10	240	723	1.52	0.312909	0.748654
Histidine Metabolism	7	15	240	723	1.42	0.276255	0.748654
Polyamine Metabolism	2	13	240	723	0.46	0.238266	0.748654
Aminosugar Metabolism	1	8	240	723	0.37	0.281203	0.748654
Mevalonate Metabolism	0	4	240	723	0	0.307623	0.748654
Fatty Acid Metabolism (Acyl Carnitine, Medium Chain)	0	4	240	723	0	0.307623	0.748654
Medium Chain Fatty Acid	0	4	240	723	0	0.307623	0.748654
Long Chain Monounsaturated Fatty Acid	0	6	240	723	0	0.185838	0.748654
Ceramides	3	5	240	723	1.82	0.339285	0.749255
Glycogen Metabolism	3	6	240	723	1.51	0.404392	0.822941
Purine Metabolism, Adenine containing	7	16	240	723	1.33	0.422523	0.822941
Food Component/Plant	10	24	240	723	1.27	0.383032	0.822941
Glycine, Serine and Threonine Metabolism	3	14	240	723	0.64	0.406941	0.822941
Long Chain Polyunsaturated Fatty Acid (n3 and n6)	1	7	240	723	0.43	0.434761	0.822941
Phosphatidylethanolamine (PE)	1	7	240	723	0.43	0.434761	0.822941
Fatty Acid Metabolism (Acyl Carnitine, Hydroxy)	1	7	240	723	0.43	0.434761	0.822941
Fatty Acid Metabolism (Acyl Glycine)	1	7	240	723	0.43	0.434761	0.822941
Glutathione Metabolism	4	8	240	723	1.51	0.450709	0.825144
Carnitine Metabolism	1	2	240	723	1.51	0.554017	0.825144
Fatty Acid Metabolism (Acyl Carnitine, Dicarboxylate)	1	2	240	723	1.51	0.554017	0.825144
Fatty Acid Metabolism	1	2	240	723	1.51	0.554017	0.825144
Inositol Metabolism	1	2	240	723	1.51	0.554017	0.825144
Fatty Acid Synthesis	1	2	240	723	1.51	0.554017	0.825144
TCA Cycle	5	12	240	723	1.26	0.545385	0.825144
Phosphatidylcholine (PC)	3	13	240	723	0.69	0.560475	0.825144
Phosphatidylinositol (PI)	2	10	240	723	0.6	0.509633	0.825144
Riboflavin Metabolism	0	3	240	723	0	0.554635	0.825144
Fatty Acid Metabolism (Acyl Carnitine, Polyunsaturated)	0	3	240	723	0	0.554635	0.825144
Pentose Phosphate Pathway	0	3	240	723	0	0.554635	0.825144
Fatty Acid, Branched	0	3	240	723	0	0.554635	0.825144
Pyrimidine Metabolism, Orotate containing	0	3	240	723	0	0.554635	0.825144
Lysoplasmalogen	0	3	240	723	0	0.554635	0.825144
Fatty Acid Metabolism (also BCAA Metabolism)	0	3	240	723	0	0.554635	0.825144
Glycosyl PE	2	4	240	723	1.51	0.603295	0.876018
Methionine, Cysteine, SAM and Taurine Metabolism	8	20	240	723	1.21	0.630623	0.903324
Vitamin B6 Metabolism	2	5	240	723	1.21	0.668953	0.921531
Fatty Acid, Dihydroxy	2	5	240	723	1.21	0.668953	0.921531
Phenylalanine Metabolism	1	6	240	723	0.5	0.669414	0.921531
Fatty Acid Metabolism (Acyl Choline)	3	7	240	723	1.29	0.690808	0.926907
Alanine and Aspartate Metabolism	3	7	240	723	1.29	0.690808	0.926907
Pentose Metabolism	3	8	240	723	1.13	0.724779	0.960332
Nicotinate and Nicotinamide Metabolism	4	10	240	723	1.21	0.737701	0.965387
Glutamate Metabolism	3	12	240	723	0.75	0.75956	0.981871
Pyrimidine Metabolism, Uracil containing	5	15	240	723	1	1	1
Phosphatidylglycerol (PG)	3	9	240	723	1	1	1
Chemical	2	6	240	723	1	1	1
Hexosylceramide (HCER) PEs	1	3	240	723	1	1	1
Dinucleotide	1	3	240	723	1	1	1
Galactosyl Glycerolipids	1	3	240	723	1	1	1
Lysine Metabolism	4	14	240	723	0.86	1	1
Ceramide PEs	2	7	240	723	0.86	1	1
Gamma-glutamyl Amino Acid	4	15	240	723	0.8	0.783446	1
Fatty Acid Metabolism (Acyl Carnitine, Long Chain Saturated)	2	8	240	723	0.75	1	1
Plasmalogen	1	4	240	723	0.75	1	1
Nucleotide Sugar	1	4	240	723	0.75	1	1
Sterol	1	4	240	723	0.75	1	1
Fructose, Mannose and Galactose Metabolism	1	5	240	723	0.6	1	1
Drug - Topical Agents	0	1	240	723	0	1	1
Ketone Bodies	0	1	240	723	0	1	1
Xanthine Metabolism	0	1	240	723	0	1	1
Purine and Pyrimidine Metabolism	0	1	240	723	0	1	1
Fatty Acid Metabolism (Acyl Carnitine, Short Chain)	0	1	240	723	0	1	1
Sphingosines	0	2	240	723	0	1	1
Oxidative Phosphorylation	0	2	240	723	0	1	1
Tetrahydrobiopterin Metabolism	0	2	240	723	0	1	1
Hemoglobin and Porphyrin Metabolism	0	2	240	723	0	1	1
Disaccharides and Oligosaccharides	0	2	240	723	0	1	1

## Sheet: b
Nazario-Yepiz et al. Physiological and Metabolomic Consequences of Reduced Expression of the Drosophila brummer Triglyceride Lipase
Supplementary Dataset 2. Over-representation analysis of global metabolic pathways for differentially abundant metabolites on Ubi > bmm-RNAi lines. Enrichment analysis for differentially abundant metabolites was performed with Fisher's exact test comparing to Metabolon library using R packages. (a) Enrichment analysis for differentially abundant metabolites from Ubi > bmm-RNAiV37877 females compa…
Category	k	m	n	N	Enrichment	p.value	FDR
Purine Metabolism, Adenine containing	9	16	171	723	2.45	0.00458268	0.161921
Glycogen Metabolism	5	6	171	723	3.6	0.00342681	0.161921
Glycosyl PE	4	4	171	723	4.31	0.00304577	0.161921
Fatty Acid Metabolism (Acyl Choline)	5	7	171	723	3.08	0.00969618	0.256949
Vitamin B6 Metabolism	4	5	171	723	3.44	0.0123991	0.262862
Tyrosine Metabolism	6	11	171	723	2.35	0.0254504	0.385392
Leucine, Isoleucine and Valine Metabolism	1	24	171	723	0.17	0.0246844	0.385392
Pantothenate and CoA Metabolism	4	6	171	723	2.86	0.0303438	0.402055
Monoacylglycerol	0	13	171	723	0	0.0460255	0.542078
Fatty Acid, Dicarboxylate	1	20	171	723	0.21	0.0583293	0.61829
Lysophospholipid	7	28	171	723	1.06	0.822933	1
Tryptophan Metabolism	5	12	171	723	1.78	0.167366	1
Purine Metabolism, Guanine containing	5	13	171	723	1.65	0.200433	1
Glycine, Serine and Threonine Metabolism	5	14	171	723	1.53	0.337828	1
Methionine, Cysteine, SAM and Taurine Metabolism	5	20	171	723	1.06	0.7958	1
Food Component/Plant	5	24	171	723	0.88	1	1
Gamma-glutamyl Amino Acid	4	15	171	723	1.13	0.761908	1
Pyrimidine Metabolism, Uracil containing	4	15	171	723	1.13	0.761908	1
Chemical	3	6	171	723	2.13	0.147839	1
Alanine and Aspartate Metabolism	3	7	171	723	1.83	0.365167	1
Fatty Acid Metabolism (Acyl Carnitine, Monounsaturated)	3	7	171	723	1.83	0.365167	1
Pentose Metabolism	3	8	171	723	1.6	0.401676	1
Purine Metabolism, (Hypo)Xanthine/Inosine containing	3	10	171	723	1.27	0.707715	1
Glycolysis, Gluconeogenesis, and Pyruvate Metabolism	3	10	171	723	1.27	0.707715	1
TCA Cycle	3	12	171	723	1.06	1	1
Lysine Metabolism	3	14	171	723	0.9	1	1
Urea cycle; Arginine and Proline Metabolism	3	18	171	723	0.7	0.586232	1
Fatty Acid, Monohydroxy	3	25	171	723	0.5	0.230467	1
Sphingolipid Synthesis	2	3	171	723	2.84	0.14096	1
Hexosylceramide (HCER) PEs	2	3	171	723	2.84	0.14096	1
Sterol	2	4	171	723	2.13	0.238845	1
Ascorbate and Aldarate Metabolism	2	5	171	723	1.7	0.338681	1
Ceramides	2	5	171	723	1.7	0.338681	1
Fatty Acid Metabolism (Acyl Carnitine, Hydroxy)	2	7	171	723	1.21	0.671472	1
Ceramide PEs	2	7	171	723	1.21	0.671472	1
Fatty Acid Metabolism (Acyl Carnitine, Long Chain Saturated)	2	8	171	723	1.06	1	1
Glutathione Metabolism	2	8	171	723	1.06	1	1
Phosphatidylinositol (PI)	2	10	171	723	0.84	1	1
Nicotinate and Nicotinamide Metabolism	2	10	171	723	0.84	1	1
Phospholipid Metabolism	2	10	171	723	0.84	1	1
Pyrimidine Metabolism, Cytidine containing	2	11	171	723	0.77	1	1
Phosphatidylcholine (PC)	2	13	171	723	0.65	0.743075	1
Polyamine Metabolism	2	13	171	723	0.65	0.743075	1
Histidine Metabolism	2	15	171	723	0.56	0.5401	1
Dihydroceramides	1	1	171	723	4.25	0.236515	1
Bacterial/Fungal	1	1	171	723	4.25	0.236515	1
Fatty Acid Metabolism (Acyl Carnitine, Short Chain)	1	1	171	723	4.25	0.236515	1
Carnitine Metabolism	1	2	171	723	2.12	0.41734	1
Tocopherol Metabolism	1	2	171	723	2.12	0.41734	1
Tetrahydrobiopterin Metabolism	1	2	171	723	2.12	0.41734	1
Fatty Acid Metabolism	1	2	171	723	2.12	0.41734	1
Inositol Metabolism	1	2	171	723	2.12	0.41734	1
Disaccharides and Oligosaccharides	1	2	171	723	2.12	0.41734	1
Fatty Acid Synthesis	1	2	171	723	2.12	0.41734	1
Fatty Acid Metabolism (Acyl Carnitine, Polyunsaturated)	1	3	171	723	1.41	0.55553	1
Pentose Phosphate Pathway	1	3	171	723	1.41	0.55553	1
Hexosylceramides (HCER)	1	3	171	723	1.41	0.55553	1
Fatty Acid, Amino	1	3	171	723	1.41	0.55553	1
Dinucleotide	1	3	171	723	1.41	0.55553	1
Fatty Acid Metabolism (also BCAA Metabolism)	1	3	171	723	1.41	0.55553	1
Pterin Metabolism	1	3	171	723	1.41	0.55553	1
Fatty Acid Metabolism (Acyl Carnitine, Medium Chain)	1	4	171	723	1.06	1	1
Pyrimidine Metabolism, Thymine containing	1	4	171	723	1.06	1	1
Partially Characterized Molecules	1	5	171	723	0.84	1	1
Fructose, Mannose and Galactose Metabolism	1	5	171	723	0.84	1	1
Phenylalanine Metabolism	1	6	171	723	0.7	1	1
Diacylglycerol	1	6	171	723	0.7	1	1
Long Chain Polyunsaturated Fatty Acid (n3 and n6)	1	7	171	723	0.6	1	1
Phosphatidylethanolamine (PE)	1	7	171	723	0.6	1	1
Fatty Acid Metabolism (Acyl Glycine)	1	7	171	723	0.6	1	1
Aminosugar Metabolism	1	8	171	723	0.53	0.68799	1
Phosphatidylglycerol (PG)	1	9	171	723	0.47	0.693663	1
Glutamate Metabolism	1	12	171	723	0.35	0.311962	1
Endocannabinoid	1	13	171	723	0.32	0.319624	1
Drug - Topical Agents	0	1	171	723	0	1	1
Advanced Glycation End-product	0	1	171	723	0	1	1
Biotin Metabolism	0	1	171	723	0	1	1
Neurotransmitter	0	1	171	723	0	1	1
Ketone Bodies	0	1	171	723	0	1	1
Acetylated Peptides	0	1	171	723	0	1	1
Xanthine Metabolism	0	1	171	723	0	1	1
Purine and Pyrimidine Metabolism	0	1	171	723	0	1	1
Modified Peptides	0	1	171	723	0	1	1
Guanidino and Acetamido Metabolism	0	1	171	723	0	1	1
Phosphatidylserine (PS)	0	1	171	723	0	1	1
Sphingosines	0	2	171	723	0	1	1
Fatty Acid Metabolism (Acyl Carnitine, Dicarboxylate)	0	2	171	723	0	1	1
Oxidative Phosphorylation	0	2	171	723	0	1	1
Hemoglobin and Porphyrin Metabolism	0	2	171	723	0	1	1
Vitamin A Metabolism	0	3	171	723	0	1	1
Glycerolipid Metabolism	0	3	171	723	0	1	1
Thiamine Metabolism	0	3	171	723	0	1	1
Riboflavin Metabolism	0	3	171	723	0	1	1
Fatty Acid, Branched	0	3	171	723	0	1	1
Pyrimidine Metabolism, Orotate containing	0	3	171	723	0	1	1
Lysoplasmalogen	0	3	171	723	0	1	1
Galactosyl Glycerolipids	0	3	171	723	0	1	1
Mevalonate Metabolism	0	4	171	723	0	0.577753	1
Plasmalogen	0	4	171	723	0	0.577753	1
Nucleotide Sugar	0	4	171	723	0	0.577753	1
Medium Chain Fatty Acid	0	4	171	723	0	0.577753	1
Fatty Acid, Dihydroxy	0	5	171	723	0	0.596986	1
Benzoate Metabolism	0	5	171	723	0	0.596986	1
Long Chain Monounsaturated Fatty Acid	0	6	171	723	0	0.344626	1
Long Chain Saturated Fatty Acid	0	7	171	723	0	0.207729	1
Dipeptide	0	8	171	723	0	0.20888	1

## Sheet: c
Nazario-Yepiz et al. Physiological and Metabolomic Consequences of Reduced Expression of the Drosophila brummer Triglyceride Lipase
Supplementary Dataset 2. Over-representation analysis of global metabolic pathways for differentially abundant metabolites on Ubi > bmm-RNAi lines. Enrichment analysis for differentially abundant metabolites was performed with Fisher's exact test comparing to Metabolon library using R packages. (a) Enrichment analysis for differentially abundant metabolites from Ubi > bmm-RNAiV37877 females compa…
Category	k	m	n	N	Enrichment	p.value	FDR
Purine Metabolism, Adenine containing	11	16	208	723	2.47	0.000936358	0.0992539
Purine Metabolism, Guanine containing	9	13	208	723	2.47	0.00269411	0.142788
Pantothenate and CoA Metabolism	5	6	208	723	2.94	0.00873132	0.23138
Glycosyl PE	4	4	208	723	3.52	0.00670983	0.23138
Tyrosine Metabolism	7	11	208	723	2.25	0.0163383	0.263789
Pyrimidine Metabolism, Cytidine containing	7	11	208	723	2.25	0.0163383	0.263789
Fatty Acid Metabolism (Acyl Choline)	5	7	208	723	2.52	0.0234149	0.263789
Hexosylceramides (HCER)	3	3	208	723	3.51	0.0235662	0.263789
Glutamate Metabolism	0	12	208	723	0	0.0231935	0.263789
Monoacylglycerol	0	13	208	723	0	0.0248858	0.263789
Tryptophan Metabolism	7	12	208	723	2.06	0.0461885	0.445089
Glycogen Metabolism	4	6	208	723	2.34	0.0603397	0.492
Diacylglycerol	4	6	208	723	2.34	0.0603397	0.492
Fatty Acid Synthesis	2	2	208	723	3.5	0.0824818	0.582871
Fatty Acid, Dicarboxylate	2	20	208	723	0.34	0.0776382	0.582871
Leucine, Isoleucine and Valine Metabolism	3	24	208	723	0.43	0.105732	0.686952
Endocannabinoid	1	13	208	723	0.26	0.123133	0.686952
Phosphatidylcholine (PC)	1	13	208	723	0.26	0.123133	0.686952
Dipeptide	0	8	208	723	0	0.113201	0.686952
Nicotinate and Nicotinamide Metabolism	5	10	208	723	1.76	0.161193	0.712046
Fatty Acid, Monohydroxy	4	25	208	723	0.55	0.181507	0.712046
Vitamin B6 Metabolism	3	5	208	723	2.1	0.146437	0.712046
Ascorbate and Aldarate Metabolism	3	5	208	723	2.1	0.146437	0.712046
Sphingolipid Synthesis	2	3	208	723	2.33	0.200313	0.712046
Hexosylceramide (HCER) PEs	2	3	208	723	2.33	0.200313	0.712046
Thiamine Metabolism	2	3	208	723	2.33	0.200313	0.712046
Fatty Acid, Amino	2	3	208	723	2.33	0.200313	0.712046
Long Chain Monounsaturated Fatty Acid	0	6	208	723	0	0.189864	0.712046
Fatty Acid Metabolism (Acyl Carnitine, Hydroxy)	0	7	208	723	0	0.201522	0.712046
Long Chain Saturated Fatty Acid	0	7	208	723	0	0.201522	0.712046
Glutathione Metabolism	4	8	208	723	1.75	0.236421	0.808407
Lysophospholipid	5	28	208	723	0.61	0.285873	0.824193
Advanced Glycation End-product	1	1	208	723	3.49	0.28769	0.824193
Dihydroceramides	1	1	208	723	3.49	0.28769	0.824193
Bacterial/Fungal	1	1	208	723	3.49	0.28769	0.824193
Fatty Acid Metabolism (Acyl Carnitine, Short Chain)	1	1	208	723	3.49	0.28769	0.824193
Modified Peptides	1	1	208	723	3.49	0.28769	0.824193
Nucleotide Sugar	2	4	208	723	1.75	0.326491	0.887384
Pyrimidine Metabolism, Thymine containing	2	4	208	723	1.75	0.326491	0.887384
Lysine Metabolism	2	14	208	723	0.49	0.370856	0.982768
Methionine, Cysteine, SAM and Taurine Metabolism	7	20	208	723	1.22	0.616566	1
Urea cycle; Arginine and Proline Metabolism	6	18	208	723	1.16	0.609697	1
Food Component/Plant	6	24	208	723	0.87	0.820351	1
Gamma-glutamyl Amino Acid	5	15	208	723	1.16	0.773853	1
Histidine Metabolism	5	15	208	723	1.16	0.773853	1
Glycolysis, Gluconeogenesis, and Pyruvate Metabolism	4	10	208	723	1.4	0.484663	1
TCA Cycle	4	12	208	723	1.16	0.750966	1
Polyamine Metabolism	4	13	208	723	1.07	1	1
Pentose Metabolism	3	8	208	723	1.31	0.695833	1
Fatty Acid Metabolism (Acyl Carnitine, Long Chain Saturated)	3	8	208	723	1.31	0.695833	1
Phospholipid Metabolism	3	10	208	723	1.04	1	1
Glycine, Serine and Threonine Metabolism	3	14	208	723	0.74	0.767166	1
Pyrimidine Metabolism, Uracil containing	3	15	208	723	0.69	0.572873	1
Ceramides	2	5	208	723	1.39	0.628876	1
Benzoate Metabolism	2	5	208	723	1.39	0.628876	1
Chemical	2	6	208	723	1.16	1	1
Alanine and Aspartate Metabolism	2	7	208	723	0.99	1	1
Ceramide PEs	2	7	208	723	0.99	1	1
Fatty Acid Metabolism (Acyl Carnitine, Monounsaturated)	2	7	208	723	0.99	1	1
Phosphatidylglycerol (PG)	2	9	208	723	0.77	1	1
Phosphatidylinositol (PI)	2	10	208	723	0.69	0.732259	1
Purine Metabolism, (Hypo)Xanthine/Inosine containing	2	10	208	723	0.69	0.732259	1
Carnitine Metabolism	1	2	208	723	1.74	0.492899	1
Tocopherol Metabolism	1	2	208	723	1.74	0.492899	1
Tetrahydrobiopterin Metabolism	1	2	208	723	1.74	0.492899	1
Fatty Acid Metabolism	1	2	208	723	1.74	0.492899	1
Glycerolipid Metabolism	1	3	208	723	1.16	1	1
Pentose Phosphate Pathway	1	3	208	723	1.16	1	1
Dinucleotide	1	3	208	723	1.16	1	1
Plasmalogen	1	4	208	723	0.87	1	1
Partially Characterized Molecules	1	5	208	723	0.69	1	1
Fatty Acid, Dihydroxy	1	5	208	723	0.69	1	1
Fructose, Mannose and Galactose Metabolism	1	5	208	723	0.69	1	1
Phenylalanine Metabolism	1	6	208	723	0.58	0.679014	1
Long Chain Polyunsaturated Fatty Acid (n3 and n6)	1	7	208	723	0.49	0.67973	1
Phosphatidylethanolamine (PE)	1	7	208	723	0.49	0.67973	1
Fatty Acid Metabolism (Acyl Glycine)	1	7	208	723	0.49	0.67973	1
Aminosugar Metabolism	1	8	208	723	0.43	0.450114	1
Drug - Topical Agents	0	1	208	723	0	1	1
Biotin Metabolism	0	1	208	723	0	1	1
Neurotransmitter	0	1	208	723	0	1	1
Ketone Bodies	0	1	208	723	0	1	1
Acetylated Peptides	0	1	208	723	0	1	1
Xanthine Metabolism	0	1	208	723	0	1	1
Purine and Pyrimidine Metabolism	0	1	208	723	0	1	1
Guanidino and Acetamido Metabolism	0	1	208	723	0	1	1
Phosphatidylserine (PS)	0	1	208	723	0	1	1
Sphingosines	0	2	208	723	0	1	1
Fatty Acid Metabolism (Acyl Carnitine, Dicarboxylate)	0	2	208	723	0	1	1
Oxidative Phosphorylation	0	2	208	723	0	1	1
Hemoglobin and Porphyrin Metabolism	0	2	208	723	0	1	1
Inositol Metabolism	0	2	208	723	0	1	1
Disaccharides and Oligosaccharides	0	2	208	723	0	1	1
Vitamin A Metabolism	0	3	208	723	0	0.561122	1
Riboflavin Metabolism	0	3	208	723	0	0.561122	1
Fatty Acid Metabolism (Acyl Carnitine, Polyunsaturated)	0	3	208	723	0	0.561122	1
Fatty Acid, Branched	0	3	208	723	0	0.561122	1
Pyrimidine Metabolism, Orotate containing	0	3	208	723	0	0.561122	1
Lysoplasmalogen	0	3	208	723	0	0.561122	1
Fatty Acid Metabolism (also BCAA Metabolism)	0	3	208	723	0	0.561122	1
Pterin Metabolism	0	3	208	723	0	0.561122	1
Galactosyl Glycerolipids	0	3	208	723	0	0.561122	1
Mevalonate Metabolism	0	4	208	723	0	0.583066	1
Fatty Acid Metabolism (Acyl Carnitine, Medium Chain)	0	4	208	723	0	0.583066	1
Sterol	0	4	208	723	0	0.583066	1
Medium Chain Fatty Acid	0	4	208	723	0	0.583066	1

## Sheet: d
Nazario-Yepiz et al. Physiological and Metabolomic Consequences of Reduced Expression of the Drosophila brummer Triglyceride Lipase
Supplementary Dataset 2. Over-representation analysis of global metabolic pathways for differentially abundant metabolites on Ubi > bmm-RNAi lines. Enrichment analysis for differentially abundant metabolites was performed with Fisher's exact test comparing to Metabolon library using R packages. (a) Enrichment analysis for differentially abundant metabolites from Ubi > bmm-RNAiV37877 females compa…
Category	k	m	n	N	Enrichment	p.value	FDR
Food Component/Plant	17	24	241	723	2.21	0.000199226	0.021118
Glycogen Metabolism	6	6	241	723	3.05	0.00131543	0.0697177
Benzoate Metabolism	5	5	241	723	3.04	0.00400202	0.118453
Fatty Acid, Monohydroxy	2	25	241	723	0.23	0.00446991	0.118453
Fatty Acid Metabolism (Acyl Choline)	6	7	241	723	2.61	0.00662117	0.140369
Glycosyl PE	4	4	241	723	3.03	0.0121412	0.214494
Diacylglycerol	5	6	241	723	2.53	0.017435	0.264016
Sphingolipid Synthesis	3	3	241	723	3.03	0.0367295	0.324444
Hexosylceramide (HCER) PEs	3	3	241	723	3.03	0.0367295	0.324444
Fatty Acid, Amino	3	3	241	723	3.03	0.0367295	0.324444
Galactosyl Glycerolipids	3	3	241	723	3.03	0.0367295	0.324444
Pyrimidine Metabolism, Uracil containing	1	15	241	723	0.2	0.0264152	0.324444
Ascorbate and Aldarate Metabolism	4	5	241	723	2.42	0.0446977	0.338425
Fatty Acid, Dihydroxy	4	5	241	723	2.42	0.0446977	0.338425
Dipeptide	0	8	241	723	0	0.05736	0.405344
Urea cycle; Arginine and Proline Metabolism	10	18	241	723	1.7	0.0724229	0.426491
Glutamate Metabolism	1	12	241	723	0.25	0.0704813	0.426491
Monoacylglycerol	1	13	241	723	0.23	0.0706602	0.426491
Leucine, Isoleucine and Valine Metabolism	4	24	241	723	0.49	0.0826763	0.461247
Lysophospholipid	5	28	241	723	0.53	0.100634	0.470765
Phosphatidylethanolamine (PE)	0	7	241	723	0	0.102147	0.470765
Ceramide PEs	0	7	241	723	0	0.102147	0.470765
Long Chain Saturated Fatty Acid	0	7	241	723	0	0.102147	0.470765
Tryptophan Metabolism	7	12	241	723	1.77	0.117368	0.518376
Purine Metabolism, Adenine containing	8	16	241	723	1.52	0.181314	0.720726
Lysine Metabolism	7	14	241	723	1.51	0.250274	0.720726
Histidine Metabolism	7	15	241	723	1.41	0.277979	0.720726
Fatty Acid, Dicarboxylate	4	20	241	723	0.59	0.236807	0.720726
Vitamin B6 Metabolism	3	5	241	723	1.81	0.339965	0.720726
Vitamin A Metabolism	2	3	241	723	2.01	0.258951	0.720726
Glycerolipid Metabolism	2	3	241	723	2.01	0.258951	0.720726
Thiamine Metabolism	2	3	241	723	2.01	0.258951	0.720726
Fatty Acid Metabolism (Acyl Carnitine, Polyunsaturated)	2	3	241	723	2.01	0.258951	0.720726
Hexosylceramides (HCER)	2	3	241	723	2.01	0.258951	0.720726
Pyrimidine Metabolism, Orotate containing	2	3	241	723	2.01	0.258951	0.720726
Endocannabinoid	2	13	241	723	0.46	0.237954	0.720726
Phosphatidylcholine (PC)	2	13	241	723	0.46	0.237954	0.720726
Drug - Topical Agents	1	1	241	723	3.01	0.333333	0.720726
Advanced Glycation End-product	1	1	241	723	3.01	0.333333	0.720726
Dihydroceramides	1	1	241	723	3.01	0.333333	0.720726
Neurotransmitter	1	1	241	723	3.01	0.333333	0.720726
Bacterial/Fungal	1	1	241	723	3.01	0.333333	0.720726
Acetylated Peptides	1	1	241	723	3.01	0.333333	0.720726
Modified Peptides	1	1	241	723	3.01	0.333333	0.720726
Guanidino and Acetamido Metabolism	1	1	241	723	3.01	0.333333	0.720726
Phosphatidylinositol (PI)	1	10	241	723	0.3	0.177565	0.720726
Fatty Acid Metabolism (Acyl Carnitine, Medium Chain)	0	4	241	723	0	0.307204	0.720726
Sterol	0	4	241	723	0	0.307204	0.720726
Medium Chain Fatty Acid	0	4	241	723	0	0.307204	0.720726
Long Chain Monounsaturated Fatty Acid	0	6	241	723	0	0.186103	0.720726
Pyrimidine Metabolism, Cytidine containing	5	11	241	723	1.37	0.519946	0.852516
Glutathione Metabolism	4	8	241	723	1.51	0.451271	0.852516
Aminosugar Metabolism	4	8	241	723	1.51	0.451271	0.852516
Nicotinate and Nicotinamide Metabolism	2	10	241	723	0.6	0.509208	0.852516
Purine Metabolism, (Hypo)Xanthine/Inosine containing	2	10	241	723	0.6	0.509208	0.852516
Long Chain Polyunsaturated Fatty Acid (n3 and n6)	1	7	241	723	0.43	0.434321	0.852516
Alanine and Aspartate Metabolism	1	7	241	723	0.43	0.434321	0.852516
Fatty Acid Metabolism (Acyl Carnitine, Hydroxy)	1	7	241	723	0.43	0.434321	0.852516
Carnitine Metabolism	0	2	241	723	0	0.55494	0.852516
Sphingosines	0	2	241	723	0	0.55494	0.852516
Fatty Acid Metabolism (Acyl Carnitine, Dicarboxylate)	0	2	241	723	0	0.55494	0.852516
Oxidative Phosphorylation	0	2	241	723	0	0.55494	0.852516
Fatty Acid Metabolism	0	2	241	723	0	0.55494	0.852516
Hemoglobin and Porphyrin Metabolism	0	2	241	723	0	0.55494	0.852516
Inositol Metabolism	0	2	241	723	0	0.55494	0.852516
Fatty Acid, Branched	0	3	241	723	0	0.554631	0.852516
Lysoplasmalogen	0	3	241	723	0	0.554631	0.852516
Dinucleotide	0	3	241	723	0	0.554631	0.852516
Fatty Acid Metabolism (also BCAA Metabolism)	0	3	241	723	0	0.554631	0.852516
Methionine, Cysteine, SAM and Taurine Metabolism	8	20	241	723	1.21	0.630994	0.955506
Ceramides	1	5	241	723	0.6	0.669638	0.985857
Chemical	1	6	241	723	0.5	0.669408	0.985857
Fatty Acid Metabolism (Acyl Carnitine, Monounsaturated)	3	7	241	723	1.29	0.691448	0.990452
Fatty Acid Metabolism (Acyl Glycine)	3	7	241	723	1.29	0.691448	0.990452
Gamma-glutamyl Amino Acid	5	15	241	723	1	1	1
Glycolysis, Gluconeogenesis, and Pyruvate Metabolism	4	10	241	723	1.2	0.738244	1
Tyrosine Metabolism	4	11	241	723	1.09	1	1
Polyamine Metabolism	4	13	241	723	0.92	1	1
Purine Metabolism, Guanine containing	4	13	241	723	0.92	1	1
Glycine, Serine and Threonine Metabolism	4	14	241	723	0.85	0.783589	1
Phosphatidylglycerol (PG)	3	9	241	723	1	1	1
Phospholipid Metabolism	3	10	241	723	0.9	1	1
TCA Cycle	3	12	241	723	0.75	0.759552	1
Partially Characterized Molecules	2	5	241	723	1.2	1	1
Fructose, Mannose and Galactose Metabolism	2	5	241	723	1.2	1	1
Phenylalanine Metabolism	2	6	241	723	1	1	1
Pantothenate and CoA Metabolism	2	6	241	723	1	1	1
Pentose Metabolism	2	8	241	723	0.75	0.725348	1
Fatty Acid Metabolism (Acyl Carnitine, Long Chain Saturated)	2	8	241	723	0.75	0.725348	1
Tocopherol Metabolism	1	2	241	723	1.5	1	1
Tetrahydrobiopterin Metabolism	1	2	241	723	1.5	1	1
Disaccharides and Oligosaccharides	1	2	241	723	1.5	1	1
Fatty Acid Synthesis	1	2	241	723	1.5	1	1
Riboflavin Metabolism	1	3	241	723	1	1	1
Pentose Phosphate Pathway	1	3	241	723	1	1	1
Pterin Metabolism	1	3	241	723	1	1	1
Mevalonate Metabolism	1	4	241	723	0.75	1	1
Plasmalogen	1	4	241	723	0.75	1	1
Nucleotide Sugar	1	4	241	723	0.75	1	1
Pyrimidine Metabolism, Thymine containing	1	4	241	723	0.75	1	1
Biotin Metabolism	0	1	241	723	0	1	1
Ketone Bodies	0	1	241	723	0	1	1
Xanthine Metabolism	0	1	241	723	0	1	1
Purine and Pyrimidine Metabolism	0	1	241	723	0	1	1
Fatty Acid Metabolism (Acyl Carnitine, Short Chain)	0	1	241	723	0	1	1
Phosphatidylserine (PS)	0	1	241	723	0	1	1

## Sheet: e
Nazario-Yepiz et al. Physiological and Metabolomic Consequences of Reduced Expression of the Drosophila brummer Triglyceride Lipase
Supplementary Dataset 2. Over-representation analysis of global metabolic pathways for differentially abundant metabolites on Ubi > bmm-RNAi lines. Enrichment analysis for differentially abundant metabolites was performed with Fisher's exact test comparing to Metabolon library using R packages. (a) Enrichment analysis for differentially abundant metabolites from Ubi > bmm-RNAiV37877 females compa…
Category	k	m	n	N	Enrichment	p.value	FDR
Monoacylglycerol	12	13	213	723	3.26	3.28328e-06	0.000348028
Long Chain Monounsaturated Fatty Acid	6	6	213	723	3.46	0.000621771	0.0329538
Long Chain Saturated Fatty Acid	6	7	213	723	2.96	0.00327535	0.115729
Glycogen Metabolism	5	6	213	723	2.87	0.00976897	0.258878
Polyamine Metabolism	0	13	213	723	0	0.0134677	0.285516
Phosphatidylethanolamine (PE)	5	7	213	723	2.46	0.026003	0.300333
Ceramides	4	5	213	723	2.75	0.0283333	0.300333
Hexosylceramide (HCER) PEs	3	3	213	723	3.43	0.0253155	0.300333
Hexosylceramides (HCER)	3	3	213	723	3.43	0.0253155	0.300333
TCA Cycle	0	12	213	723	0	0.0225358	0.300333
Plasmalogen	3	4	213	723	2.57	0.0791111	0.503445
Fatty Acid Metabolism (Acyl Carnitine, Medium Chain)	3	4	213	723	2.57	0.0791111	0.503445
Glycosyl PE	3	4	213	723	2.57	0.0791111	0.503445
Leucine, Isoleucine and Valine Metabolism	3	24	213	723	0.42	0.0701959	0.503445
Glycine, Serine and Threonine Metabolism	1	14	213	723	0.24	0.0771315	0.503445
Pyrimidine Metabolism, Uracil containing	1	15	213	723	0.22	0.0807411	0.503445
Histidine Metabolism	1	15	213	723	0.22	0.0807411	0.503445
Tocopherol Metabolism	2	2	213	723	3.42	0.0865048	0.509417
Urea cycle; Arginine and Proline Metabolism	2	18	213	723	0.37	0.114799	0.553121
Dipeptide	0	8	213	723	0	0.113186	0.553121
Pentose Metabolism	0	8	213	723	0	0.113186	0.553121
Glutathione Metabolism	0	8	213	723	0	0.113186	0.553121
Tryptophan Metabolism	6	12	213	723	1.72	0.122229	0.563314
Long Chain Polyunsaturated Fatty Acid (n3 and n6)	4	7	213	723	1.96	0.203919	0.714246
Fatty Acid Metabolism (Acyl Carnitine, Hydroxy)	4	7	213	723	1.96	0.203919	0.714246
Fatty Acid Metabolism (Acyl Glycine)	4	7	213	723	1.96	0.203919	0.714246
Fatty Acid Metabolism (Acyl Carnitine, Polyunsaturated)	2	3	213	723	2.27	0.208883	0.714246
Fatty Acid, Amino	2	3	213	723	2.27	0.208883	0.714246
Lysoplasmalogen	2	3	213	723	2.27	0.208883	0.714246
Dinucleotide	2	3	213	723	2.27	0.208883	0.714246
Pterin Metabolism	2	3	213	723	2.27	0.208883	0.714246
Endocannabinoid	6	13	213	723	1.58	0.219546	0.727245
Dihydroceramides	1	1	213	723	3.41	0.294606	0.792381
Bacterial/Fungal	1	1	213	723	3.41	0.294606	0.792381
Xanthine Metabolism	1	1	213	723	3.41	0.294606	0.792381
Fatty Acid Metabolism (Acyl Carnitine, Short Chain)	1	1	213	723	3.41	0.294606	0.792381
Nicotinate and Nicotinamide Metabolism	1	10	213	723	0.34	0.295636	0.792381
Purine Metabolism, (Hypo)Xanthine/Inosine containing	1	10	213	723	0.34	0.295636	0.792381
Phospholipid Metabolism	1	10	213	723	0.34	0.295636	0.792381
Mevalonate Metabolism	0	4	213	723	0	0.325838	0.792381
Nucleotide Sugar	0	4	213	723	0	0.325838	0.792381
Pyrimidine Metabolism, Thymine containing	0	4	213	723	0	0.325838	0.792381
Partially Characterized Molecules	0	5	213	723	0	0.328913	0.792381
Fatty Acid, Dihydroxy	0	5	213	723	0	0.328913	0.792381
Purine Metabolism, Guanine containing	2	13	213	723	0.52	0.364506	0.858614
Gamma-glutamyl Amino Acid	6	15	213	723	1.37	0.394491	0.909045
Lysophospholipid	10	28	213	723	1.22	0.525998	0.940985
Fatty Acid, Monohydroxy	9	25	213	723	1.23	0.504373	0.940985
Phosphatidylinositol (PI)	4	10	213	723	1.36	0.491433	0.940985
Fatty Acid Metabolism (Acyl Carnitine, Monounsaturated)	3	7	213	723	1.46	0.426204	0.940985
Glutamate Metabolism	2	12	213	723	0.56	0.524665	0.940985
Fatty Acid Metabolism (Acyl Carnitine, Dicarboxylate)	1	2	213	723	1.7	0.502707	0.940985
Tetrahydrobiopterin Metabolism	1	2	213	723	1.7	0.502707	0.940985
Disaccharides and Oligosaccharides	1	2	213	723	1.7	0.502707	0.940985
Fatty Acid Synthesis	1	2	213	723	1.7	0.502707	0.940985
Fatty Acid Metabolism (Acyl Carnitine, Long Chain Saturated)	1	8	213	723	0.42	0.447879	0.940985
Sphingolipid Synthesis	0	3	213	723	0	0.559264	0.940985
Vitamin A Metabolism	0	3	213	723	0	0.559264	0.940985
Riboflavin Metabolism	0	3	213	723	0	0.559264	0.940985
Pentose Phosphate Pathway	0	3	213	723	0	0.559264	0.940985
Fatty Acid, Branched	0	3	213	723	0	0.559264	0.940985
Pyrimidine Metabolism, Orotate containing	0	3	213	723	0	0.559264	0.940985
Fatty Acid Metabolism (also BCAA Metabolism)	0	3	213	723	0	0.559264	0.940985
Sterol	2	4	213	723	1.7	0.585382	0.954623
Medium Chain Fatty Acid	2	4	213	723	1.7	0.585382	0.954623
Food Component/Plant	8	24	213	723	1.14	0.653892	1
Methionine, Cysteine, SAM and Taurine Metabolism	6	20	213	723	1.02	1	1
Purine Metabolism, Adenine containing	5	16	213	723	1.06	1	1
Fatty Acid, Dicarboxylate	5	20	213	723	0.84	0.805906	1
Tyrosine Metabolism	4	11	213	723	1.24	0.739529	1
Lysine Metabolism	4	14	213	723	0.97	1	1
Pyrimidine Metabolism, Cytidine containing	3	11	213	723	0.92	1	1
Phosphatidylcholine (PC)	3	13	213	723	0.78	0.764953	1
Ascorbate and Aldarate Metabolism	2	5	213	723	1.36	0.634542	1
Pantothenate and CoA Metabolism	2	6	213	723	1.13	1	1
Chemical	2	6	213	723	1.13	1	1
Fatty Acid Metabolism (Acyl Choline)	2	7	213	723	0.97	1	1
Alanine and Aspartate Metabolism	2	7	213	723	0.97	1	1
Ceramide PEs	2	7	213	723	0.97	1	1
Aminosugar Metabolism	2	8	213	723	0.85	1	1
Phosphatidylglycerol (PG)	2	9	213	723	0.75	1	1
Glycolysis, Gluconeogenesis, and Pyruvate Metabolism	2	10	213	723	0.68	0.731479	1
Glycerolipid Metabolism	1	3	213	723	1.13	1	1
Thiamine Metabolism	1	3	213	723	1.13	1	1
Galactosyl Glycerolipids	1	3	213	723	1.13	1	1
Vitamin B6 Metabolism	1	5	213	723	0.68	1	1
Fructose, Mannose and Galactose Metabolism	1	5	213	723	0.68	1	1
Benzoate Metabolism	1	5	213	723	0.68	1	1
Phenylalanine Metabolism	1	6	213	723	0.56	0.67628	1
Diacylglycerol	1	6	213	723	0.56	0.67628	1
Drug - Topical Agents	0	1	213	723	0	1	1
Advanced Glycation End-product	0	1	213	723	0	1	1
Biotin Metabolism	0	1	213	723	0	1	1
Neurotransmitter	0	1	213	723	0	1	1
Ketone Bodies	0	1	213	723	0	1	1
Acetylated Peptides	0	1	213	723	0	1	1
Purine and Pyrimidine Metabolism	0	1	213	723	0	1	1
Modified Peptides	0	1	213	723	0	1	1
Guanidino and Acetamido Metabolism	0	1	213	723	0	1	1
Phosphatidylserine (PS)	0	1	213	723	0	1	1
Carnitine Metabolism	0	2	213	723	0	1	1
Sphingosines	0	2	213	723	0	1	1
Oxidative Phosphorylation	0	2	213	723	0	1	1
Fatty Acid Metabolism	0	2	213	723	0	1	1
Hemoglobin and Porphyrin Metabolism	0	2	213	723	0	1	1
Inositol Metabolism	0	2	213	723	0	1	1

## Sheet: f
Nazario-Yepiz et al. Physiological and Metabolomic Consequences of Reduced Expression of the Drosophila brummer Triglyceride Lipase
Supplementary Dataset 2. Over-representation analysis of global metabolic pathways for differentially abundant metabolites on Ubi > bmm-RNAi lines. Enrichment analysis for differentially abundant metabolites was performed with Fisher's exact test comparing to Metabolon library using R packages. (a) Enrichment analysis for differentially abundant metabolites from Ubi > bmm-RNAiV37877 females compa…
Category	k	m	n	N	Enrichment	p.value	FDR
Glycogen Metabolism	6	6	224	723	3.29	0.00084405	0.0894693
Leucine, Isoleucine and Valine Metabolism	1	24	224	723	0.13	0.00259382	0.137472
Glycosyl PE	4	4	224	723	3.27	0.00904388	0.31955
Long Chain Monounsaturated Fatty Acid	5	6	224	723	2.73	0.0123833	0.328156
Ascorbate and Aldarate Metabolism	4	5	224	723	2.61	0.0341504	0.382905
Sphingolipid Synthesis	3	3	224	723	3.26	0.0294642	0.382905
Hexosylceramide (HCER) PEs	3	3	224	723	3.26	0.0294642	0.382905
Hexosylceramides (HCER)	3	3	224	723	3.26	0.0294642	0.382905
Galactosyl Glycerolipids	3	3	224	723	3.26	0.0294642	0.382905
Nicotinate and Nicotinamide Metabolism	0	10	224	723	0	0.0361231	0.382905
Dipeptide	0	8	224	723	0	0.0635407	0.612301
Polyamine Metabolism	1	13	224	723	0.24	0.0748249	0.617158
Glycine, Serine and Threonine Metabolism	1	14	224	723	0.23	0.0756892	0.617158
Urea cycle; Arginine and Proline Metabolism	9	18	224	723	1.64	0.117594	0.779062
Purine Metabolism, Adenine containing	8	16	224	723	1.64	0.106123	0.779062
TCA Cycle	1	12	224	723	0.27	0.117264	0.779062
Food Component/Plant	10	24	224	723	1.36	0.265304	0.839482
Gamma-glutamyl Amino Acid	7	15	224	723	1.52	0.256607	0.839482
Histidine Metabolism	7	15	224	723	1.52	0.256607	0.839482
Glutathione Metabolism	4	8	224	723	1.63	0.261795	0.839482
Vitamin B6 Metabolism	3	5	224	723	1.95	0.175588	0.839482
Ceramides	3	5	224	723	1.95	0.175588	0.839482
Fatty Acid, Dicarboxylate	3	20	224	723	0.48	0.144259	0.839482
Fatty Acid, Amino	2	3	224	723	2.16	0.228149	0.839482
Lysoplasmalogen	2	3	224	723	2.16	0.228149	0.839482
Dinucleotide	2	3	224	723	2.16	0.228149	0.839482
Pyrimidine Metabolism, Uracil containing	2	15	224	723	0.43	0.166262	0.839482
Drug - Topical Agents	1	1	224	723	3.24	0.30982	0.839482
Advanced Glycation End-product	1	1	224	723	3.24	0.30982	0.839482
Dihydroceramides	1	1	224	723	3.24	0.30982	0.839482
Neurotransmitter	1	1	224	723	3.24	0.30982	0.839482
Bacterial/Fungal	1	1	224	723	3.24	0.30982	0.839482
Xanthine Metabolism	1	1	224	723	3.24	0.30982	0.839482
Fatty Acid Metabolism (Acyl Carnitine, Short Chain)	1	1	224	723	3.24	0.30982	0.839482
Modified Peptides	1	1	224	723	3.24	0.30982	0.839482
Guanidino and Acetamido Metabolism	1	1	224	723	3.24	0.30982	0.839482
Purine Metabolism, (Hypo)Xanthine/Inosine containing	1	10	224	723	0.32	0.186549	0.839482
Mevalonate Metabolism	0	4	224	723	0	0.316786	0.839482
Nucleotide Sugar	0	4	224	723	0	0.316786	0.839482
Fatty Acid Metabolism (Acyl Carnitine, Medium Chain)	0	4	224	723	0	0.316786	0.839482
Pyrimidine Metabolism, Cytidine containing	5	11	224	723	1.48	0.329713	0.852429
Glutamate Metabolism	2	12	224	723	0.53	0.359912	0.896694
Phosphatidylcholine (PC)	2	13	224	723	0.49	0.363753	0.896694
Diacylglycerol	3	6	224	723	1.62	0.380569	0.916826
Lysophospholipid	11	28	224	723	1.28	0.404069	0.951806
Phosphatidylethanolamine (PE)	1	7	224	723	0.46	0.445833	0.964959
Ceramide PEs	1	7	224	723	0.46	0.445833	0.964959
Pentose Metabolism	1	8	224	723	0.4	0.446066	0.964959
Aminosugar Metabolism	1	8	224	723	0.4	0.446066	0.964959
Methionine, Cysteine, SAM and Taurine Metabolism	8	20	224	723	1.3	0.4618	0.966687
Endocannabinoid	5	13	224	723	1.25	0.554273	0.966687
Tocopherol Metabolism	1	2	224	723	1.62	0.523948	0.966687
Fatty Acid Metabolism (Acyl Carnitine, Dicarboxylate)	1	2	224	723	1.62	0.523948	0.966687
Tetrahydrobiopterin Metabolism	1	2	224	723	1.62	0.523948	0.966687
Disaccharides and Oligosaccharides	1	2	224	723	1.62	0.523948	0.966687
Fatty Acid Synthesis	1	2	224	723	1.62	0.523948	0.966687
Fatty Acid Metabolism (Acyl Carnitine, Polyunsaturated)	0	3	224	723	0	0.556301	0.966687
Pentose Phosphate Pathway	0	3	224	723	0	0.556301	0.966687
Fatty Acid, Branched	0	3	224	723	0	0.556301	0.966687
Pyrimidine Metabolism, Orotate containing	0	3	224	723	0	0.556301	0.966687
Fatty Acid Metabolism (also BCAA Metabolism)	0	3	224	723	0	0.556301	0.966687
Lysine Metabolism	3	14	224	723	0.69	0.56681	0.969063
Plasmalogen	2	4	224	723	1.62	0.591633	0.979892
Medium Chain Fatty Acid	2	4	224	723	1.62	0.591633	0.979892
Fatty Acid, Monohydroxy	7	25	224	723	0.9	0.829009	1
Tyrosine Metabolism	4	11	224	723	1.18	0.745681	1
Tryptophan Metabolism	4	12	224	723	1.08	1	1
Monoacylglycerol	4	13	224	723	0.99	1	1
Fatty Acid Metabolism (Acyl Choline)	3	7	224	723	1.39	0.682876	1
Fatty Acid Metabolism (Acyl Glycine)	3	7	224	723	1.39	0.682876	1
Fatty Acid Metabolism (Acyl Carnitine, Long Chain Saturated)	3	8	224	723	1.21	0.708269	1
Purine Metabolism, Guanine containing	3	13	224	723	0.74	0.763775	1
Benzoate Metabolism	2	5	224	723	1.29	0.647861	1
Pantothenate and CoA Metabolism	2	6	224	723	1.08	1	1
Long Chain Polyunsaturated Fatty Acid (n3 and n6)	2	7	224	723	0.92	1	1
Alanine and Aspartate Metabolism	2	7	224	723	0.92	1	1
Fatty Acid Metabolism (Acyl Carnitine, Hydroxy)	2	7	224	723	0.92	1	1
Fatty Acid Metabolism (Acyl Carnitine, Monounsaturated)	2	7	224	723	0.92	1	1
Long Chain Saturated Fatty Acid	2	7	224	723	0.92	1	1
Phosphatidylglycerol (PG)	2	9	224	723	0.71	0.728262	1
Phosphatidylinositol (PI)	2	10	224	723	0.64	0.731959	1
Glycolysis, Gluconeogenesis, and Pyruvate Metabolism	2	10	224	723	0.64	0.731959	1
Phospholipid Metabolism	2	10	224	723	0.64	0.731959	1
Vitamin A Metabolism	1	3	224	723	1.08	1	1
Glycerolipid Metabolism	1	3	224	723	1.08	1	1
Thiamine Metabolism	1	3	224	723	1.08	1	1
Riboflavin Metabolism	1	3	224	723	1.08	1	1
Pterin Metabolism	1	3	224	723	1.08	1	1
Sterol	1	4	224	723	0.81	1	1
Pyrimidine Metabolism, Thymine containing	1	4	224	723	0.81	1	1
Partially Characterized Molecules	1	5	224	723	0.64	1	1
Fatty Acid, Dihydroxy	1	5	224	723	0.64	1	1
Fructose, Mannose and Galactose Metabolism	1	5	224	723	0.64	1	1
Phenylalanine Metabolism	1	6	224	723	0.54	0.671893	1
Chemical	1	6	224	723	0.54	0.671893	1
Biotin Metabolism	0	1	224	723	0	1	1
Ketone Bodies	0	1	224	723	0	1	1
Acetylated Peptides	0	1	224	723	0	1	1
Purine and Pyrimidine Metabolism	0	1	224	723	0	1	1
Phosphatidylserine (PS)	0	1	224	723	0	1	1
Carnitine Metabolism	0	2	224	723	0	1	1
Sphingosines	0	2	224	723	0	1	1
Oxidative Phosphorylation	0	2	224	723	0	1	1
Fatty Acid Metabolism	0	2	224	723	0	1	1
Hemoglobin and Porphyrin Metabolism	0	2	224	723	0	1	1
Inositol Metabolism	0	2	224	723	0	1	1
