# Supplementary material for: Physiological and metabolomic consequences of reduced expression of the Drosophila brummer triglyceride Lipase
Source: PLoS One. 2021 Sep 21;16(9):e0255198. doi: 10.1371/journal.pone.0255198 (PMC8454933; doi:10.1371/journal.pone.0255198)
Supplement: S3 Dataset — (XLSX) [file pone.0255198.s016.xlsx]

## Sheet: a
Nazario-Yepiz et al. Physiological and Metabolomic Consequences of Reduced Expression of the Drosophila brummer Triglyceride Lipase
Supplementary Dataset 3. Overrepresentation analysis of lipids for differentially abundant metabolites on Ubi > bmm-RNAi lines. Enrichment analysis for differentially abundant metabolites was performed to lipid chemical structure with the super-class dataset using MetaboAnalyst 5.0 (https://www.metaboanalyst.ca). (a) Enrichment analysis for differentially abundant metabolites from Ubi > bmm-RNAiV…
Lipid Structure	Total	Expected	Hits	p-val	Holm p	FDR	Members
Fatty Acyls	8120	1.8	23	9.98e-21	2.69e-19	2.69e-19	Goshuyic acid; Hexadecanedioic acid; 4-Hydroxybutyric acid; Acetyl-CoA; Malonylcarnitine; (9xi,10xi,12xi)-9,10-Dihydroxy-12-octadecenoic acid; 2,3-Dihydroxyisovaleric acid; 2S-Hydroxybutyric acid; 3-Hydroxy stearic acid; Eicosanedioic acid; 3-methyl-2-oxo-butanoic acid; 3S-methyl-2-oxo-pentanoic acid; 2oxo-3R-methyl-pentanoic acid; 2-amino-heptanoic acid; 3-amino-isobutanoic acid; DL-2-amino-octa…
Organic acids	914	0.203	3	0.00112	0.0291	0.0151	PC(18:1(9Z)/18:1(9Z)); PC(18:1(9Z)/18:2(9Z,12Z)); PE(18:0/18:1(9Z)); PE(18:1(9Z)/18:1(9Z)); PG(16:0/16:1(9Z)); PG(18:0/18:1(9Z)); LysoPE(18:0/0:0); PE(P-18:0/18:1(9Z)); PS(18:1(9Z)/18:1(9Z)); 1-(9Z-hexadecenoyl)-glycero-3-phosphate
Glycerophospholipids	27000	5.98	10	0.0673	1	0.606	Succinic acid; Glutaconic acid; Citraconic acid
Sterol Lipids	2380	0.528	2	0.098	1	0.661	Cer(d18:0/16:0); C16 Sphinganine; Cer(d18:1(4E)/16:0(2OH))
Sphingolipids	27200	6.04	3	0.952	1	1	DG(14:0/16:1(9Z)/0:0); DG(16:1(9Z)/18:2(9Z,12Z)/0:0); DG(18:2(9Z,12Z)/18:3(9Z,12Z,15Z)/0:0)
Glycerolipids	41500	9.2	3	0.997	1	1	beta-Sitosterol; 6-Dehydrotestosterone glucuronide
Lipids and lipid-like molecules	83000	18.4	2	1	1	1	DG(16:0/14:1(9Z)/0:0); MG(18:3(6Z,9Z,12Z)/0:0/0:0)

## Sheet: b
Nazario-Yepiz et al. Physiological and Metabolomic Consequences of Reduced Expression of the Drosophila brummer Triglyceride Lipase
Supplementary Dataset 3. Overrepresentation analysis of lipids for differentially abundant metabolites on Ubi > bmm-RNAi lines. Enrichment analysis for differentially abundant metabolites was performed to lipid chemical structure with the super-class dataset using MetaboAnalyst 5.0 (https://www.metaboanalyst.ca). (a) Enrichment analysis for differentially abundant metabolites from Ubi > bmm-RNAiV…
Lipid Structure	Total	Expected	Hits	p-val	Holm p	FDR	Members
Fatty Acyls	8120	1.02	13	2.91e-12	7.86e-11	7.86e-11	L-Acetylcarnitine; Goshuyic acid; Dodecanedioic acid; 4-Hydroxybutyric acid; Propionylcarnitine; Acetyl-CoA; Malonylcarnitine; Dodecanoylcarnitine; Linoleyl carnitine; 3-methyl-2-oxo-butanoic acid; 3-amino-isobutanoic acid; DL-2-amino-octanoic acid; Palmitoleoyl-EA
Sterol Lipids	2380	0.3	2	0.036	0.936	0.486	PC(18:2(9Z,12Z)/18:3(9Z,12Z,15Z)); PE(18:1(9Z)/18:1(9Z)); PE(18:2(9Z,12Z)/18:2(9Z,12Z)); PG(16:0/18:2(9Z,12Z)); LysoPE(18:2(9Z,12Z)/0:0); LysoPC(0:0/16:0)
Glycerophospholipids	27000	3.4	6	0.114	1	1	beta-Sitosterol; Desmosterol
Prenol Lipids	1530	0.192	1	0.176	1	1	Cer(d18:0/16:0)
Sphingolipids	27200	3.43	1	0.975	1	1	Tocopherol acetate
Glycerolipids	41500	5.23	1	0.997	1	1	DG(14:0/16:1(9Z)/0:0)
Lipids and lipid-like molecules	83000	10.4	1	1	1	1	DG(16:0/14:1(9Z)/0:0)

## Sheet: c
Nazario-Yepiz et al. Physiological and Metabolomic Consequences of Reduced Expression of the Drosophila brummer Triglyceride Lipase
Supplementary Dataset 3. Overrepresentation analysis of lipids for differentially abundant metabolites on Ubi > bmm-RNAi lines. Enrichment analysis for differentially abundant metabolites was performed to lipid chemical structure with the super-class dataset using MetaboAnalyst 5.0 (https://www.metaboanalyst.ca). (a) Enrichment analysis for differentially abundant metabolites from Ubi > bmm-RNAiV…
Lipid Structure	Total	Expected	Hits	p-val	Holm p	FDR	Members
Fatty Acyls	8120	0.982	13	1.45e-12	3.92e-11	3.92e-11	L-Acetylcarnitine; Goshuyic acid; Dodecanedioic acid; 4-Hydroxybutyric acid; Acetyl-CoA; Malonylcarnitine; 3-methyl-2-oxo-butanoic acid; 3-amino-isobutanoic acid; DL-2-amino-octanoic acid; Malonic acid; Succinic acid; 3-hydroxy-suberic acid; Palmitoleoyl-EA
Organic acids	914	0.11	3	0.000183	0.00476	0.00247	PE(18:0/18:1(9Z)); PE(18:1(9Z)/18:1(9Z)); PG(18:0/18:1(9Z)); LysoPE(18:0/0:0); PE(P-18:0/18:1(9Z)); LysoPE(18:2(9Z,12Z)/0:0)
Glycerophospholipids	27000	3.26	6	0.0969	1	0.872	Succinic acid; Malonic acid; sn-Glycero-3-phosphocholine
Sphingolipids	27200	3.29	1	0.971	1	1	DG(14:0/16:1(9Z)/0:0); DG(18:2(9Z,12Z)/18:3(9Z,12Z,15Z)/0:0)
Glycerolipids	41500	5.02	2	0.974	1	1	Cer(d18:0/16:0)
Lipids and lipid-like molecules	83000	10	1	1	1	1	DG(16:0/14:1(9Z)/0:0)

## Sheet: d
Nazario-Yepiz et al. Physiological and Metabolomic Consequences of Reduced Expression of the Drosophila brummer Triglyceride Lipase
Supplementary Dataset 3. Overrepresentation analysis of lipids for differentially abundant metabolites on Ubi > bmm-RNAi lines. Enrichment analysis for differentially abundant metabolites was performed to lipid chemical structure with the super-class dataset using MetaboAnalyst 5.0 (https://www.metaboanalyst.ca). (a) Enrichment analysis for differentially abundant metabolites from Ubi > bmm-RNAiV…
Lipids	Total	Expected	Hits	p-val	Holm p	FDR	Members
Fatty Acyls	8120	1.72	24	8.05e-23	2.17e-21	2.17e-21	Goshuyic acid; Octadecanedioic acid; Tetradecanedioic acid; Valeric acid; Malonylcarnitine; Juniperic acid; Arachidyl carnitine; Linoelaidyl carnitine; (9xi,10xi,12xi)-9,10-Dihydroxy-12-octadecenoic acid; 3-Hydroxymyristate; 2,3-Dihydroxyisovaleric acid; 2-Dehydro-3-deoxy-D-gluconic acid; 2S-Hydroxybutyric acid; Myristoyl-EA; 3-methyl-2-oxo-butanoic acid; 3S-methyl-2-oxo-pentanoic acid; 2oxo-3R-m…
Glycerophospholipids	27000	5.7	8	0.203	1	1	PC(18:1(9Z)/18:1(9Z)); PC(18:1(9Z)/18:2(9Z,12Z)); PE(18:1(9Z)/18:1(9Z)); PG(16:0/16:1(9Z)); PG(32:2); LysoPE(18:0/0:0); PE(P-18:0/18:1(9Z)); 1-(9Z-hexadecenoyl)-glycero-3-phosphate
Sterol Lipids	2380	0.504	1	0.398	1	1	Isobutyryl-L-carnitine; DG(16:0/14:1(9Z)/0:0); MG(0:0/14:0/0:0); 1-Oleoylglycerophosphoserine
Sphingolipids	27200	5.76	3	0.94	1	1	Cer(d18:0/16:0); C16 Sphinganine; Cer(d18:1(4E)/16:0(2OH))
Glycerolipids	41500	8.78	3	0.996	1	1	DG(14:0/16:1(9Z)/0:0); DG(16:1(9Z)/18:2(9Z,12Z)/0:0); DG(18:2(9Z,12Z)/18:3(9Z,12Z,15Z)/0:0)
Lipids and lipid-like molecules	83000	17.5	4	1	1	1	2-Hydroxyestradiol-3-methyl ether

## Sheet: e
Nazario-Yepiz et al. Physiological and Metabolomic Consequences of Reduced Expression of the Drosophila brummer Triglyceride Lipase
Supplementary Dataset 3. Overrepresentation analysis of lipids for differentially abundant metabolites on Ubi > bmm-RNAi lines. Enrichment analysis for differentially abundant metabolites was performed to lipid chemical structure with the super-class dataset using MetaboAnalyst 5.0 (https://www.metaboanalyst.ca). (a) Enrichment analysis for differentially abundant metabolites from Ubi > bmm-RNAiV…
Lipids	Total	Expected	Hits	p-val	Holm p	FDR	Members
Fatty Acyls	8120	2.54	40	3.81e-40	1.03e-38	1.03e-38	L-Acetylcarnitine; Oleic acid; Palmitic acid; Elaidic acid; Dodecanedioic acid; Dodecanoic acid; Decanoylcarnitine; Linoleic acid; Nonadecanoic acid; L-Octanoylcarnitine; Myristic acid; Stearic acid; Alpha-Linolenic acid; Erucic acid; Malonylcarnitine; Arachidic acid; Eicosenoic acid; Dodecanoylcarnitine; Heptadecanoic acid; Gamma-Linolenic acid; Vaccenic acid; Alpha-dimorphecolic acid; Eicosadie…
Glycerophospholipids	27000	8.42	11	0.215	1	1	LysoPC(18:1(9Z)); PC(16:1(9Z)/16:1(9Z)); PC(18:0/18:1(9Z)); PE(16:0/16:0); PE(16:0/18:1(9Z)); PE(16:1(9Z)/16:1(9Z)); PE(18:0/18:1(9Z)); PE(18:1(9Z)/18:1(9Z)); PE(P-16:0/18:1(9Z)); PE(P-18:0/18:1(9Z)); LysoPE(18:1(9Z)/0:0)
Organic acids	914	0.285	1	0.249	1	1	MG(16:1); MG(0:0/18:1(9Z)/0:0); MG(0:0/18:2(9Z,12Z)/0:0); MG(14:0/0:0/0:0); Glycerol 1-hexadecanoate
Prenol Lipids	1530	0.477	1	0.381	1	1	Isobutyryl-L-carnitine; MG(0:0/14:0/0:0); MG(18:3(6Z,9Z,12Z)/0:0/0:0)
Sterol Lipids	2380	0.744	1	0.527	1	1	Azelaic acid
Glycerolipids	41500	13	5	0.998	1	1	Cer(d18:0/16:0)
Sphingolipids	27200	8.5	1	1	1	1	Tocopherol acetate
Lipids and lipid-like molecules	83000	25.9	3	1	1	1	Desmosterol

## Sheet: f
Nazario-Yepiz et al. Physiological and Metabolomic Consequences of Reduced Expression of the Drosophila brummer Triglyceride Lipase
Supplementary Dataset 3. Overrepresentation analysis of lipids for differentially abundant metabolites on Ubi > bmm-RNAi lines. Enrichment analysis for differentially abundant metabolites was performed to lipid chemical structure with the super-class dataset using MetaboAnalyst 5.0 (https://www.metaboanalyst.ca). (a) Enrichment analysis for differentially abundant metabolites from Ubi > bmm-RNAiV…
Lipids	Total	Expected	Hits	p-val	Holm p	FDR	Members
Fatty Acyls	8120	1.68	27	6.37e-28	1.72e-26	1.72e-26	L-Acetylcarnitine; Oleic acid; Elaidic acid; Dodecanoic acid; Linoleic acid; Nonadecanoic acid; Octadecanedioic acid; Myristic acid; Tetradecanedioic acid; Valeric acid; Alpha-Linolenic acid; Erucic acid; Malonylcarnitine; Gamma-Linolenic acid; Vaccenic acid; Alpha-dimorphecolic acid; Arachidyl carnitine; 9-HODE; (R)-3-Hydroxy-hexadecanoic acid; Nonadeca-10(Z)-enoic acid; 10Z-Heptadecenoic acid; …
Glycerophospholipids	27000	5.57	9	0.0957	1	1	LysoPC(18:1(9Z)); PC(18:1(9Z)/18:2(9Z,12Z)); PE(18:0/18:1(9Z)); PE(18:1(9Z)/18:1(9Z)); PG(16:0/16:1(9Z)); PG(32:2); LysoPE(18:0/0:0); PE(P-18:0/18:1(9Z)); LysoPE(18:1(9Z)/0:0)
Sterol Lipids	2380	0.492	1	0.391	1	1	DG(18:2(9Z,12Z)/18:3(9Z,12Z,15Z)/0:0); MG(14:0/0:0/0:0)
Sphingolipids	27200	5.62	1	0.998	1	1	Cer(d18:0/16:0)
Glycerolipids	41500	8.57	2	0.999	1	1	Desmosterol
Lipids and lipid-like molecules	83000	17.1	1	1	1	1	MG(0:0/14:0/0:0)
