# Supplementary material for: Physiological and metabolomic consequences of reduced expression of the Drosophila brummer triglyceride Lipase
Source: PLoS One. 2021 Sep 21;16(9):e0255198. doi: 10.1371/journal.pone.0255198 (PMC8454933; doi:10.1371/journal.pone.0255198)
Supplement: S4 Dataset — (XLSX) [file pone.0255198.s017.xlsx]

## Sheet: a-b
Nazario-Yepiz et al. Physiological and Metabolomic Consequences of Reduced Expression of the Drosophila brummer Triglyceride Lipase
Supplementary Dataset 4. RT-qPCRs and internal control. (a) Sequences of primers used for RT-qPCRs. (b) Raw cycle threshold (Ct) of Gapdh. Gapdh was used as internal control in bmm RT-qPCRs because it was stable across genotypes when comparing raw cycle thresholds (not significant with Tukey’s test, p < 0.05, n=9). (c) Raw data of cycle thresholds and relative quantification (RQ) of Gapdh and bmm.
A
Flybase_GeneID	Flybase_Gene_Symbol	Forward primer	Reverse primer
FBgn0036449	Dmel\bmm	ACTGCACATTTCGCTTACCC	GAGAATCCGGGTATGAAGCA
FBgn0001091	Dmel\Gapdh1	CTTCTTCAGCGACACCCATT	ACCGAACTCGTTGTCGTACC
B

## Sheet: c
Nazario-Yepiz et al. Physiological and Metabolomic Consequences of Reduced Expression of the Drosophila brummer Triglyceride Lipase
Supplementary Dataset 4. RT-qPCRs and internal control. (a) Sequences of primers used for RT-qPCRs. (b) Raw cycle threshold (Ct) of Gapdh. Gapdh was used as internal control in bmm RT-qPCRs because it was stable across genotypes when comparing raw cycle thresholds (not significant with Tukey’s test, p < 0.05, n=9). (c) Raw data of cycle thresholds and relative quantification (RQ) of Gapdh and bmm.
		GD_F	37877_F	37880_F	GD_M	37877_M	37880_M
Ct Gapdh	Round 1	18.6141	18.6773	18.9333	16.4574	17.0373	16.5
		18.6	18.8028	18.8911	16.4494	17.011	16.4564
		18.6139	18.6063	18.9042	16.4638	16.9703	16.4856
	Round 2	18.7389	18.7813	19.0544	18.4691	17.839	18.3278
		18.7277	18.6577	18.9662	18.537	17.8506	18.108
		18.7325	18.6783	19.0059	18.4602	17.8208	18.0807
	Round 3	18.011	17.682	18.2404	18.7549	17.8778	18.5305
		17.978	17.7386	18.1579	18.7198	17.7707	18.5345
		18.0142	17.6628	18.2281	18.7485	17.8041	18.5488
		GD_F	37877_F	37880_F	GD_M	37877_M	37880_M
Ct bmm	Round 1	22.1031	23.6122	22.9732	21.3751	23.982	23.9703
		22.1332	23.6486	22.8784	21.4979	23.976	23.8214
		22.132	23.6252	22.9411	21.3704	23.9199	23.8576
	Round 2	22.2088	24.4457	23.9111	21.9835	23.9684	23.5428
		22.2033	24.332	23.8372	21.9455	24.1193	23.5949
		22.063	24.2962	23.8185	21.9222	24.0597	23.5571
	Round 3	21.4793	23.0021	23.1119	22.0586	23.84	23.4978
		21.434	23.0414	22.977	22.0198	23.7864	23.4583
		21.3967	23.0269	23.0813	21.9586	23.7349	23.4152
		GD_F	37877_F	37880_F	GD_M	37877_M	37880_M	GD_F_AVG	GD_M_AVG
2^-△Ct	Round 1	0.0891	0.0327	0.0608	0.0331	0.0081	0.0056	0.0876	0.0322
		0.0864	0.0348	0.0631	0.0302	0.008	0.0061
		0.0873	0.0308	0.0609	0.0333	0.0081	0.006
	Round 2	0.0903	0.0197	0.0345	0.0875	0.0143	0.0269	0.0932	0.0908
		0.0899	0.0196	0.0342	0.0942	0.013	0.0223
		0.0994	0.0204	0.0356	0.0907	0.0132	0.0225
	Round 3	0.09	0.025	0.034	0.1013	0.016	0.032	0.0923333	0.103633
		0.091	0.025	0.035	0.1015	0.0155	0.0329
		0.096	0.024	0.035	0.1081	0.0164	0.0343
		GD_F	37877_F	37880_F	GD_M	37877_M	37880_M
RQ (2^-△△Ct)	Round 1	1.01712	0.373288	0.694064	1.02795	0.251553	0.173913
		0.986301	0.39726	0.72032	0.937888	0.248447	0.189441
		0.996575	0.351598	0.695205	1.03416	0.251553	0.186335
	Round 2	0.968884	0.211373	0.370172	0.963656	0.157489	0.296256
		0.964592	0.2103	0.366953	1.03744	0.143172	0.245595
		1.06652	0.218884	0.381974	0.998899	0.145374	0.247797
	Round 3	0.974729	0.270758	0.368231	0.977485	0.15439	0.308781
		0.98556	0.270758	0.379061	0.979415	0.149566	0.317465
		1.03971	0.259928	0.379061	1.0431	0.15825	0.330975
