# Supplementary material for: Physiological and metabolomic consequences of reduced expression of the Drosophila brummer triglyceride Lipase
Source: PLoS One. 2021 Sep 21;16(9):e0255198. doi: 10.1371/journal.pone.0255198 (PMC8454933; doi:10.1371/journal.pone.0255198)
Supplement: S5 Dataset — (XLSX) [file pone.0255198.s018.xlsx]

## Sheet: Lifespan
Nazario-Yepiz et al. Physiological and Metabolomic Consequences of Reduced Expression of the Drosophila brummer Triglyceride Lipase
Supplementary Dataset 5. Lifespan of Ubi > bmm-RNAi flies. Females and Males (F and M) of Ubi > + (GD) or Ubi > bmm-RNAiV37877 and Ubi > bmm-RNAiV37880 (V37877 and V37880) were used for assays.
Genotype	Vial	Sex	Fly	Days
GD	1	M	1	NA
GD	1	M	2	NA
GD	1	M	3	58
GD	1	F	1	NA
GD	1	F	2	30
GD	1	F	3	30
GD	2	M	1	58
GD	2	M	2	61
GD	2	M	3	61
GD	2	F	1	30
GD	2	F	2	65
GD	2	F	3	67
GD	3	M	1	57
GD	3	M	2	57
GD	3	M	3	77
GD	3	F	1	NA
GD	3	F	2	NA
GD	3	F	3	30
GD	4	M	1	53
GD	4	M	2	62
GD	4	M	3	75
GD	4	F	1	61
GD	4	F	2	67
GD	4	F	3	81
GD	5	M	1	58
GD	5	M	2	85
GD	5	M	3	85
GD	5	F	1	NA
GD	5	F	2	30
GD	5	F	3	46
GD	6	M	1	51
GD	6	M	2	51
GD	6	M	3	83
GD	6	F	1	NA
GD	6	F	2	44
GD	6	F	3	61
GD	7	M	1	NA
GD	7	M	2	75
GD	7	M	3	76
GD	7	F	1	38
GD	7	F	2	58
GD	7	F	3	75
GD	8	M	1	NA
GD	8	M	2	NA
GD	8	M	3	58
GD	8	F	1	NA
GD	8	F	2	24
GD	8	F	3	74
GD	9	M	1	NA
GD	9	M	2	44
GD	9	M	3	66
GD	9	F	1	63
GD	9	F	2	66
GD	9	F	3	77
GD	10	M	1	48
GD	10	M	2	62
GD	10	M	3	67
GD	10	F	1	56
GD	10	F	2	72
GD	10	F	3	85
GD	11	M	1	NA
GD	11	M	2	NA
GD	11	M	3	51
GD	11	F	1	54
GD	11	F	2	61
GD	11	F	3	80
GD	12	M	1	53
GD	12	M	2	58
GD	12	M	3	65
GD	12	F	1	39
GD	12	F	2	57
GD	12	F	3	58
GD	13	M	1	58
GD	13	M	2	68
GD	13	M	3	71
GD	13	F	1	34
GD	13	F	2	57
GD	13	F	3	75
GD	14	M	1	NA
GD	14	M	2	64
GD	14	M	3	65
GD	14	F	1	NA
GD	14	F	2	58
GD	14	F	3	65
GD	15	M	1	58
GD	15	M	2	58
GD	15	M	3	61
GD	15	F	1	34
GD	15	F	2	44
GD	15	F	3	75
GD	16	M	1	NA
GD	16	M	2	77
GD	16	M	3	77
GD	16	F	1	37
GD	16	F	2	68
GD	16	F	3	69
GD	17	M	1	NA
GD	17	M	2	58
GD	17	M	3	61
GD	17	F	1	61
GD	17	F	2	70
GD	17	F	3	71
GD	18	M	1	NA
GD	18	M	2	NA
GD	18	M	3	62
GD	18	F	1	62
GD	18	F	2	63
GD	18	F	3	65
GD	19	M	1	77
GD	19	M	2	77
GD	19	M	3	79
GD	19	F	1	51
GD	19	F	2	78
GD	19	F	3	81
GD	20	M	1	75
GD	20	M	2	75
GD	20	M	3	79
GD	20	F	1	46
GD	20	F	2	61
GD	20	F	3	80
GD	21	M	1	NA
GD	21	M	2	65
GD	21	M	3	70
GD	21	F	1	16
GD	21	F	2	33
GD	21	F	3	33
GD	22	M	1	NA
GD	22	M	2	58
GD	22	M	3	68
GD	22	F	1	25
GD	22	F	2	34
GD	22	F	3	86
GD	23	M	1	61
GD	23	M	2	62
GD	23	M	3	65
GD	23	F	1	63
GD	23	F	2	65
GD	23	F	3	68
GD	24	M	1	NA
GD	24	M	2	NA
GD	24	M	3	58
GD	24	F	1	NA
GD	24	F	2	55
GD	24	F	3	56
GD	25	M	1	NA
GD	25	M	2	52
GD	25	M	3	61
GD	25	F	1	NA
GD	25	F	2	30
GD	25	F	3	56
GD	26	M	1	48
GD	26	M	2	54
GD	26	M	3	58
GD	26	F	1	NA
GD	26	F	2	27
GD	26	F	3	51
GD	27	M	1	68
GD	27	M	2	68
GD	27	M	3	69
GD	27	F	1	67
GD	27	F	2	79
GD	27	F	3	80
GD	28	M	1	61
GD	28	M	2	63
GD	28	M	3	65
GD	28	F	1	NA
GD	28	F	2	26
GD	28	F	3	44
GD	29	M	1	NA
GD	29	M	2	62
GD	29	M	3	66
GD	29	F	1	51
GD	29	F	2	68
GD	29	F	3	68
GD	30	M	1	61
GD	30	M	2	62
GD	30	M	3	66
GD	30	F	1	61
GD	30	F	2	65
GD	30	F	3	83
GD	31	M	1	NA
GD	31	M	2	54
GD	31	M	3	58
GD	31	F	1	30
GD	31	F	2	44
GD	31	F	3	55
GD	32	M	1	58
GD	32	M	2	65
GD	32	M	3	85
GD	32	F	1	51
GD	32	F	2	57
GD	32	F	3	62
GD	33	M	1	56
GD	33	M	2	57
GD	33	M	3	58
GD	33	F	1	33
GD	33	F	2	58
GD	33	F	3	85
GD	34	M	1	NA
GD	34	M	2	61
GD	34	M	3	73
GD	34	F	1	NA
GD	34	F	2	23
GD	34	F	3	44
GD	35	M	1	69
GD	35	M	2	69
GD	35	M	3	72
GD	35	F	1	52
GD	35	F	2	69
GD	35	F	3	70
GD	36	M	1	54
GD	36	M	2	56
GD	36	M	3	80
GD	36	F	1	33
GD	36	F	2	43
GD	36	F	3	61
GD	37	M	1	NA
GD	37	M	2	51
GD	37	M	3	80
GD	37	F	1	24
GD	37	F	2	NA
GD	37	F	3	46
GD	38	M	1	58
GD	38	M	2	58
GD	38	M	3	58
GD	38	F	1	NA
GD	38	F	2	61
GD	38	F	3	73
GD	39	M	1	NA
GD	39	M	2	NA
GD	39	M	3	57
GD	39	F	1	NA
GD	39	F	2	79
GD	39	F	3	79
GD	40	M	1	NA
GD	40	M	2	58
GD	40	M	3	74
GD	40	F	1	37
GD	40	F	2	44
GD	40	F	3	75
GD	41	M	1	NA
GD	41	M	2	58
GD	41	M	3	67
GD	41	F	1	44
GD	41	F	2	62
GD	41	F	3	66
GD	42	M	1	69
GD	42	M	2	70
GD	42	M	3	70
GD	42	F	1	70
GD	42	F	2	75
GD	42	F	3	86
GD	43	M	1	NA
GD	43	M	2	61
GD	43	M	3	62
GD	43	F	1	37
GD	43	F	2	62
GD	43	F	3	63
GD	44	M	1	NA
GD	44	M	2	NA
GD	44	M	3	58
GD	44	F	1	NA
GD	44	F	2	41
GD	44	F	3	61
GD	45	M	1	NA
GD	45	M	2	58
GD	45	M	3	73
GD	45	F	1	58
GD	45	F	2	67
GD	45	F	3	74
GD	46	M	1	56
GD	46	M	2	58
GD	46	M	3	62
GD	46	F	1	NA
GD	46	F	2	55
GD	46	F	3	67
GD	47	M	1	NA
GD	47	M	2	37
GD	47	M	3	62
GD	47	F	1	37
GD	47	F	2	75
GD	47	F	3	77
GD	48	M	1	78
GD	48	M	2	79
GD	48	M	3	79
GD	48	F	1	83
GD	48	F	2	85
GD	48	F	3	86
GD	49	M	1	NA
GD	49	M	2	58
GD	49	M	3	61
GD	49	F	1	38
GD	49	F	2	76
GD	49	F	3	86
GD	50	M	1	61
GD	50	M	2	61
GD	50	M	3	80
GD	50	F	1	NA
GD	50	F	2	38
GD	50	F	3	61
V37877	1	M	1	23
V37877	1	M	2	37
V37877	1	M	3	46
V37877	1	F	1	48
V37877	1	F	2	52
V37877	1	F	3	54
V37877	2	M	1	NA
V37877	2	M	2	27
V37877	2	M	3	48
V37877	2	F	1	25
V37877	2	F	2	51
V37877	2	F	3	56
V37877	3	M	1	NA
V37877	3	M	2	NA
V37877	3	M	3	NA
V37877	3	F	1	NA
V37877	3	F	2	NA
V37877	3	F	3	NA
V37877	4	M	1	24
V37877	4	M	2	27
V37877	4	M	3	27
V37877	4	F	1	26
V37877	4	F	2	57
V37877	4	F	3	62
V37877	5	M	1	37
V37877	5	M	2	37
V37877	5	M	3	38
V37877	5	F	1	2
V37877	5	F	2	NA
V37877	5	F	3	47
V37877	6	M	1	NA
V37877	6	M	2	27
V37877	6	M	3	32
V37877	6	F	1	17
V37877	6	F	2	30
V37877	6	F	3	39
V37877	7	M	1	16
V37877	7	M	2	38
V37877	7	M	3	38
V37877	7	F	1	41
V37877	7	F	2	44
V37877	7	F	3	48
V37877	8	M	1	2
V37877	8	M	2	31
V37877	8	M	3	45
V37877	8	F	1	NA
V37877	8	F	2	51
V37877	8	F	3	68
V37877	9	M	1	2
V37877	9	M	2	2
V37877	9	M	3	NA
V37877	9	F	1	2
V37877	9	F	2	2
V37877	9	F	3	2
V37877	10	M	1	16
V37877	10	M	2	17
V37877	10	M	3	19
V37877	10	F	1	33
V37877	10	F	2	44
V37877	10	F	3	51
V37877	11	M	1	17
V37877	11	M	2	24
V37877	11	M	3	30
V37877	11	F	1	37
V37877	11	F	2	56
V37877	11	F	3	57
V37877	12	M	1	23
V37877	12	M	2	23
V37877	12	M	3	24
V37877	12	F	1	46
V37877	12	F	2	53
V37877	12	F	3	53
V37877	13	M	1	19
V37877	13	M	2	44
V37877	13	M	3	44
V37877	13	F	1	51
V37877	13	F	2	53
V37877	13	F	3	61
V37877	14	M	1	24
V37877	14	M	2	32
V37877	14	M	3	37
V37877	14	F	1	NA
V37877	14	F	2	44
V37877	14	F	3	54
V37877	15	M	1	23
V37877	15	M	2	24
V37877	15	M	3	24
V37877	15	F	1	20
V37877	15	F	2	45
V37877	15	F	3	65
V37877	16	M	1	25
V37877	16	M	2	26
V37877	16	M	3	27
V37877	16	F	1	41
V37877	16	F	2	51
V37877	16	F	3	51
V37877	17	M	1	11
V37877	17	M	2	16
V37877	17	M	3	20
V37877	17	F	1	54
V37877	17	F	2	55
V37877	17	F	3	58
V37877	18	M	1	25
V37877	18	M	2	30
V37877	18	M	3	37
V37877	18	F	1	37
V37877	18	F	2	40
V37877	18	F	3	41
V37877	19	M	1	16
V37877	19	M	2	19
V37877	19	M	3	19
V37877	19	F	1	34
V37877	19	F	2	46
V37877	19	F	3	61
V37877	20	M	1	37
V37877	20	M	2	37
V37877	20	M	3	37
V37877	20	F	1	9
V37877	20	F	2	51
V37877	20	F	3	53
V37877	21	M	1	44
V37877	21	M	2	44
V37877	21	M	3	47
V37877	21	F	1	51
V37877	21	F	2	55
V37877	21	F	3	62
V37877	22	M	1	46
V37877	22	M	2	51
V37877	22	M	3	51
V37877	22	F	1	25
V37877	22	F	2	48
V37877	22	F	3	51
V37877	23	M	1	31
V37877	23	M	2	31
V37877	23	M	3	33
V37877	23	F	1	44
V37877	23	F	2	48
V37877	23	F	3	61
V37877	24	M	1	16
V37877	24	M	2	16
V37877	24	M	3	18
V37877	24	F	1	16
V37877	24	F	2	51
V37877	24	F	3	54
V37877	25	M	1	18
V37877	25	M	2	25
V37877	25	M	3	56
V37877	25	F	1	51
V37877	25	F	2	53
V37877	25	F	3	56
V37877	26	M	1	NA
V37877	26	M	2	23
V37877	26	M	3	41
V37877	26	F	1	44
V37877	26	F	2	46
V37877	26	F	3	61
V37877	27	M	1	12
V37877	27	M	2	16
V37877	27	M	3	24
V37877	27	F	1	5
V37877	27	F	2	48
V37877	27	F	3	51
V37877	28	M	1	17
V37877	28	M	2	24
V37877	28	M	3	33
V37877	28	F	1	NA
V37877	28	F	2	41
V37877	28	F	3	63
V37877	29	M	1	19
V37877	29	M	2	24
V37877	29	M	3	24
V37877	29	F	1	58
V37877	29	F	2	61
V37877	29	F	3	72
V37877	30	M	1	24
V37877	30	M	2	25
V37877	30	M	3	26
V37877	30	F	1	37
V37877	30	F	2	44
V37877	30	F	3	58
V37877	31	M	1	23
V37877	31	M	2	26
V37877	31	M	3	30
V37877	31	F	1	57
V37877	31	F	2	58
V37877	31	F	3	61
V37877	32	M	1	9
V37877	32	M	2	23
V37877	32	M	3	24
V37877	32	F	1	23
V37877	32	F	2	61
V37877	32	F	3	64
V37877	33	M	1	5
V37877	33	M	2	24
V37877	33	M	3	24
V37877	33	F	1	31
V37877	33	F	2	51
V37877	33	F	3	56
V37877	34	M	1	NA
V37877	34	M	2	37
V37877	34	M	3	38
V37877	34	F	1	61
V37877	34	F	2	61
V37877	34	F	3	62
V37877	35	M	1	37
V37877	35	M	2	37
V37877	35	M	3	44
V37877	35	F	1	45
V37877	35	F	2	45
V37877	35	F	3	51
V37877	36	M	1	NA
V37877	36	M	2	NA
V37877	36	M	3	NA
V37877	36	F	1	NA
V37877	36	F	2	NA
V37877	36	F	3	NA
V37877	37	M	1	2
V37877	37	M	2	NA
V37877	37	M	3	NA
V37877	37	F	1	2
V37877	37	F	2	2
V37877	37	F	3	NA
V37877	38	M	1	26
V37877	38	M	2	NA
V37877	38	M	3	37
V37877	38	F	1	NA
V37877	38	F	2	44
V37877	38	F	3	45
V37877	39	M	1	37
V37877	39	M	2	37
V37877	39	M	3	37
V37877	39	F	1	61
V37877	39	F	2	62
V37877	39	F	3	64
V37877	40	M	1	9
V37877	40	M	2	30
V37877	40	M	3	31
V37877	40	F	1	NA
V37877	40	F	2	44
V37877	40	F	3	64
V37877	41	M	1	33
V37877	41	M	2	37
V37877	41	M	3	37
V37877	41	F	1	37
V37877	41	F	2	46
V37877	41	F	3	54
V37877	42	M	1	NA
V37877	42	M	2	19
V37877	42	M	3	23
V37877	42	F	1	37
V37877	42	F	2	46
V37877	42	F	3	55
V37877	43	M	1	17
V37877	43	M	2	17
V37877	43	M	3	31
V37877	43	F	1	NA
V37877	43	F	2	44
V37877	43	F	3	52
V37877	44	M	1	23
V37877	44	M	2	24
V37877	44	M	3	26
V37877	44	F	1	53
V37877	44	F	2	61
V37877	44	F	3	78
V37877	45	M	1	16
V37877	45	M	2	19
V37877	45	M	3	23
V37877	45	F	1	39
V37877	45	F	2	52
V37877	45	F	3	61
V37877	46	M	1	10
V37877	46	M	2	10
V37877	46	M	3	19
V37877	46	F	1	44
V37877	46	F	2	51
V37877	46	F	3	61
V37877	47	M	1	16
V37877	47	M	2	23
V37877	47	M	3	24
V37877	47	F	1	44
V37877	47	F	2	62
V37877	47	F	3	72
V37877	48	M	1	4
V37877	48	M	2	5
V37877	48	M	3	23
V37877	48	F	1	34
V37877	48	F	2	53
V37877	48	F	3	70
V37877	49	M	1	17
V37877	49	M	2	25
V37877	49	M	3	NA
V37877	49	F	1	2
V37877	49	F	2	53
V37877	49	F	3	64
V37877	50	M	1	18
V37877	50	M	2	19
V37877	50	M	3	19
V37877	50	F	1	48
V37877	50	F	2	48
V37877	50	F	3	61
V37880	1	M	1	NA
V37880	1	M	2	23
V37880	1	M	3	62
V37880	1	F	1	38
V37880	1	F	2	61
V37880	1	F	3	62
V37880	2	M	1	12
V37880	2	M	2	23
V37880	2	M	3	51
V37880	2	F	1	NA
V37880	2	F	2	79
V37880	2	F	3	79
V37880	3	M	1	23
V37880	3	M	2	26
V37880	3	M	3	32
V37880	3	F	1	37
V37880	3	F	2	51
V37880	3	F	3	63
V37880	4	M	1	23
V37880	4	M	2	30
V37880	4	M	3	61
V37880	4	F	1	23
V37880	4	F	2	26
V37880	4	F	3	51
V37880	5	M	1	37
V37880	5	M	2	37
V37880	5	M	3	44
V37880	5	F	1	NA
V37880	5	F	2	46
V37880	5	F	3	75
V37880	6	M	1	NA
V37880	6	M	2	NA
V37880	6	M	3	NA
V37880	6	F	1	NA
V37880	6	F	2	NA
V37880	6	F	3	NA
V37880	7	M	1	16
V37880	7	M	2	17
V37880	7	M	3	52
V37880	7	F	1	23
V37880	7	F	2	37
V37880	7	F	3	69
V37880	8	M	1	23
V37880	8	M	2	25
V37880	8	M	3	25
V37880	8	F	1	25
V37880	8	F	2	46
V37880	8	F	3	72
V37880	9	M	1	23
V37880	9	M	2	37
V37880	9	M	3	55
V37880	9	F	1	26
V37880	9	F	2	45
V37880	9	F	3	75
V37880	10	M	1	17
V37880	10	M	2	30
V37880	10	M	3	75
V37880	10	F	1	18
V37880	10	F	2	18
V37880	10	F	3	32
V37880	11	M	1	52
V37880	11	M	2	52
V37880	11	M	3	61
V37880	11	F	1	NA
V37880	11	F	2	48
V37880	11	F	3	61
V37880	12	M	1	NA
V37880	12	M	2	48
V37880	12	M	3	48
V37880	12	F	1	44
V37880	12	F	2	51
V37880	12	F	3	72
V37880	13	M	1	56
V37880	13	M	2	58
V37880	13	M	3	61
V37880	13	F	1	61
V37880	13	F	2	62
V37880	13	F	3	62
V37880	14	M	1	NA
V37880	14	M	2	45
V37880	14	M	3	79
V37880	14	F	1	44
V37880	14	F	2	61
V37880	14	F	3	79
V37880	15	M	1	NA
V37880	15	M	2	NA
V37880	15	M	3	61
V37880	15	F	1	24
V37880	15	F	2	73
V37880	15	F	3	78
V37880	16	M	1	NA
V37880	16	M	2	53
V37880	16	M	3	57
V37880	16	F	1	NA
V37880	16	F	2	61
V37880	16	F	3	61
V37880	17	M	1	58
V37880	17	M	2	58
V37880	17	M	3	61
V37880	17	F	1	58
V37880	17	F	2	61
V37880	17	F	3	79
V37880	18	M	1	51
V37880	18	M	2	52
V37880	18	M	3	56
V37880	18	F	1	NA
V37880	18	F	2	51
V37880	18	F	3	56
V37880	19	M	1	39
V37880	19	M	2	75
V37880	19	M	3	75
V37880	19	F	1	30
V37880	19	F	2	34
V37880	19	F	3	51
V37880	20	M	1	NA
V37880	20	M	2	10
V37880	20	M	3	61
V37880	20	F	1	61
V37880	20	F	2	61
V37880	20	F	3	86
V37880	21	M	1	NA
V37880	21	M	2	62
V37880	21	M	3	62
V37880	21	F	1	31
V37880	21	F	2	62
V37880	21	F	3	77
V37880	22	M	1	58
V37880	22	M	2	61
V37880	22	M	3	61
V37880	22	F	1	61
V37880	22	F	2	74
V37880	22	F	3	79
V37880	23	M	1	69
V37880	23	M	2	70
V37880	23	M	3	73
V37880	23	F	1	74
V37880	23	F	2	75
V37880	23	F	3	86
V37880	24	M	1	NA
V37880	24	M	2	61
V37880	24	M	3	62
V37880	24	F	1	NA
V37880	24	F	2	NA
V37880	24	F	3	27
V37880	25	M	1	61
V37880	25	M	2	62
V37880	25	M	3	75
V37880	25	F	1	74
V37880	25	F	2	75
V37880	25	F	3	77
V37880	26	M	1	58
V37880	26	M	2	62
V37880	26	M	3	75
V37880	26	F	1	NA
V37880	26	F	2	39
V37880	26	F	3	53
V37880	27	M	1	58
V37880	27	M	2	58
V37880	27	M	3	70
V37880	27	F	1	18
V37880	27	F	2	27
V37880	27	F	3	55
V37880	28	M	1	58
V37880	28	M	2	58
V37880	28	M	3	58
V37880	28	F	1	37
V37880	28	F	2	57
V37880	28	F	3	86
V37880	29	M	1	58
V37880	29	M	2	61
V37880	29	M	3	61
V37880	29	F	1	58
V37880	29	F	2	62
V37880	29	F	3	71
V37880	30	M	1	57
V37880	30	M	2	57
V37880	30	M	3	58
V37880	30	F	1	20
V37880	30	F	2	48
V37880	30	F	3	68
V37880	31	M	1	45
V37880	31	M	2	61
V37880	31	M	3	85
V37880	31	F	1	16
V37880	31	F	2	37
V37880	31	F	3	51
V37880	32	M	1	NA
V37880	32	M	2	58
V37880	32	M	3	61
V37880	32	F	1	NA
V37880	32	F	2	32
V37880	32	F	3	37
V37880	33	M	1	57
V37880	33	M	2	58
V37880	33	M	3	61
V37880	33	F	1	57
V37880	33	F	2	61
V37880	33	F	3	61
V37880	34	M	1	NA
V37880	34	M	2	56
V37880	34	M	3	57
V37880	34	F	1	39
V37880	34	F	2	47
V37880	34	F	3	57
V37880	35	M	1	55
V37880	35	M	2	57
V37880	35	M	3	58
V37880	35	F	1	23
V37880	35	F	2	67
V37880	35	F	3	69
V37880	36	M	1	54
V37880	36	M	2	57
V37880	36	M	3	80
V37880	36	F	1	37
V37880	36	F	2	39
V37880	36	F	3	51
V37880	37	M	1	57
V37880	37	M	2	57
V37880	37	M	3	58
V37880	37	F	1	44
V37880	37	F	2	61
V37880	37	F	3	61
V37880	38	M	1	61
V37880	38	M	2	61
V37880	38	M	3	72
V37880	38	F	1	73
V37880	38	F	2	73
V37880	38	F	3	76
V37880	39	M	1	56
V37880	39	M	2	56
V37880	39	M	3	58
V37880	39	F	1	37
V37880	39	F	2	56
V37880	39	F	3	62
V37880	40	M	1	NA
V37880	40	M	2	54
V37880	40	M	3	61
V37880	40	F	1	54
V37880	40	F	2	61
V37880	40	F	3	75
V37880	41	M	1	61
V37880	41	M	2	61
V37880	41	M	3	63
V37880	41	F	1	61
V37880	41	F	2	61
V37880	41	F	3	62
V37880	42	M	1	51
V37880	42	M	2	58
V37880	42	M	3	58
V37880	42	F	1	31
V37880	42	F	2	55
V37880	42	F	3	73
V37880	43	M	1	61
V37880	43	M	2	61
V37880	43	M	3	61
V37880	43	F	1	54
V37880	43	F	2	61
V37880	43	F	3	61
V37880	44	M	1	NA
V37880	44	M	2	61
V37880	44	M	3	61
V37880	44	F	1	62
V37880	44	F	2	62
V37880	44	F	3	62
V37880	45	M	1	44
V37880	45	M	2	58
V37880	45	M	3	61
V37880	45	F	1	NA
V37880	45	F	2	64
V37880	45	F	3	77
V37880	46	M	1	53
V37880	46	M	2	58
V37880	46	M	3	79
V37880	46	F	1	31
V37880	46	F	2	48
V37880	46	F	3	52
V37880	47	M	1	58
V37880	47	M	2	61
V37880	47	M	3	61
V37880	47	F	1	56
V37880	47	F	2	61
V37880	47	F	3	67
V37880	48	M	1	NA
V37880	48	M	2	61
V37880	48	M	3	61
V37880	48	F	1	56
V37880	48	F	2	61
V37880	48	F	3	61
V37880	49	M	1	57
V37880	49	M	2	58
V37880	49	M	3	61
V37880	49	F	1	56
V37880	49	F	2	61
V37880	49	F	3	75
V37880	50	M	1	5
V37880	50	M	2	NA
V37880	50	M	3	16
V37880	50	F	1	9
V37880	50	F	2	16
V37880	50	F	3	16
