# Supplementary material for: Physiological and metabolomic consequences of reduced expression of the Drosophila brummer triglyceride Lipase
Source: PLoS One. 2021 Sep 21;16(9):e0255198. doi: 10.1371/journal.pone.0255198 (PMC8454933; doi:10.1371/journal.pone.0255198)
Supplement: S6 Dataset — (XLSX) [file pone.0255198.s019.xlsx]

## Sheet: a
Nazario-Yepiz et al. Physiological and Metabolomic Consequences of Reduced Expression of the Drosophila brummer Triglyceride Lipase
Supplementary Dataset 6. Average locomotor activity profiles. (a) Ubi > bmm-RNAi in normal feeding. (b) Ubi > bmm-RNAi in normal feeding without wings. (c) Ubi > bmm-RNAi in starvation conditions. (d) Lsp2 > bmm-RNAi in normal feeding. (e) Dsat1 > bmm-RNAi in normal feeding. (f) OK72 > bmm-RNAi in normal feeding.
Dec_time	Dec_ZT_time	Condition	binned_mean	binned_sem	N
0	1020	GD_Females	0.0827988	0	49
30	1050	GD_Females	0.0874636	0	49
60	1080	GD_Females	0.119339	0	49
90	1110	GD_Females	0.133042	0	49
120	1140	GD_Females	0.16725	0	49
150	1170	GD_Females	0.131487	0	49
180	1200	GD_Females	0.134597	0	49
210	1230	GD_Females	0.159184	0	49
240	1260	GD_Females	0.296113	0	49
270	1290	GD_Females	0.350826	0	49
300	1320	GD_Females	0.501652	0	49
330	1350	GD_Females	0.58241	0	49
360	1380	GD_Females	0.59242	0	49
390	1410	GD_Females	1.06997	0	49
420	0	GD_Females	2.13178	0	49
450	30	GD_Females	1.48931	0	49
480	60	GD_Females	1.32945	0	49
510	90	GD_Females	1.16424	0	49
540	120	GD_Females	0.982604	0	49
570	150	GD_Females	0.791156	0	49
600	180	GD_Females	0.707094	0	49
630	210	GD_Females	0.626142	0	49
660	240	GD_Females	0.619728	0	49
690	270	GD_Females	0.491351	0	49
720	300	GD_Females	0.523712	0	49
750	330	GD_Females	0.544606	0	49
780	360	GD_Females	0.540525	0	49
810	390	GD_Females	0.501166	0	49
840	420	GD_Females	0.520408	0	49
870	450	GD_Females	0.566861	0	49
900	480	GD_Females	0.602527	0	49
930	510	GD_Females	0.629057	0	49
960	540	GD_Females	0.684548	0	49
990	570	GD_Females	0.691448	0	49
1020	600	GD_Females	0.872692	0	49
1050	630	GD_Females	1.05705	0	49
1080	660	GD_Females	1.20029	0	49
1110	690	GD_Females	1.34023	0	49
1140	720	GD_Females	2.38863	0	49
1170	750	GD_Females	0.368902	0	49
1200	780	GD_Females	0.097862	0	49
1230	810	GD_Females	0.0441205	0	49
1260	840	GD_Females	0.0243926	0	49
1290	870	GD_Females	0.0487852	0	49
1320	900	GD_Females	0.0462585	0	49
1350	930	GD_Females	0.0511176	0	49
1380	960	GD_Females	0.071137	0	49
1410	990	GD_Females	0.0536443	0	49
0	1020	GD_Males	0.164411	0	57
30	1050	GD_Males	0.170927	0	57
60	1080	GD_Males	0.170927	0	57
90	1110	GD_Males	0.19858	0	57
120	1140	GD_Males	0.23066	0	57
150	1170	GD_Males	0.272348	0	57
180	1200	GD_Males	0.28939	0	57
210	1230	GD_Males	0.3665	0	57
240	1260	GD_Males	0.492648	0	57
270	1290	GD_Males	0.787051	0	57
300	1320	GD_Males	0.956391	0	57
330	1350	GD_Males	0.991646	0	57
360	1380	GD_Males	1.11128	0	57
390	1410	GD_Males	1.64912	0	57
420	0	GD_Males	2.73367	0	57
450	30	GD_Males	1.67736	0	57
480	60	GD_Males	0.945698	0	57
510	90	GD_Males	0.458563	0	57
540	120	GD_Males	0.353718	0	57
570	150	GD_Males	0.370343	0	57
600	180	GD_Males	0.354052	0	57
630	210	GD_Males	0.274269	0	57
660	240	GD_Males	0.378112	0	57
690	270	GD_Males	0.37193	0	57
720	300	GD_Males	0.494152	0	57
750	330	GD_Males	0.41345	0	57
780	360	GD_Males	0.483793	0	57
810	390	GD_Males	0.514871	0	57
840	420	GD_Males	0.545447	0	57
870	450	GD_Males	0.539348	0	57
900	480	GD_Males	0.630159	0	57
930	510	GD_Males	0.71203	0	57
960	540	GD_Males	0.70401	0	57
990	570	GD_Males	1.00493	0	57
1020	600	GD_Males	1.10677	0	57
1050	630	GD_Males	1.39315	0	57
1080	660	GD_Males	1.57769	0	57
1110	690	GD_Males	1.74929	0	57
1140	720	GD_Males	3.38463	0	57
1170	750	GD_Males	0.332164	0	57
1200	780	GD_Males	0.0496241	0	57
1230	810	GD_Males	0.027736	0	57
1260	840	GD_Males	0.050543	0	57
1290	870	GD_Males	0.0437761	0	57
1320	900	GD_Males	0.0446115	0	57
1350	930	GD_Males	0.0675856	0	57
1380	960	GD_Males	0.073183	0	57
1410	990	GD_Males	0.103926	0	57
0	1020	V37877_Females	0.087478	0	54
30	1050	V37877_Females	0.100441	0	54
60	1080	V37877_Females	0.0979718	0	54
90	1110	V37877_Females	0.0862434	0	54
120	1140	V37877_Females	0.102998	0	54
150	1170	V37877_Females	0.129101	0	54
180	1200	V37877_Females	0.167372	0	54
210	1230	V37877_Females	0.161287	0	54
240	1260	V37877_Females	0.208025	0	54
270	1290	V37877_Females	0.294974	0	54
300	1320	V37877_Females	0.322751	0	54
330	1350	V37877_Females	0.331305	0	54
360	1380	V37877_Females	0.444797	0	54
390	1410	V37877_Females	0.914991	0	54
420	0	V37877_Females	3.24806	0	54
450	30	V37877_Females	2.5343	0	54
480	60	V37877_Females	1.99771	0	54
510	90	V37877_Females	1.4351	0	54
540	120	V37877_Females	0.978395	0	54
570	150	V37877_Females	0.827778	0	54
600	180	V37877_Females	0.670194	0	54
630	210	V37877_Females	0.513757	0	54
660	240	V37877_Females	0.538801	0	54
690	270	V37877_Females	0.53254	0	54
720	300	V37877_Females	0.460494	0	54
750	330	V37877_Females	0.470988	0	54
780	360	V37877_Females	0.431041	0	54
810	390	V37877_Females	0.453263	0	54
840	420	V37877_Females	0.459436	0	54
870	450	V37877_Females	0.436155	0	54
900	480	V37877_Females	0.41358	0	54
930	510	V37877_Females	0.54224	0	54
960	540	V37877_Females	0.705732	0	54
990	570	V37877_Females	0.831746	0	54
1020	600	V37877_Females	1.05617	0	54
1050	630	V37877_Females	1.48774	0	54
1080	660	V37877_Females	1.83519	0	54
1110	690	V37877_Females	2.07196	0	54
1140	720	V37877_Females	1.97354	0	54
1170	750	V37877_Females	0.130159	0	54
1200	780	V37877_Females	0.0344797	0	54
1230	810	V37877_Females	0.0340388	0	54
1260	840	V37877_Females	0.0399471	0	54
1290	870	V37877_Females	0.0569665	0	54
1320	900	V37877_Females	0.0559083	0	54
1350	930	V37877_Females	0.0614638	0	54
1380	960	V37877_Females	0.0843034	0	54
1410	990	V37877_Females	0.0659612	0	54
0	1020	V37877_Males	0.289578	0	53
30	1050	V37877_Males	0.356604	0	53
60	1080	V37877_Males	0.327673	0	53
90	1110	V37877_Males	0.28221	0	53
120	1140	V37877_Males	0.367655	0	53
150	1170	V37877_Males	0.338814	0	53
180	1200	V37877_Males	0.36478	0	53
210	1230	V37877_Males	0.348607	0	53
240	1260	V37877_Males	0.347619	0	53
270	1290	V37877_Males	0.383738	0	53
300	1320	V37877_Males	0.355885	0	53
330	1350	V37877_Males	0.289039	0	53
360	1380	V37877_Males	0.388679	0	53
390	1410	V37877_Males	0.513477	0	53
420	0	V37877_Males	1.10332	0	53
450	30	V37877_Males	0.626235	0	53
480	60	V37877_Males	0.521743	0	53
510	90	V37877_Males	0.391195	0	53
540	120	V37877_Males	0.342318	0	53
570	150	V37877_Males	0.360108	0	53
600	180	V37877_Males	0.350584	0	53
630	210	V37877_Males	0.328122	0	53
660	240	V37877_Males	0.348607	0	53
690	270	V37877_Males	0.356065	0	53
720	300	V37877_Males	0.387511	0	53
750	330	V37877_Males	0.313567	0	53
780	360	V37877_Males	0.355615	0	53
810	390	V37877_Males	0.358401	0	53
840	420	V37877_Males	0.383019	0	53
870	450	V37877_Males	0.488589	0	53
900	480	V37877_Males	0.518509	0	53
930	510	V37877_Males	0.613028	0	53
960	540	V37877_Males	0.648158	0	53
990	570	V37877_Males	0.708446	0	53
1020	600	V37877_Males	0.861545	0	53
1050	630	V37877_Males	0.843217	0	53
1080	660	V37877_Males	0.919856	0	53
1110	690	V37877_Males	0.990296	0	53
1140	720	V37877_Males	0.528302	0	53
1170	750	V37877_Males	0.0610063	0	53
1200	780	V37877_Males	0.0655885	0	53
1230	810	V37877_Males	0.075292	0	53
1260	840	V37877_Males	0.0944295	0	53
1290	870	V37877_Males	0.144025	0	53
1320	900	V37877_Males	0.16478	0	53
1350	930	V37877_Males	0.195328	0	53
1380	960	V37877_Males	0.174933	0	53
1410	990	V37877_Males	0.212219	0	53
0	1020	V37880_Females	0.0789474	0	57
30	1050	V37880_Females	0.0944027	0	57
60	1080	V37880_Females	0.101838	0	57
90	1110	V37880_Females	0.0695906	0	57
120	1140	V37880_Females	0.0825397	0	57
150	1170	V37880_Females	0.088137	0	57
180	1200	V37880_Females	0.09198	0	57
210	1230	V37880_Females	0.120969	0	57
240	1260	V37880_Females	0.248622	0	57
270	1290	V37880_Females	0.320217	0	57
300	1320	V37880_Females	0.390142	0	57
330	1350	V37880_Females	0.429073	0	57
360	1380	V37880_Females	0.474102	0	57
390	1410	V37880_Females	0.808187	0	57
420	0	V37880_Females	2.46391	0	57
450	30	V37880_Females	1.73517	0	57
480	60	V37880_Females	1.49866	0	57
510	90	V37880_Females	1.28246	0	57
540	120	V37880_Females	1.10526	0	57
570	150	V37880_Females	0.879031	0	57
600	180	V37880_Females	0.671763	0	57
630	210	V37880_Females	0.555806	0	57
660	240	V37880_Females	0.449791	0	57
690	270	V37880_Females	0.388889	0	57
720	300	V37880_Females	0.36675	0	57
750	330	V37880_Females	0.397828	0	57
780	360	V37880_Females	0.368588	0	57
810	390	V37880_Females	0.37594	0	57
840	420	V37880_Females	0.420886	0	57
870	450	V37880_Females	0.476107	0	57
900	480	V37880_Females	0.478613	0	57
930	510	V37880_Females	0.528989	0	57
960	540	V37880_Females	0.636007	0	57
990	570	V37880_Females	0.864411	0	57
1020	600	V37880_Females	1.07185	0	57
1050	630	V37880_Females	1.25272	0	57
1080	660	V37880_Females	1.49482	0	57
1110	690	V37880_Females	1.61988	0	57
1140	720	V37880_Females	1.9782	0	57
1170	750	V37880_Females	0.296324	0	57
1200	780	V37880_Females	0.0763576	0	57
1230	810	V37880_Females	0.0242272	0	57
1260	840	V37880_Females	0.0234754	0	57
1290	870	V37880_Females	0.0250627	0	57
1320	900	V37880_Females	0.0325815	0	57
1350	930	V37880_Females	0.0537176	0	57
1380	960	V37880_Females	0.0349206	0	57
1410	990	V37880_Females	0.0656642	0	57
0	1020	V37880_Males	0.184562	0	62
30	1050	V37880_Males	0.195699	0	62
60	1080	V37880_Males	0.24977	0	62
90	1110	V37880_Males	0.290783	0	62
120	1140	V37880_Males	0.286559	0	62
150	1170	V37880_Males	0.331029	0	62
180	1200	V37880_Males	0.353687	0	62
210	1230	V37880_Males	0.414977	0	62
240	1260	V37880_Males	0.48702	0	62
270	1290	V37880_Males	0.58894	0	62
300	1320	V37880_Males	0.649309	0	62
330	1350	V37880_Males	0.819892	0	62
360	1380	V37880_Males	0.972734	0	62
390	1410	V37880_Males	1.51206	0	62
420	0	V37880_Males	2.71575	0	62
450	30	V37880_Males	1.8129	0	62
480	60	V37880_Males	1.18172	0	62
510	90	V37880_Males	0.760983	0	62
540	120	V37880_Males	0.546313	0	62
570	150	V37880_Males	0.524424	0	62
600	180	V37880_Males	0.509677	0	62
630	210	V37880_Males	0.557527	0	62
660	240	V37880_Males	0.586098	0	62
690	270	V37880_Males	0.583564	0	62
720	300	V37880_Males	0.652458	0	62
750	330	V37880_Males	0.662058	0	62
780	360	V37880_Males	0.674424	0	62
810	390	V37880_Males	0.607066	0	62
840	420	V37880_Males	0.625192	0	62
870	450	V37880_Males	0.612135	0	62
900	480	V37880_Males	0.675806	0	62
930	510	V37880_Males	0.748694	0	62
960	540	V37880_Males	0.802611	0	62
990	570	V37880_Males	0.934101	0	62
1020	600	V37880_Males	1.17035	0	62
1050	630	V37880_Males	1.52742	0	62
1080	660	V37880_Males	1.76582	0	62
1110	690	V37880_Males	2.03879	0	62
1140	720	V37880_Males	2.5447	0	62
1170	750	V37880_Males	0.180568	0	62
1200	780	V37880_Males	0.0419355	0	62
1230	810	V37880_Males	0.0254224	0	62
1260	840	V37880_Males	0.0430876	0	62
1290	870	V37880_Males	0.0694316	0	62
1320	900	V37880_Males	0.094086	0	62
1350	930	V37880_Males	0.100922	0	62
1380	960	V37880_Males	0.122657	0	62
1410	990	V37880_Males	0.0947773	0	62

## Sheet: b
Nazario-Yepiz et al. Physiological and Metabolomic Consequences of Reduced Expression of the Drosophila brummer Triglyceride Lipase
Supplementary Dataset 6. Average locomotor activity profiles. (a) Ubi > bmm-RNAi in normal feeding. (b) Ubi > bmm-RNAi in normal feeding without wings. (c) Ubi > bmm-RNAi in starvation conditions. (d) Lsp2 > bmm-RNAi in normal feeding. (e) Dsat1 > bmm-RNAi in normal feeding. (f) OK72 > bmm-RNAi in normal feeding.
Dec_time	Dec_ZT_time	Condition	binned_mean	binned_sem	N
0	1080	GD_Females	0.0292411	0	64
30	1110	GD_Females	0.0411458	0	64
60	1140	GD_Females	0.0386161	0	64
90	1170	GD_Females	0.0475446	0	64
120	1200	GD_Females	0.0454613	0	64
150	1230	GD_Females	0.0712054	0	64
180	1260	GD_Females	0.0608631	0	64
210	1290	GD_Females	0.0630952	0	64
240	1320	GD_Females	0.0971726	0	64
270	1350	GD_Females	0.100521	0	64
300	1380	GD_Females	0.136533	0	64
330	1410	GD_Females	0.136682	0	64
360	0	GD_Females	1.71421	0	64
390	30	GD_Females	1.12493	0	64
420	60	GD_Females	0.81994	0	64
450	90	GD_Females	0.727976	0	64
480	120	GD_Females	0.589137	0	64
510	150	GD_Females	0.568452	0	64
540	180	GD_Females	0.492411	0	64
570	210	GD_Females	0.52128	0	64
600	240	GD_Females	0.430729	0	64
630	270	GD_Females	0.50372	0	64
660	300	GD_Females	0.477679	0	64
690	330	GD_Females	0.477753	0	64
720	360	GD_Females	0.532292	0	64
750	390	GD_Females	0.496875	0	64
780	420	GD_Females	0.54881	0	64
810	450	GD_Females	0.569717	0	64
840	480	GD_Females	0.720536	0	64
870	510	GD_Females	0.847991	0	64
900	540	GD_Females	0.885565	0	64
930	570	GD_Females	1.05766	0	64
960	600	GD_Females	1.18103	0	64
990	630	GD_Females	1.25305	0	64
1020	660	GD_Females	1.4308	0	64
1050	690	GD_Females	1.52664	0	64
1080	720	GD_Females	0.819717	0	64
1110	750	GD_Females	0.0677083	0	64
1140	780	GD_Females	0.0390625	0	64
1170	810	GD_Females	0.027381	0	64
1200	840	GD_Females	0.0488095	0	64
1230	870	GD_Females	0.0447173	0	64
1260	900	GD_Females	0.0468006	0	64
1290	930	GD_Females	0.0520089	0	64
1320	960	GD_Females	0.0424851	0	64
1350	990	GD_Females	0.0467262	0	64
1380	1020	GD_Females	0.0429315	0	64
1410	1050	GD_Females	0.0374256	0	64
0	1080	GD_Males	0.0361751	0	62
30	1110	GD_Males	0.0451613	0	62
60	1140	GD_Males	0.0509217	0	62
90	1170	GD_Males	0.0427035	0	62
120	1200	GD_Males	0.062212	0	62
150	1230	GD_Males	0.104224	0	62
180	1260	GD_Males	0.108218	0	62
210	1290	GD_Males	0.147849	0	62
240	1320	GD_Males	0.177727	0	62
270	1350	GD_Males	0.201536	0	62
300	1380	GD_Males	0.253456	0	62
330	1410	GD_Males	0.285561	0	62
360	0	GD_Males	1.85845	0	62
390	30	GD_Males	0.949462	0	62
420	60	GD_Males	0.536943	0	62
450	90	GD_Males	0.421813	0	62
480	120	GD_Males	0.370661	0	62
510	150	GD_Males	0.327419	0	62
540	180	GD_Males	0.318817	0	62
570	210	GD_Males	0.295469	0	62
600	240	GD_Males	0.269432	0	62
630	270	GD_Males	0.356375	0	62
660	300	GD_Males	0.316667	0	62
690	330	GD_Males	0.372734	0	62
720	360	GD_Males	0.373041	0	62
750	390	GD_Males	0.398925	0	62
780	420	GD_Males	0.526882	0	62
810	450	GD_Males	0.530184	0	62
840	480	GD_Males	0.610138	0	62
870	510	GD_Males	0.737558	0	62
900	540	GD_Males	0.854531	0	62
930	570	GD_Males	0.972197	0	62
960	600	GD_Males	1.19286	0	62
990	630	GD_Males	1.47903	0	62
1020	660	GD_Males	1.77473	0	62
1050	690	GD_Males	1.93349	0	62
1080	720	GD_Males	1.14209	0	62
1110	750	GD_Males	0.093702	0	62
1140	780	GD_Males	0.025192	0	62
1170	810	GD_Males	0.0145161	0	62
1200	840	GD_Males	0.0187404	0	62
1230	870	GD_Males	0.019278	0	62
1260	900	GD_Males	0.0200461	0	62
1290	930	GD_Males	0.0326421	0	62
1320	960	GD_Males	0.0334869	0	62
1350	990	GD_Males	0.0282642	0	62
1380	1020	GD_Males	0.0288018	0	62
1410	1050	GD_Males	0.0366359	0	62
0	1080	V37877_Females	0.0389456	0	56
30	1110	V37877_Females	0.0281463	0	56
60	1140	V37877_Females	0.0253401	0	56
90	1170	V37877_Females	0.0434524	0	56
120	1200	V37877_Females	0.0286565	0	56
150	1230	V37877_Females	0.0623299	0	56
180	1260	V37877_Females	0.0670068	0	56
210	1290	V37877_Females	0.0592687	0	56
240	1320	V37877_Females	0.0646258	0	56
270	1350	V37877_Females	0.0621599	0	56
300	1380	V37877_Females	0.0846939	0	56
330	1410	V37877_Females	0.0716837	0	56
360	0	V37877_Females	1.15281	0	56
390	30	V37877_Females	0.789371	0	56
420	60	V37877_Females	0.509694	0	56
450	90	V37877_Females	0.461224	0	56
480	120	V37877_Females	0.358078	0	56
510	150	V37877_Females	0.374235	0	56
540	180	V37877_Females	0.357738	0	56
570	210	V37877_Females	0.332908	0	56
600	240	V37877_Females	0.377211	0	56
630	270	V37877_Females	0.395323	0	56
660	300	V37877_Females	0.36352	0	56
690	330	V37877_Females	0.454337	0	56
720	360	V37877_Females	0.433418	0	56
750	390	V37877_Females	0.442517	0	56
780	420	V37877_Females	0.505867	0	56
810	450	V37877_Females	0.506548	0	56
840	480	V37877_Females	0.593367	0	56
870	510	V37877_Females	0.718112	0	56
900	540	V37877_Females	0.754252	0	56
930	570	V37877_Females	0.846939	0	56
960	600	V37877_Females	0.95102	0	56
990	630	V37877_Females	1.05034	0	56
1020	660	V37877_Females	1.17721	0	56
1050	690	V37877_Females	1.22355	0	56
1080	720	V37877_Females	0.380952	0	56
1110	750	V37877_Females	0.0116497	0	56
1140	780	V37877_Females	0.0191327	0	56
1170	810	V37877_Females	0.0196429	0	56
1200	840	V37877_Females	0.0208333	0	56
1230	870	V37877_Females	0.0343537	0	56
1260	900	V37877_Females	0.0257653	0	56
1290	930	V37877_Females	0.0554422	0	56
1320	960	V37877_Females	0.0268707	0	56
1350	990	V37877_Females	0.060119	0	56
1380	1020	V37877_Females	0.0295918	0	56
1410	1050	V37877_Females	0.0247449	0	56
0	1080	V37877_Males	0.0236364	0	55
30	1110	V37877_Males	0.0244156	0	55
60	1140	V37877_Males	0.0219913	0	55
90	1170	V37877_Males	0.0318615	0	55
120	1200	V37877_Males	0.0364502	0	55
150	1230	V37877_Males	0.0562771	0	55
180	1260	V37877_Males	0.0438961	0	55
210	1290	V37877_Males	0.0683117	0	55
240	1320	V37877_Males	0.0847619	0	55
270	1350	V37877_Males	0.0889177	0	55
300	1380	V37877_Males	0.11619	0	55
330	1410	V37877_Males	0.150303	0	55
360	0	V37877_Males	1.0039	0	55
390	30	V37877_Males	0.463203	0	55
420	60	V37877_Males	0.234286	0	55
450	90	V37877_Males	0.18658	0	55
480	120	V37877_Males	0.183983	0	55
510	150	V37877_Males	0.15342	0	55
540	180	V37877_Males	0.162424	0	55
570	210	V37877_Males	0.161991	0	55
600	240	V37877_Males	0.152035	0	55
630	270	V37877_Males	0.204069	0	55
660	300	V37877_Males	0.255065	0	55
690	330	V37877_Males	0.234719	0	55
720	360	V37877_Males	0.282251	0	55
750	390	V37877_Males	0.398268	0	55
780	420	V37877_Males	0.388398	0	55
810	450	V37877_Males	0.431948	0	55
840	480	V37877_Males	0.577316	0	55
870	510	V37877_Males	0.601732	0	55
900	540	V37877_Males	0.62	0	55
930	570	V37877_Males	0.536883	0	55
960	600	V37877_Males	0.551082	0	55
990	630	V37877_Males	0.645281	0	55
1020	660	V37877_Males	0.641472	0	55
1050	690	V37877_Males	0.604762	0	55
1080	720	V37877_Males	0.138874	0	55
1110	750	V37877_Males	0.00926407	0	55
1140	780	V37877_Males	0.0129004	0	55
1170	810	V37877_Males	0.0106494	0	55
1200	840	V37877_Males	0.01671	0	55
1230	870	V37877_Males	0.0124675	0	55
1260	900	V37877_Males	0.0247619	0	55
1290	930	V37877_Males	0.0153247	0	55
1320	960	V37877_Males	0.0181818	0	55
1350	990	V37877_Males	0.0251948	0	55
1380	1020	V37877_Males	0.0148918	0	55
1410	1050	V37877_Males	0.0180952	0	55
0	1080	V37880_Females	0.0575534	0	58
30	1110	V37880_Females	0.0261084	0	58
60	1140	V37880_Females	0.032266	0	58
90	1170	V37880_Females	0.0477011	0	58
120	1200	V37880_Females	0.0711823	0	58
150	1230	V37880_Females	0.0696223	0	58
180	1260	V37880_Females	0.0743021	0	58
210	1290	V37880_Females	0.0775862	0	58
240	1320	V37880_Females	0.0697044	0	58
270	1350	V37880_Females	0.106076	0	58
300	1380	V37880_Females	0.0885057	0	58
330	1410	V37880_Females	0.105665	0	58
360	0	V37880_Females	1.47077	0	58
390	30	V37880_Females	0.935386	0	58
420	60	V37880_Females	0.603038	0	58
450	90	V37880_Females	0.461166	0	58
480	120	V37880_Females	0.376765	0	58
510	150	V37880_Females	0.355829	0	58
540	180	V37880_Females	0.289901	0	58
570	210	V37880_Females	0.325369	0	58
600	240	V37880_Females	0.309852	0	58
630	270	V37880_Females	0.25197	0	58
660	300	V37880_Females	0.302627	0	58
690	330	V37880_Females	0.343186	0	58
720	360	V37880_Females	0.318966	0	58
750	390	V37880_Females	0.357143	0	58
780	420	V37880_Females	0.383169	0	58
810	450	V37880_Females	0.420279	0	58
840	480	V37880_Females	0.519376	0	58
870	510	V37880_Females	0.668391	0	58
900	540	V37880_Females	0.764778	0	58
930	570	V37880_Females	0.892611	0	58
960	600	V37880_Females	1.03752	0	58
990	630	V37880_Females	1.17356	0	58
1020	660	V37880_Females	1.35452	0	58
1050	690	V37880_Females	1.53522	0	58
1080	720	V37880_Females	0.66486	0	58
1110	750	V37880_Females	0.069376	0	58
1140	780	V37880_Females	0.0753695	0	58
1170	810	V37880_Females	0.0395731	0	58
1200	840	V37880_Females	0.0248768	0	58
1230	870	V37880_Females	0.0378489	0	58
1260	900	V37880_Females	0.0180624	0	58
1290	930	V37880_Females	0.0207718	0	58
1320	960	V37880_Females	0.0357143	0	58
1350	990	V37880_Females	0.0394089	0	58
1380	1020	V37880_Females	0.0245484	0	58
1410	1050	V37880_Females	0.0565681	0	58
0	1080	V37880_Males	0.118033	0	61
30	1110	V37880_Males	0.116159	0	61
60	1140	V37880_Males	0.108743	0	61
90	1170	V37880_Males	0.0971897	0	61
120	1200	V37880_Males	0.113817	0	61
150	1230	V37880_Males	0.14918	0	61
180	1260	V37880_Males	0.136144	0	61
210	1290	V37880_Males	0.16534	0	61
240	1320	V37880_Males	0.207884	0	61
270	1350	V37880_Males	0.216706	0	61
300	1380	V37880_Males	0.249336	0	61
330	1410	V37880_Males	0.310539	0	61
360	0	V37880_Males	2.03607	0	61
390	30	V37880_Males	1.01546	0	61
420	60	V37880_Males	0.506714	0	61
450	90	V37880_Males	0.372209	0	61
480	120	V37880_Males	0.283216	0	61
510	150	V37880_Males	0.252537	0	61
540	180	V37880_Males	0.281421	0	61
570	210	V37880_Males	0.260812	0	61
600	240	V37880_Males	0.315769	0	61
630	270	V37880_Males	0.342545	0	61
660	300	V37880_Males	0.347385	0	61
690	330	V37880_Males	0.375176	0	61
720	360	V37880_Males	0.409992	0	61
750	390	V37880_Males	0.415769	0	61
780	420	V37880_Males	0.500546	0	61
810	450	V37880_Males	0.580328	0	61
840	480	V37880_Males	0.611241	0	61
870	510	V37880_Males	0.694457	0	61
900	540	V37880_Males	0.831148	0	61
930	570	V37880_Males	0.905933	0	61
960	600	V37880_Males	1.11116	0	61
990	630	V37880_Males	1.37525	0	61
1020	660	V37880_Males	1.64091	0	61
1050	690	V37880_Males	1.87518	0	61
1080	720	V37880_Males	0.83185	0	61
1110	750	V37880_Males	0.0167838	0	61
1140	780	V37880_Males	0.021936	0	61
1170	810	V37880_Males	0.0167838	0	61
1200	840	V37880_Males	0.0345824	0	61
1230	870	V37880_Males	0.0286495	0	61
1260	900	V37880_Males	0.0225605	0	61
1290	930	V37880_Males	0.0345824	0	61
1320	960	V37880_Males	0.042623	0	61
1350	990	V37880_Males	0.0581577	0	61
1380	1020	V37880_Males	0.0577674	0	61
1410	1050	V37880_Males	0.0636222	0	61

## Sheet: c
Nazario-Yepiz et al. Physiological and Metabolomic Consequences of Reduced Expression of the Drosophila brummer Triglyceride Lipase
Supplementary Dataset 6. Average locomotor activity profiles. (a) Ubi > bmm-RNAi in normal feeding. (b) Ubi > bmm-RNAi in normal feeding without wings. (c) Ubi > bmm-RNAi in starvation conditions. (d) Lsp2 > bmm-RNAi in normal feeding. (e) Dsat1 > bmm-RNAi in normal feeding. (f) OK72 > bmm-RNAi in normal feeding.
Dec_time	Dec_ZT_time	Condition	binned_mean	binned_sem	N
0	1080	GD_Females	0.0496032	0	56
30	1110	GD_Females	0.0545635	0	56
60	1140	GD_Females	0.05	0	56
90	1170	GD_Females	0.0511905	0	56
120	1200	GD_Females	0.0680556	0	56
150	1230	GD_Females	0.0517857	0	56
180	1260	GD_Females	0.10119	0	56
210	1290	GD_Females	0.127183	0	56
240	1320	GD_Females	0.161706	0	56
270	1350	GD_Females	0.16746	0	56
300	1380	GD_Females	0.149603	0	56
330	1410	GD_Females	0.196429	0	56
360	0	GD_Females	2.28929	0	56
390	30	GD_Females	2.22063	0	56
420	60	GD_Females	2.12698	0	56
450	90	GD_Females	2.14524	0	56
480	120	GD_Females	2.09028	0	56
510	150	GD_Females	1.94464	0	56
540	180	GD_Females	1.79762	0	56
570	210	GD_Females	1.61786	0	56
600	240	GD_Females	1.24425	0	56
630	270	GD_Females	1.07956	0	56
660	300	GD_Females	0.914286	0	56
690	330	GD_Females	0.740873	0	56
720	360	GD_Females	0.652183	0	56
750	390	GD_Females	0.546825	0	56
780	420	GD_Females	0.542659	0	56
810	450	GD_Females	0.665278	0	56
840	480	GD_Females	0.667262	0	56
870	510	GD_Females	0.807143	0	56
900	540	GD_Females	0.799008	0	56
930	570	GD_Females	1.02302	0	56
960	600	GD_Females	1.2125	0	56
990	630	GD_Females	1.57123	0	56
1020	660	GD_Females	1.84405	0	56
1050	690	GD_Females	2.03115	0	56
1080	720	GD_Females	1.69444	0	56
1110	750	GD_Females	0.385317	0	56
1140	780	GD_Females	0.334722	0	56
1170	810	GD_Females	0.309921	0	56
1200	840	GD_Females	0.299008	0	56
1230	870	GD_Females	0.273016	0	56
1260	900	GD_Females	0.236706	0	56
1290	930	GD_Females	0.258532	0	56
1320	960	GD_Females	0.228571	0	56
1350	990	GD_Females	0.247222	0	56
1380	1020	GD_Females	0.234127	0	56
1410	1050	GD_Females	0.23631	0	56
0	1080	GD_Males	0.247884	0	42
30	1110	GD_Males	0.239153	0	42
60	1140	GD_Males	0.307143	0	42
90	1170	GD_Males	0.288624	0	42
120	1200	GD_Males	0.250794	0	42
150	1230	GD_Males	0.330159	0	42
180	1260	GD_Males	0.369312	0	42
210	1290	GD_Males	0.362434	0	42
240	1320	GD_Males	0.35873	0	42
270	1350	GD_Males	0.285979	0	42
300	1380	GD_Males	0.228836	0	42
330	1410	GD_Males	0.301852	0	42
360	0	GD_Males	2.38228	0	42
390	30	GD_Males	2.29392	0	42
420	60	GD_Males	2.27566	0	42
450	90	GD_Males	2.01825	0	42
480	120	GD_Males	1.89497	0	42
510	150	GD_Males	1.71772	0	42
540	180	GD_Males	1.3955	0	42
570	210	GD_Males	1.20397	0	42
600	240	GD_Males	0.899206	0	42
630	270	GD_Males	0.771693	0	42
660	300	GD_Males	0.638095	0	42
690	330	GD_Males	0.594974	0	42
720	360	GD_Males	0.465873	0	42
750	390	GD_Males	0.448413	0	42
780	420	GD_Males	0.405291	0	42
810	450	GD_Males	0.495503	0	42
840	480	GD_Males	0.445503	0	42
870	510	GD_Males	0.669312	0	42
900	540	GD_Males	0.770106	0	42
930	570	GD_Males	0.950794	0	42
960	600	GD_Males	1.09048	0	42
990	630	GD_Males	1.37989	0	42
1020	660	GD_Males	1.6918	0	42
1050	690	GD_Males	1.80741	0	42
1080	720	GD_Males	1.29312	0	42
1110	750	GD_Males	0.419048	0	42
1140	780	GD_Males	0.341799	0	42
1170	810	GD_Males	0.31455	0	42
1200	840	GD_Males	0.272751	0	42
1230	870	GD_Males	0.283862	0	42
1260	900	GD_Males	0.262698	0	42
1290	930	GD_Males	0.246296	0	42
1320	960	GD_Males	0.215079	0	42
1350	990	GD_Males	0.225661	0	42
1380	1020	GD_Males	0.245238	0	42
1410	1050	GD_Males	0.236508	0	42
0	1080	V37877_Females	0.0979424	0	54
30	1110	V37877_Females	0.129218	0	54
60	1140	V37877_Females	0.145885	0	54
90	1170	V37877_Females	0.146914	0	54
120	1200	V37877_Females	0.15823	0	54
150	1230	V37877_Females	0.202469	0	54
180	1260	V37877_Females	0.24465	0	54
210	1290	V37877_Females	0.202469	0	54
240	1320	V37877_Females	0.199794	0	54
270	1350	V37877_Females	0.190329	0	54
300	1380	V37877_Females	0.210288	0	54
330	1410	V37877_Females	0.301852	0	54
360	0	V37877_Females	2.4179	0	54
390	30	V37877_Females	2.21461	0	54
420	60	V37877_Females	2.02284	0	54
450	90	V37877_Females	1.96893	0	54
480	120	V37877_Females	1.86276	0	54
510	150	V37877_Females	1.85288	0	54
540	180	V37877_Females	1.66111	0	54
570	210	V37877_Females	1.5428	0	54
600	240	V37877_Females	1.38354	0	54
630	270	V37877_Females	1.2214	0	54
660	300	V37877_Females	1.08272	0	54
690	330	V37877_Females	1.04547	0	54
720	360	V37877_Females	0.90823	0	54
750	390	V37877_Females	0.849177	0	54
780	420	V37877_Females	0.935802	0	54
810	450	V37877_Females	0.965638	0	54
840	480	V37877_Females	1.01276	0	54
870	510	V37877_Females	1.10658	0	54
900	540	V37877_Females	1.11235	0	54
930	570	V37877_Females	1.34053	0	54
960	600	V37877_Females	1.43148	0	54
990	630	V37877_Females	1.75062	0	54
1020	660	V37877_Females	1.9072	0	54
1050	690	V37877_Females	2.03416	0	54
1080	720	V37877_Females	1.25412	0	54
1110	750	V37877_Females	0.543416	0	54
1140	780	V37877_Females	0.549383	0	54
1170	810	V37877_Females	0.494033	0	54
1200	840	V37877_Females	0.421605	0	54
1230	870	V37877_Females	0.391564	0	54
1260	900	V37877_Females	0.341564	0	54
1290	930	V37877_Females	0.309465	0	54
1320	960	V37877_Females	0.308642	0	54
1350	990	V37877_Females	0.307613	0	54
1380	1020	V37877_Females	0.251646	0	54
1410	1050	V37877_Females	0.24465	0	54
0	1080	V37877_Males	0.153846	0	52
30	1110	V37877_Males	0.158974	0	52
60	1140	V37877_Males	0.164316	0	52
90	1170	V37877_Males	0.263889	0	52
120	1200	V37877_Males	0.227778	0	52
150	1230	V37877_Males	0.26688	0	52
180	1260	V37877_Males	0.265171	0	52
210	1290	V37877_Males	0.305342	0	52
240	1320	V37877_Males	0.231197	0	52
270	1350	V37877_Males	0.236325	0	52
300	1380	V37877_Males	0.372009	0	52
330	1410	V37877_Males	0.314316	0	52
360	0	V37877_Males	1.50363	0	52
390	30	V37877_Males	1.03697	0	52
420	60	V37877_Males	0.932051	0	52
450	90	V37877_Males	0.832692	0	52
480	120	V37877_Males	0.703846	0	52
510	150	V37877_Males	0.642735	0	52
540	180	V37877_Males	0.56859	0	52
570	210	V37877_Males	0.404701	0	52
600	240	V37877_Males	0.425214	0	52
630	270	V37877_Males	0.359829	0	52
660	300	V37877_Males	0.275855	0	52
690	330	V37877_Males	0.237821	0	52
720	360	V37877_Males	0.302564	0	52
750	390	V37877_Males	0.276923	0	52
780	420	V37877_Males	0.293376	0	52
810	450	V37877_Males	0.340598	0	52
840	480	V37877_Males	0.502991	0	52
870	510	V37877_Males	0.538675	0	52
900	540	V37877_Males	0.53547	0	52
930	570	V37877_Males	0.694017	0	52
960	600	V37877_Males	0.757479	0	52
990	630	V37877_Males	0.794231	0	52
1020	660	V37877_Males	0.979487	0	52
1050	690	V37877_Males	1.00513	0	52
1080	720	V37877_Males	0.649359	0	52
1110	750	V37877_Males	0.35	0	52
1140	780	V37877_Males	0.257906	0	52
1170	810	V37877_Males	0.182906	0	52
1200	840	V37877_Males	0.260256	0	52
1230	870	V37877_Males	0.197436	0	52
1260	900	V37877_Males	0.152137	0	52
1290	930	V37877_Males	0.242308	0	52
1320	960	V37877_Males	0.161752	0	52
1350	990	V37877_Males	0.167949	0	52
1380	1020	V37877_Males	0.168803	0	52
1410	1050	V37877_Males	0.155342	0	52
0	1080	V37880_Females	0.0320988	0	63
30	1110	V37880_Females	0.0343915	0	63
60	1140	V37880_Females	0.0206349	0	63
90	1170	V37880_Females	0.0273369	0	63
120	1200	V37880_Females	0.0283951	0	63
150	1230	V37880_Females	0.0416226	0	63
180	1260	V37880_Females	0.0477954	0	63
210	1290	V37880_Females	0.072134	0	63
240	1320	V37880_Females	0.0377425	0	63
270	1350	V37880_Females	0.0955908	0	63
300	1380	V37880_Females	0.0931217	0	63
330	1410	V37880_Females	0.214462	0	63
360	0	V37880_Females	2.00229	0	63
390	30	V37880_Females	1.95608	0	63
420	60	V37880_Females	1.85979	0	63
450	90	V37880_Females	1.74568	0	63
480	120	V37880_Females	1.59101	0	63
510	150	V37880_Females	1.43774	0	63
540	180	V37880_Females	1.29048	0	63
570	210	V37880_Females	1.13457	0	63
600	240	V37880_Females	1.00335	0	63
630	270	V37880_Females	0.850265	0	63
660	300	V37880_Females	0.686067	0	63
690	330	V37880_Females	0.54127	0	63
720	360	V37880_Females	0.465961	0	63
750	390	V37880_Females	0.451146	0	63
780	420	V37880_Females	0.452557	0	63
810	450	V37880_Females	0.512169	0	63
840	480	V37880_Females	0.516755	0	63
870	510	V37880_Females	0.688713	0	63
900	540	V37880_Females	0.747443	0	63
930	570	V37880_Females	0.833686	0	63
960	600	V37880_Females	1.07037	0	63
990	630	V37880_Females	1.42681	0	63
1020	660	V37880_Females	1.71323	0	63
1050	690	V37880_Females	1.93862	0	63
1080	720	V37880_Females	1.17725	0	63
1110	750	V37880_Females	0.168254	0	63
1140	780	V37880_Females	0.166314	0	63
1170	810	V37880_Females	0.115344	0	63
1200	840	V37880_Females	0.103175	0	63
1230	870	V37880_Females	0.123986	0	63
1260	900	V37880_Females	0.103704	0	63
1290	930	V37880_Females	0.120811	0	63
1320	960	V37880_Females	0.104409	0	63
1350	990	V37880_Females	0.084127	0	63
1380	1020	V37880_Females	0.0977072	0	63
1410	1050	V37880_Females	0.094709	0	63
0	1080	V37880_Males	0.187125	0	63
30	1110	V37880_Males	0.223986	0	63
60	1140	V37880_Males	0.212169	0	63
90	1170	V37880_Males	0.256085	0	63
120	1200	V37880_Males	0.262081	0	63
150	1230	V37880_Males	0.318871	0	63
180	1260	V37880_Males	0.276543	0	63
210	1290	V37880_Males	0.292593	0	63
240	1320	V37880_Males	0.273898	0	63
270	1350	V37880_Males	0.326984	0	63
300	1380	V37880_Males	0.277072	0	63
330	1410	V37880_Males	0.49224	0	63
360	0	V37880_Males	2.94568	0	63
390	30	V37880_Males	2.63774	0	63
420	60	V37880_Males	2.44691	0	63
450	90	V37880_Males	2.29735	0	63
480	120	V37880_Males	2.18078	0	63
510	150	V37880_Males	1.99242	0	63
540	180	V37880_Males	1.79859	0	63
570	210	V37880_Males	1.59453	0	63
600	240	V37880_Males	1.34233	0	63
630	270	V37880_Males	1.15326	0	63
660	300	V37880_Males	0.983951	0	63
690	330	V37880_Males	0.818166	0	63
720	360	V37880_Males	0.731746	0	63
750	390	V37880_Males	0.627337	0	63
780	420	V37880_Males	0.594533	0	63
810	450	V37880_Males	0.590653	0	63
840	480	V37880_Males	0.651852	0	63
870	510	V37880_Males	0.731746	0	63
900	540	V37880_Males	0.819753	0	63
930	570	V37880_Males	0.947795	0	63
960	600	V37880_Males	1.17831	0	63
990	630	V37880_Males	1.57566	0	63
1020	660	V37880_Males	1.9351	0	63
1050	690	V37880_Males	2.26367	0	63
1080	720	V37880_Males	1.64162	0	63
1110	750	V37880_Males	0.747795	0	63
1140	780	V37880_Males	0.589242	0	63
1170	810	V37880_Males	0.487831	0	63
1200	840	V37880_Males	0.411464	0	63
1230	870	V37880_Males	0.367725	0	63
1260	900	V37880_Males	0.331922	0	63
1290	930	V37880_Males	0.312346	0	63
1320	960	V37880_Males	0.301058	0	63
1350	990	V37880_Males	0.330864	0	63
1380	1020	V37880_Males	0.310758	0	63
1410	1050	V37880_Males	0.346032	0	63

## Sheet: d
Nazario-Yepiz et al. Physiological and Metabolomic Consequences of Reduced Expression of the Drosophila brummer Triglyceride Lipase
Supplementary Dataset 6. Average locomotor activity profiles. (a) Ubi > bmm-RNAi in normal feeding. (b) Ubi > bmm-RNAi in normal feeding without wings. (c) Ubi > bmm-RNAi in starvation conditions. (d) Lsp2 > bmm-RNAi in normal feeding. (e) Dsat1 > bmm-RNAi in normal feeding. (f) OK72 > bmm-RNAi in normal feeding.
Dec_time	Dec_ZT_time	Condition	binned_mean	binned_sem	N
0	1080	GD_Females	0.0511111	0	60
30	1110	GD_Females	0.0700794	0	60
60	1140	GD_Females	0.0653968	0	60
90	1170	GD_Females	0.063254	0	60
120	1200	GD_Females	0.062619	0	60
150	1230	GD_Females	0.0736508	0	60
180	1260	GD_Females	0.0943651	0	60
210	1290	GD_Females	0.115952	0	60
240	1320	GD_Females	0.127857	0	60
270	1350	GD_Females	0.138968	0	60
300	1380	GD_Females	0.134683	0	60
330	1410	GD_Females	0.15619	0	60
360	0	GD_Females	1.57365	0	60
390	30	GD_Females	1.51921	0	60
420	60	GD_Females	1.28254	0	60
450	90	GD_Females	1.08714	0	60
480	120	GD_Females	0.851508	0	60
510	150	GD_Females	0.632778	0	60
540	180	GD_Females	0.553571	0	60
570	210	GD_Females	0.409921	0	60
600	240	GD_Females	0.358651	0	60
630	270	GD_Females	0.392302	0	60
660	300	GD_Females	0.377619	0	60
690	330	GD_Females	0.347937	0	60
720	360	GD_Females	0.36627	0	60
750	390	GD_Females	0.328333	0	60
780	420	GD_Females	0.326429	0	60
810	450	GD_Females	0.347937	0	60
840	480	GD_Females	0.271667	0	60
870	510	GD_Females	0.354286	0	60
900	540	GD_Females	0.426349	0	60
930	570	GD_Females	0.612222	0	60
960	600	GD_Females	0.962698	0	60
990	630	GD_Females	1.35563	0	60
1020	660	GD_Females	1.62635	0	60
1050	690	GD_Females	1.65865	0	60
1080	720	GD_Females	1.36627	0	60
1110	750	GD_Females	0.289524	0	60
1140	780	GD_Females	0.0961111	0	60
1170	810	GD_Females	0.052381	0	60
1200	840	GD_Females	0.0250794	0	60
1230	870	GD_Females	0.0315873	0	60
1260	900	GD_Females	0.0296825	0	60
1290	930	GD_Females	0.0353175	0	60
1320	960	GD_Females	0.0279365	0	60
1350	990	GD_Females	0.0320635	0	60
1380	1020	GD_Females	0.0239683	0	60
1410	1050	GD_Females	0.0466667	0	60
0	1080	GD_Males	0.0714286	0	63
30	1110	GD_Males	0.0807256	0	63
60	1140	GD_Males	0.0749055	0	63
90	1170	GD_Males	0.0835979	0	63
120	1200	GD_Males	0.0815571	0	63
150	1230	GD_Males	0.0956916	0	63
180	1260	GD_Males	0.136281	0	63
210	1290	GD_Males	0.203855	0	63
240	1320	GD_Males	0.233107	0	63
270	1350	GD_Males	0.266138	0	63
300	1380	GD_Males	0.301587	0	63
330	1410	GD_Males	0.411413	0	63
360	0	GD_Males	1.79267	0	63
390	30	GD_Males	1.37453	0	63
420	60	GD_Males	0.897959	0	63
450	90	GD_Males	0.546334	0	63
480	120	GD_Males	0.47158	0	63
510	150	GD_Males	0.401058	0	63
540	180	GD_Males	0.430688	0	63
570	210	GD_Males	0.393953	0	63
600	240	GD_Males	0.35805	0	63
630	270	GD_Males	0.41421	0	63
660	300	GD_Males	0.438322	0	63
690	330	GD_Males	0.345956	0	63
720	360	GD_Males	0.325775	0	63
750	390	GD_Males	0.30446	0	63
780	420	GD_Males	0.352608	0	63
810	450	GD_Males	0.373545	0	63
840	480	GD_Males	0.468707	0	63
870	510	GD_Males	0.62381	0	63
900	540	GD_Males	0.859108	0	63
930	570	GD_Males	1.09267	0	63
960	600	GD_Males	1.45994	0	63
990	630	GD_Males	1.63303	0	63
1020	660	GD_Males	1.7873	0	63
1050	690	GD_Males	1.81134	0	63
1080	720	GD_Males	1.93258	0	63
1110	750	GD_Males	0.537339	0	63
1140	780	GD_Males	0.214286	0	63
1170	810	GD_Males	0.0932729	0	63
1200	840	GD_Males	0.0333333	0	63
1230	870	GD_Males	0.0303099	0	63
1260	900	GD_Males	0.0234316	0	63
1290	930	GD_Males	0.0342404	0	63
1320	960	GD_Males	0.0337868	0	63
1350	990	GD_Males	0.0342404	0	63
1380	1020	GD_Males	0.0435374	0	63
1410	1050	GD_Males	0.0301587	0	63
0	1080	V37877_Females	0.0824242	0	55
30	1110	V37877_Females	0.109004	0	55
60	1140	V37877_Females	0.0860606	0	55
90	1170	V37877_Females	0.130909	0	55
120	1200	V37877_Females	0.0880519	0	55
150	1230	V37877_Females	0.127532	0	55
180	1260	V37877_Females	0.159048	0	55
210	1290	V37877_Females	0.169091	0	55
240	1320	V37877_Females	0.163983	0	55
270	1350	V37877_Females	0.150823	0	55
300	1380	V37877_Females	0.150909	0	55
330	1410	V37877_Females	0.258961	0	55
360	0	V37877_Females	1.52121	0	55
390	30	V37877_Females	1.56216	0	55
420	60	V37877_Females	1.20511	0	55
450	90	V37877_Females	1.02805	0	55
480	120	V37877_Females	0.904416	0	55
510	150	V37877_Females	0.802078	0	55
540	180	V37877_Females	0.722251	0	55
570	210	V37877_Females	0.698528	0	55
600	240	V37877_Females	0.691861	0	55
630	270	V37877_Females	0.751082	0	55
660	300	V37877_Females	0.71368	0	55
690	330	V37877_Females	0.69368	0	55
720	360	V37877_Females	0.73645	0	55
750	390	V37877_Females	0.631602	0	55
780	420	V37877_Females	0.628831	0	55
810	450	V37877_Females	0.638009	0	55
840	480	V37877_Females	0.66961	0	55
870	510	V37877_Females	0.754805	0	55
900	540	V37877_Females	0.958701	0	55
930	570	V37877_Females	1.11403	0	55
960	600	V37877_Females	1.43333	0	55
990	630	V37877_Females	1.60398	0	55
1020	660	V37877_Females	1.66701	0	55
1050	690	V37877_Females	1.5368	0	55
1080	720	V37877_Females	0.913853	0	55
1110	750	V37877_Females	0.105801	0	55
1140	780	V37877_Females	0.0666667	0	55
1170	810	V37877_Females	0.0588745	0	55
1200	840	V37877_Females	0.0438095	0	55
1230	870	V37877_Females	0.0429437	0	55
1260	900	V37877_Females	0.0548052	0	55
1290	930	V37877_Females	0.0444156	0	55
1320	960	V37877_Females	0.0363636	0	55
1350	990	V37877_Females	0.0687446	0	55
1380	1020	V37877_Females	0.0976623	0	55
1410	1050	V37877_Females	0.0745455	0	55
0	1080	V37877_Males	0.0871345	0	57
30	1110	V37877_Males	0.0986633	0	57
60	1140	V37877_Males	0.0933166	0	57
90	1170	V37877_Males	0.104595	0	57
120	1200	V37877_Males	0.119131	0	57
150	1230	V37877_Males	0.100251	0	57
180	1260	V37877_Males	0.148454	0	57
210	1290	V37877_Males	0.167084	0	57
240	1320	V37877_Males	0.183292	0	57
270	1350	V37877_Males	0.199666	0	57
300	1380	V37877_Males	0.374854	0	57
330	1410	V37877_Males	0.586299	0	57
360	0	V37877_Males	1.72774	0	57
390	30	V37877_Males	1.07059	0	57
420	60	V37877_Males	0.588805	0	57
450	90	V37877_Males	0.387135	0	57
480	120	V37877_Males	0.340769	0	57
510	150	V37877_Males	0.348538	0	57
540	180	V37877_Males	0.396742	0	57
570	210	V37877_Males	0.433668	0	57
600	240	V37877_Males	0.395656	0	57
630	270	V37877_Males	0.392314	0	57
660	300	V37877_Males	0.427235	0	57
690	330	V37877_Males	0.357811	0	57
720	360	V37877_Males	0.303676	0	57
750	390	V37877_Males	0.340685	0	57
780	420	V37877_Males	0.380368	0	57
810	450	V37877_Males	0.396909	0	57
840	480	V37877_Males	0.464829	0	57
870	510	V37877_Males	0.632331	0	57
900	540	V37877_Males	1.02281	0	57
930	570	V37877_Males	1.32047	0	57
960	600	V37877_Males	1.48304	0	57
990	630	V37877_Males	1.60418	0	57
1020	660	V37877_Males	1.62281	0	57
1050	690	V37877_Males	1.70543	0	57
1080	720	V37877_Males	1.56541	0	57
1110	750	V37877_Males	0.275021	0	57
1140	780	V37877_Males	0.107519	0	57
1170	810	V37877_Males	0.0321637	0	57
1200	840	V37877_Males	0.0302423	0	57
1230	870	V37877_Males	0.0379282	0	57
1260	900	V37877_Males	0.0548037	0	57
1290	930	V37877_Males	0.0552214	0	57
1320	960	V37877_Males	0.0598162	0	57
1350	990	V37877_Males	0.054386	0	57
1380	1020	V37877_Males	0.0446115	0	57
1410	1050	V37877_Males	0.0563074	0	57
0	1080	V37880_Females	0.106349	0	57
30	1110	V37880_Females	0.103425	0	57
60	1140	V37880_Females	0.0818713	0	57
90	1170	V37880_Females	0.115372	0	57
120	1200	V37880_Females	0.128154	0	57
150	1230	V37880_Females	0.102339	0	57
180	1260	V37880_Females	0.121303	0	57
210	1290	V37880_Females	0.156642	0	57
240	1320	V37880_Females	0.188638	0	57
270	1350	V37880_Females	0.174102	0	57
300	1380	V37880_Females	0.18538	0	57
330	1410	V37880_Females	0.242774	0	57
360	0	V37880_Females	1.65255	0	57
390	30	V37880_Females	1.6	0	57
420	60	V37880_Females	1.35673	0	57
450	90	V37880_Females	1.15806	0	57
480	120	V37880_Females	0.913033	0	57
510	150	V37880_Females	0.789808	0	57
540	180	V37880_Females	0.641855	0	57
570	210	V37880_Females	0.532247	0	57
600	240	V37880_Females	0.506099	0	57
630	270	V37880_Females	0.496742	0	57
660	300	V37880_Females	0.58655	0	57
690	330	V37880_Females	0.50543	0	57
720	360	V37880_Females	0.510359	0	57
750	390	V37880_Females	0.48797	0	57
780	420	V37880_Females	0.431746	0	57
810	450	V37880_Females	0.472515	0	57
840	480	V37880_Females	0.476859	0	57
870	510	V37880_Females	0.579783	0	57
900	540	V37880_Females	0.798747	0	57
930	570	V37880_Females	1.04244	0	57
960	600	V37880_Females	1.23993	0	57
990	630	V37880_Females	1.40535	0	57
1020	660	V37880_Females	1.46299	0	57
1050	690	V37880_Females	1.46867	0	57
1080	720	V37880_Females	1.25104	0	57
1110	750	V37880_Females	0.262072	0	57
1140	780	V37880_Females	0.122891	0	57
1170	810	V37880_Females	0.0700084	0	57
1200	840	V37880_Females	0.0588137	0	57
1230	870	V37880_Females	0.0569758	0	57
1260	900	V37880_Females	0.0433584	0	57
1290	930	V37880_Females	0.0655806	0	57
1320	960	V37880_Females	0.0584795	0	57
1350	990	V37880_Females	0.06132	0	57
1380	1020	V37880_Females	0.0576441	0	57
1410	1050	V37880_Females	0.0672515	0	57
0	1080	V37880_Males	0.0692428	0	61
30	1110	V37880_Males	0.0718189	0	61
60	1140	V37880_Males	0.0882904	0	61
90	1170	V37880_Males	0.111007	0	61
120	1200	V37880_Males	0.107416	0	61
150	1230	V37880_Males	0.153162	0	61
180	1260	V37880_Males	0.15808	0	61
210	1290	V37880_Males	0.17502	0	61
240	1320	V37880_Males	0.217642	0	61
270	1350	V37880_Males	0.266432	0	61
300	1380	V37880_Males	0.312022	0	61
330	1410	V37880_Males	0.405152	0	61
360	0	V37880_Males	1.44645	0	61
390	30	V37880_Males	1.03802	0	61
420	60	V37880_Males	0.677674	0	61
450	90	V37880_Males	0.479001	0	61
480	120	V37880_Males	0.444262	0	61
510	150	V37880_Males	0.406635	0	61
540	180	V37880_Males	0.398361	0	61
570	210	V37880_Males	0.407182	0	61
600	240	V37880_Males	0.476581	0	61
630	270	V37880_Males	0.439657	0	61
660	300	V37880_Males	0.402654	0	61
690	330	V37880_Males	0.433802	0	61
720	360	V37880_Males	0.347229	0	61
750	390	V37880_Males	0.294536	0	61
780	420	V37880_Males	0.29071	0	61
810	450	V37880_Males	0.28064	0	61
840	480	V37880_Males	0.357923	0	61
870	510	V37880_Males	0.428337	0	61
900	540	V37880_Males	0.676581	0	61
930	570	V37880_Males	0.950117	0	61
960	600	V37880_Males	1.16807	0	61
990	630	V37880_Males	1.30445	0	61
1020	660	V37880_Males	1.37845	0	61
1050	690	V37880_Males	1.379	0	61
1080	720	V37880_Males	1.50999	0	61
1110	750	V37880_Males	0.199922	0	61
1140	780	V37880_Males	0.0776737	0	61
1170	810	V37880_Males	0.0263076	0	61
1200	840	V37880_Males	0.0232631	0	61
1230	870	V37880_Males	0.0269321	0	61
1260	900	V37880_Males	0.0447307	0	61
1290	930	V37880_Males	0.0434817	0	61
1320	960	V37880_Males	0.0548009	0	61
1350	990	V37880_Males	0.0355972	0	61
1380	1020	V37880_Males	0.0546448	0	61
1410	1050	V37880_Males	0.0518345	0	61

## Sheet: e
Nazario-Yepiz et al. Physiological and Metabolomic Consequences of Reduced Expression of the Drosophila brummer Triglyceride Lipase
Supplementary Dataset 6. Average locomotor activity profiles. (a) Ubi > bmm-RNAi in normal feeding. (b) Ubi > bmm-RNAi in normal feeding without wings. (c) Ubi > bmm-RNAi in starvation conditions. (d) Lsp2 > bmm-RNAi in normal feeding. (e) Dsat1 > bmm-RNAi in normal feeding. (f) OK72 > bmm-RNAi in normal feeding.
Dec_time	Dec_ZT_time	Condition	binned_mean	binned_sem	N
0	1020	GD_Females	0.0497696	0	62
30	1050	GD_Females	0.0370968	0	62
60	1080	GD_Females	0.0685868	0	62
90	1110	GD_Females	0.0456989	0	62
120	1140	GD_Females	0.0579109	0	62
150	1170	GD_Females	0.0516129	0	62
180	1200	GD_Females	0.0544547	0	62
210	1230	GD_Females	0.0672811	0	62
240	1260	GD_Females	0.0762673	0	62
270	1290	GD_Females	0.0977727	0	62
300	1320	GD_Females	0.099232	0	62
330	1350	GD_Females	0.111674	0	62
360	1380	GD_Females	0.120891	0	62
390	1410	GD_Females	0.238249	0	62
420	0	GD_Females	1.9874	0	62
450	30	GD_Females	1.94109	0	62
480	60	GD_Females	1.64163	0	62
510	90	GD_Females	1.36137	0	62
540	120	GD_Females	1.17719	0	62
570	150	GD_Females	0.891014	0	62
600	180	GD_Females	0.672581	0	62
630	210	GD_Females	0.58533	0	62
660	240	GD_Females	0.580184	0	62
690	270	GD_Females	0.51298	0	62
720	300	GD_Females	0.476114	0	62
750	330	GD_Females	0.467435	0	62
780	360	GD_Females	0.449309	0	62
810	390	GD_Females	0.454071	0	62
840	420	GD_Females	0.451613	0	62
870	450	GD_Females	0.499539	0	62
900	480	GD_Females	0.50576	0	62
930	510	GD_Females	0.576421	0	62
960	540	GD_Females	0.640092	0	62
990	570	GD_Females	0.746313	0	62
1020	600	GD_Females	1.19823	0	62
1050	630	GD_Females	1.51828	0	62
1080	660	GD_Females	1.81221	0	62
1110	690	GD_Females	1.9414	0	62
1140	720	GD_Females	1.42934	0	62
1170	750	GD_Females	0.221275	0	62
1200	780	GD_Females	0.0921659	0	62
1230	810	GD_Females	0.056682	0	62
1260	840	GD_Females	0.0511521	0	62
1290	870	GD_Females	0.049616	0	62
1320	900	GD_Females	0.0411674	0	62
1350	930	GD_Females	0.05553	0	62
1380	960	GD_Females	0.0553763	0	62
1410	990	GD_Females	0.0615975	0	62
0	1020	GD_Males	0.0495087	0	63
30	1050	GD_Males	0.035223	0	63
60	1080	GD_Males	0.0345427	0	63
90	1110	GD_Males	0.073167	0	63
120	1140	GD_Males	0.0690098	0	63
150	1170	GD_Males	0.0789116	0	63
180	1200	GD_Males	0.101587	0	63
210	1230	GD_Males	0.131746	0	63
240	1260	GD_Males	0.14452	0	63
270	1290	GD_Males	0.193953	0	63
300	1320	GD_Males	0.330385	0	63
330	1350	GD_Males	0.379516	0	63
360	1380	GD_Males	0.366138	0	63
390	1410	GD_Males	0.441875	0	63
420	0	GD_Males	2.22895	0	63
450	30	GD_Males	1.74157	0	63
480	60	GD_Males	1.38972	0	63
510	90	GD_Males	0.962056	0	63
540	120	GD_Males	0.842101	0	63
570	150	GD_Males	0.743386	0	63
600	180	GD_Males	0.687377	0	63
630	210	GD_Males	0.693273	0	63
660	240	GD_Males	0.602041	0	63
690	270	GD_Males	0.530234	0	63
720	300	GD_Males	0.584807	0	63
750	330	GD_Males	0.467271	0	63
780	360	GD_Males	0.574981	0	63
810	390	GD_Males	0.543689	0	63
840	420	GD_Males	0.729101	0	63
870	450	GD_Males	0.744218	0	63
900	480	GD_Males	1.00144	0	63
930	510	GD_Males	1.1003	0	63
960	540	GD_Males	1.26999	0	63
990	570	GD_Males	1.55881	0	63
1020	600	GD_Males	1.82434	0	63
1050	630	GD_Males	2.04747	0	63
1080	660	GD_Males	2.13643	0	63
1110	690	GD_Males	2.14701	0	63
1140	720	GD_Males	1.62426	0	63
1170	750	GD_Males	0.240514	0	63
1200	780	GD_Males	0.0864701	0	63
1230	810	GD_Males	0.0902494	0	63
1260	840	GD_Males	0.052381	0	63
1290	870	GD_Males	0.0594104	0	63
1320	900	GD_Males	0.0528345	0	63
1350	930	GD_Males	0.0523054	0	63
1380	960	GD_Males	0.062585	0	63
1410	990	GD_Males	0.062585	0	63
0	1020	V37877_Females	0.0652305	0	63
30	1050	V37877_Females	0.0825397	0	63
60	1080	V37877_Females	0.0756614	0	63
90	1110	V37877_Females	0.0703704	0	63
120	1140	V37877_Females	0.073167	0	63
150	1170	V37877_Females	0.104686	0	63
180	1200	V37877_Females	0.0934996	0	63
210	1230	V37877_Females	0.141648	0	63
240	1260	V37877_Females	0.104611	0	63
270	1290	V37877_Females	0.119274	0	63
300	1320	V37877_Females	0.176568	0	63
330	1350	V37877_Females	0.22003	0	63
360	1380	V37877_Females	0.189796	0	63
390	1410	V37877_Females	0.309297	0	63
420	0	V37877_Females	2.04195	0	63
450	30	V37877_Females	1.58012	0	63
480	60	V37877_Females	1.14807	0	63
510	90	V37877_Females	0.80068	0	63
540	120	V37877_Females	0.615797	0	63
570	150	V37877_Females	0.500756	0	63
600	180	V37877_Females	0.394331	0	63
630	210	V37877_Females	0.35616	0	63
660	240	V37877_Females	0.384051	0	63
690	270	V37877_Females	0.400831	0	63
720	300	V37877_Females	0.342328	0	63
750	330	V37877_Females	0.322676	0	63
780	360	V37877_Females	0.297279	0	63
810	390	V37877_Females	0.328345	0	63
840	420	V37877_Females	0.301436	0	63
870	450	V37877_Females	0.33938	0	63
900	480	V37877_Females	0.435752	0	63
930	510	V37877_Females	0.476493	0	63
960	540	V37877_Females	0.520559	0	63
990	570	V37877_Females	0.800378	0	63
1020	600	V37877_Females	1.3458	0	63
1050	630	V37877_Females	1.55314	0	63
1080	660	V37877_Females	1.6483	0	63
1110	690	V37877_Females	1.71353	0	63
1140	720	V37877_Females	1.55026	0	63
1170	750	V37877_Females	0.386395	0	63
1200	780	V37877_Females	0.136961	0	63
1230	810	V37877_Females	0.100076	0	63
1260	840	V37877_Females	0.0435374	0	63
1290	870	V37877_Females	0.055102	0	63
1320	900	V37877_Females	0.075359	0	63
1350	930	V37877_Females	0.0657596	0	63
1380	960	V37877_Females	0.0848828	0	63
1410	990	V37877_Females	0.0659108	0	63
0	1020	V37877_Males	0.0820106	0	63
30	1050	V37877_Males	0.0891912	0	63
60	1080	V37877_Males	0.0839002	0	63
90	1110	V37877_Males	0.0873772	0	63
120	1140	V37877_Males	0.08322	0	63
150	1170	V37877_Males	0.108314	0	63
180	1200	V37877_Males	0.122298	0	63
210	1230	V37877_Males	0.147921	0	63
240	1260	V37877_Males	0.204157	0	63
270	1290	V37877_Males	0.202872	0	63
300	1320	V37877_Males	0.260317	0	63
330	1350	V37877_Males	0.29161	0	63
360	1380	V37877_Males	0.334316	0	63
390	1410	V37877_Males	0.435979	0	63
420	0	V37877_Males	2.19244	0	63
450	30	V37877_Males	1.1359	0	63
480	60	V37877_Males	0.719123	0	63
510	90	V37877_Males	0.53356	0	63
540	120	V37877_Males	0.530763	0	63
570	150	V37877_Males	0.517989	0	63
600	180	V37877_Males	0.485336	0	63
630	210	V37877_Males	0.527438	0	63
660	240	V37877_Males	0.51232	0	63
690	270	V37877_Males	0.405669	0	63
720	300	V37877_Males	0.391837	0	63
750	330	V37877_Males	0.367347	0	63
780	360	V37877_Males	0.355253	0	63
810	390	V37877_Males	0.355858	0	63
840	420	V37877_Males	0.388133	0	63
870	450	V37877_Males	0.459486	0	63
900	480	V37877_Males	0.639834	0	63
930	510	V37877_Males	0.906727	0	63
960	540	V37877_Males	1.10854	0	63
990	570	V37877_Males	1.52494	0	63
1020	600	V37877_Males	1.97937	0	63
1050	630	V37877_Males	2.26999	0	63
1080	660	V37877_Males	2.3935	0	63
1110	690	V37877_Males	2.53114	0	63
1140	720	V37877_Males	2.19894	0	63
1170	750	V37877_Males	0.373016	0	63
1200	780	V37877_Males	0.14641	0	63
1230	810	V37877_Males	0.0633409	0	63
1260	840	V37877_Males	0.0588057	0	63
1290	870	V37877_Males	0.062963	0	63
1320	900	V37877_Males	0.0729403	0	63
1350	930	V37877_Males	0.049811	0	63
1380	960	V37877_Males	0.0490552	0	63
1410	990	V37877_Males	0.0517763	0	63
0	1020	V37880_Females	0.0434618	0	63
30	1050	V37880_Females	0.0411943	0	63
60	1080	V37880_Females	0.0430839	0	63
90	1110	V37880_Females	0.0622071	0	63
120	1140	V37880_Females	0.0759637	0	63
150	1170	V37880_Females	0.0699169	0	63
180	1200	V37880_Females	0.0557823	0	63
210	1230	V37880_Females	0.0843537	0	63
240	1260	V37880_Females	0.0823129	0	63
270	1290	V37880_Females	0.100605	0	63
300	1320	V37880_Females	0.163946	0	63
330	1350	V37880_Females	0.146334	0	63
360	1380	V37880_Females	0.175888	0	63
390	1410	V37880_Females	0.235374	0	63
420	0	V37880_Females	1.65556	0	63
450	30	V37880_Females	1.41655	0	63
480	60	V37880_Females	1.16122	0	63
510	90	V37880_Females	0.890325	0	63
540	120	V37880_Females	0.681557	0	63
570	150	V37880_Females	0.443386	0	63
600	180	V37880_Females	0.372562	0	63
630	210	V37880_Females	0.332653	0	63
660	240	V37880_Females	0.314135	0	63
690	270	V37880_Females	0.32706	0	63
720	300	V37880_Females	0.263265	0	63
750	330	V37880_Females	0.261224	0	63
780	360	V37880_Females	0.255329	0	63
810	390	V37880_Females	0.256765	0	63
840	420	V37880_Females	0.298715	0	63
870	450	V37880_Females	0.353061	0	63
900	480	V37880_Females	0.395314	0	63
930	510	V37880_Females	0.533485	0	63
960	540	V37880_Females	0.53424	0	63
990	570	V37880_Females	0.725926	0	63
1020	600	V37880_Females	1.15435	0	63
1050	630	V37880_Females	1.36614	0	63
1080	660	V37880_Females	1.46372	0	63
1110	690	V37880_Females	1.52555	0	63
1140	720	V37880_Females	1.38723	0	63
1170	750	V37880_Females	0.237566	0	63
1200	780	V37880_Females	0.0854119	0	63
1230	810	V37880_Females	0.0613757	0	63
1260	840	V37880_Females	0.0866969	0	63
1290	870	V37880_Females	0.0625094	0	63
1320	900	V37880_Females	0.0408919	0	63
1350	930	V37880_Females	0.0677249	0	63
1380	960	V37880_Females	0.033938	0	63
1410	990	V37880_Females	0.0388511	0	63
0	1020	V37880_Males	0.0526077	0	63
30	1050	V37880_Males	0.0652305	0	63
60	1080	V37880_Males	0.0697657	0	63
90	1110	V37880_Males	0.0919879	0	63
120	1140	V37880_Males	0.0953893	0	63
150	1170	V37880_Males	0.0813303	0	63
180	1200	V37880_Males	0.112472	0	63
210	1230	V37880_Males	0.0957672	0	63
240	1260	V37880_Males	0.108919	0	63
270	1290	V37880_Males	0.146712	0	63
300	1320	V37880_Males	0.204233	0	63
330	1350	V37880_Males	0.202419	0	63
360	1380	V37880_Males	0.259637	0	63
390	1410	V37880_Males	0.363794	0	63
420	0	V37880_Males	2.14686	0	63
450	30	V37880_Males	1.4554	0	63
480	60	V37880_Males	0.799244	0	63
510	90	V37880_Males	0.53424	0	63
540	120	V37880_Males	0.479138	0	63
570	150	V37880_Males	0.35291	0	63
600	180	V37880_Males	0.344747	0	63
630	210	V37880_Males	0.281179	0	63
660	240	V37880_Males	0.295994	0	63
690	270	V37880_Males	0.283296	0	63
720	300	V37880_Males	0.213001	0	63
750	330	V37880_Males	0.214588	0	63
780	360	V37880_Males	0.271277	0	63
810	390	V37880_Males	0.281633	0	63
840	420	V37880_Males	0.319879	0	63
870	450	V37880_Males	0.41489	0	63
900	480	V37880_Males	0.648677	0	63
930	510	V37880_Males	0.788435	0	63
960	540	V37880_Males	0.87551	0	63
990	570	V37880_Males	1.12011	0	63
1020	600	V37880_Males	1.41164	0	63
1050	630	V37880_Males	1.59637	0	63
1080	660	V37880_Males	1.73749	0	63
1110	690	V37880_Males	1.86183	0	63
1140	720	V37880_Males	1.91436	0	63
1170	750	V37880_Males	0.32124	0	63
1200	780	V37880_Males	0.123507	0	63
1230	810	V37880_Males	0.0574452	0	63
1260	840	V37880_Males	0.0591837	0	63
1290	870	V37880_Males	0.0602419	0	63
1320	900	V37880_Males	0.0665911	0	63
1350	930	V37880_Males	0.0477702	0	63
1380	960	V37880_Males	0.0424036	0	63
1410	990	V37880_Males	0.0429327	0	63

## Sheet: f
Nazario-Yepiz et al. Physiological and Metabolomic Consequences of Reduced Expression of the Drosophila brummer Triglyceride Lipase
Supplementary Dataset 6. Average locomotor activity profiles. (a) Ubi > bmm-RNAi in normal feeding. (b) Ubi > bmm-RNAi in normal feeding without wings. (c) Ubi > bmm-RNAi in starvation conditions. (d) Lsp2 > bmm-RNAi in normal feeding. (e) Dsat1 > bmm-RNAi in normal feeding. (f) OK72 > bmm-RNAi in normal feeding.
Dec_time	Dec_ZT_time	Condition	binned_mean	binned_sem	N
0	1020	GD_Females	0.0327586	0	58
30	1050	GD_Females	0.0421182	0	58
60	1080	GD_Females	0.0559113	0	58
90	1110	GD_Females	0.0460591	0	58
120	1140	GD_Females	0.0512931	0	58
150	1170	GD_Females	0.0725917	0	58
180	1200	GD_Females	0.0720033	0	58
210	1230	GD_Females	0.081445	0	58
240	1260	GD_Females	0.0619048	0	58
270	1290	GD_Females	0.102381	0	58
300	1320	GD_Females	0.105501	0	58
330	1350	GD_Females	0.102053	0	58
360	1380	GD_Females	0.361658	0	58
390	1410	GD_Females	0.375287	0	58
420	0	GD_Females	1.37274	0	58
450	30	GD_Females	1.24581	0	58
480	60	GD_Females	0.986782	0	58
510	90	GD_Females	0.730049	0	58
540	120	GD_Females	0.596634	0	58
570	150	GD_Females	0.502217	0	58
600	180	GD_Females	0.461658	0	58
630	210	GD_Females	0.430788	0	58
660	240	GD_Females	0.412315	0	58
690	270	GD_Females	0.426519	0	58
720	300	GD_Females	0.413547	0	58
750	330	GD_Females	0.510099	0	58
780	360	GD_Females	0.463547	0	58
810	390	GD_Females	0.526601	0	58
840	420	GD_Females	0.583662	0	58
870	450	GD_Females	0.637028	0	58
900	480	GD_Females	0.734483	0	58
930	510	GD_Females	0.879064	0	58
960	540	GD_Females	0.978489	0	58
990	570	GD_Females	1.07479	0	58
1020	600	GD_Females	1.19048	0	58
1050	630	GD_Females	1.29869	0	58
1080	660	GD_Females	1.39154	0	58
1110	690	GD_Females	1.44926	0	58
1140	720	GD_Females	0.928818	0	58
1170	750	GD_Females	0.0422003	0	58
1200	780	GD_Females	0.0182266	0	58
1230	810	GD_Females	0.0186371	0	58
1260	840	GD_Females	0.020197	0	58
1290	870	GD_Females	0.0272578	0	58
1320	900	GD_Females	0.0291461	0	58
1350	930	GD_Females	0.0263547	0	58
1380	960	GD_Females	0.0289819	0	58
1410	990	GD_Females	0.0255337	0	58
0	1020	GD_Males	0.05097	0	54
30	1050	GD_Males	0.0486772	0	54
60	1080	GD_Males	0.0451499	0	54
90	1110	GD_Males	0.0517637	0	54
120	1140	GD_Males	0.0594577	0	54
150	1170	GD_Males	0.0680188	0	54
180	1200	GD_Males	0.0722222	0	54
210	1230	GD_Males	0.0901235	0	54
240	1260	GD_Males	0.111993	0	54
270	1290	GD_Males	0.150705	0	54
300	1320	GD_Males	0.123016	0	54
330	1350	GD_Males	0.0896825	0	54
360	1380	GD_Males	0.286596	0	54
390	1410	GD_Males	0.296737	0	54
420	0	GD_Males	1.40705	0	54
450	30	GD_Males	0.816667	0	54
480	60	GD_Males	0.478307	0	54
510	90	GD_Males	0.386243	0	54
540	120	GD_Males	0.316667	0	54
570	150	GD_Males	0.276631	0	54
600	180	GD_Males	0.336684	0	54
630	210	GD_Males	0.336596	0	54
660	240	GD_Males	0.398236	0	54
690	270	GD_Males	0.353792	0	54
720	300	GD_Males	0.384744	0	54
750	330	GD_Males	0.427778	0	54
780	360	GD_Males	0.394533	0	54
810	390	GD_Males	0.462434	0	54
840	420	GD_Males	0.568166	0	54
870	450	GD_Males	0.773016	0	54
900	480	GD_Males	0.974427	0	54
930	510	GD_Males	1.04832	0	54
960	540	GD_Males	1.21693	0	54
990	570	GD_Males	1.25891	0	54
1020	600	GD_Males	1.34198	0	54
1050	630	GD_Males	1.44912	0	54
1080	660	GD_Males	1.54824	0	54
1110	690	GD_Males	1.6142	0	54
1140	720	GD_Males	1.35397	0	54
1170	750	GD_Males	0.0835097	0	54
1200	780	GD_Males	0.0246032	0	54
1230	810	GD_Males	0.0398589	0	54
1260	840	GD_Males	0.0193122	0	54
1290	870	GD_Males	0.0283069	0	54
1320	900	GD_Males	0.0296296	0	54
1350	930	GD_Males	0.0220459	0	54
1380	960	GD_Males	0.0386243	0	54
1410	990	GD_Males	0.0450617	0	54
0	1020	V37877_Females	0.0259953	0	61
30	1050	V37877_Females	0.0347385	0	61
60	1080	V37877_Females	0.0358314	0	61
90	1110	V37877_Females	0.0382514	0	61
120	1140	V37877_Females	0.0416276	0	61
150	1170	V37877_Females	0.0571429	0	61
180	1200	V37877_Females	0.0419984	0	61
210	1230	V37877_Females	0.0619048	0	61
240	1260	V37877_Females	0.0980484	0	61
270	1290	V37877_Females	0.100937	0	61
300	1320	V37877_Females	0.149102	0	61
330	1350	V37877_Females	0.140906	0	61
360	1380	V37877_Females	0.306167	0	61
390	1410	V37877_Females	0.349961	0	61
420	0	V37877_Females	1.46565	0	61
450	30	V37877_Females	0.983997	0	61
480	60	V37877_Females	0.713661	0	61
510	90	V37877_Females	0.510929	0	61
540	120	V37877_Females	0.372756	0	61
570	150	V37877_Females	0.340359	0	61
600	180	V37877_Females	0.279938	0	61
630	210	V37877_Females	0.290632	0	61
660	240	V37877_Females	0.276893	0	61
690	270	V37877_Females	0.357299	0	61
720	300	V37877_Females	0.32459	0	61
750	330	V37877_Females	0.388915	0	61
780	360	V37877_Females	0.380562	0	61
810	390	V37877_Females	0.468618	0	61
840	420	V37877_Females	0.484387	0	61
870	450	V37877_Females	0.578689	0	61
900	480	V37877_Females	0.677049	0	61
930	510	V37877_Females	0.765964	0	61
960	540	V37877_Females	0.932084	0	61
990	570	V37877_Females	0.968072	0	61
1020	600	V37877_Females	1.16112	0	61
1050	630	V37877_Females	1.32795	0	61
1080	660	V37877_Females	1.40258	0	61
1110	690	V37877_Females	1.45824	0	61
1140	720	V37877_Females	1.29508	0	61
1170	750	V37877_Females	0.112959	0	61
1200	780	V37877_Females	0.0335675	0	61
1230	810	V37877_Females	0.0131148	0	61
1260	840	V37877_Females	0.0164715	0	61
1290	870	V37877_Females	0.0238095	0	61
1320	900	V37877_Females	0.0141296	0	61
1350	930	V37877_Females	0.0253708	0	61
1380	960	V37877_Females	0.020765	0	61
1410	990	V37877_Females	0.020765	0	61
0	1020	V37877_Males	0.058254	0	60
30	1050	V37877_Males	0.0472222	0	60
60	1080	V37877_Males	0.0365079	0	60
90	1110	V37877_Males	0.056746	0	60
120	1140	V37877_Males	0.0631349	0	60
150	1170	V37877_Males	0.0721296	0	60
180	1200	V37877_Males	0.0986508	0	60
210	1230	V37877_Males	0.129921	0	60
240	1260	V37877_Males	0.181111	0	60
270	1290	V37877_Males	0.220714	0	60
300	1320	V37877_Males	0.22754	0	60
330	1350	V37877_Males	0.192778	0	60
360	1380	V37877_Males	0.472778	0	60
390	1410	V37877_Males	0.473492	0	60
420	0	V37877_Males	1.46651	0	60
450	30	V37877_Males	0.508016	0	60
480	60	V37877_Males	0.294127	0	60
510	90	V37877_Males	0.27381	0	60
540	120	V37877_Males	0.277857	0	60
570	150	V37877_Males	0.287619	0	60
600	180	V37877_Males	0.285	0	60
630	210	V37877_Males	0.247302	0	60
660	240	V37877_Males	0.33119	0	60
690	270	V37877_Males	0.364048	0	60
720	300	V37877_Males	0.449206	0	60
750	330	V37877_Males	0.452302	0	60
780	360	V37877_Males	0.476349	0	60
810	390	V37877_Males	0.678651	0	60
840	420	V37877_Males	0.71254	0	60
870	450	V37877_Males	0.83746	0	60
900	480	V37877_Males	1.02817	0	60
930	510	V37877_Males	1.05183	0	60
960	540	V37877_Males	1.1946	0	60
990	570	V37877_Males	1.34389	0	60
1020	600	V37877_Males	1.48635	0	60
1050	630	V37877_Males	1.64794	0	60
1080	660	V37877_Males	1.72079	0	60
1110	690	V37877_Males	1.80802	0	60
1140	720	V37877_Males	2.35532	0	60
1170	750	V37877_Males	0.40873	0	60
1200	780	V37877_Males	0.109206	0	60
1230	810	V37877_Males	0.0444444	0	60
1260	840	V37877_Males	0.0125397	0	60
1290	870	V37877_Males	0.0211111	0	60
1320	900	V37877_Males	0.0312698	0	60
1350	930	V37877_Males	0.0276984	0	60
1380	960	V37877_Males	0.0371429	0	60
1410	990	V37877_Males	0.0385714	0	60
0	1020	V37880_Females	0.0356765	0	63
30	1050	V37880_Females	0.0360544	0	63
60	1080	V37880_Females	0.0377173	0	63
90	1110	V37880_Females	0.031746	0	63
120	1140	V37880_Females	0.0637944	0	63
150	1170	V37880_Females	0.026833	0	63
180	1200	V37880_Females	0.042706	0	63
210	1230	V37880_Females	0.0484505	0	63
240	1260	V37880_Females	0.0708995	0	63
270	1290	V37880_Females	0.0642479	0	63
300	1320	V37880_Females	0.0770219	0	63
330	1350	V37880_Females	0.0654573	0	63
360	1380	V37880_Females	0.244444	0	63
390	1410	V37880_Females	0.268556	0	63
420	0	V37880_Females	1.28677	0	63
450	30	V37880_Females	1.06954	0	63
480	60	V37880_Females	0.813832	0	63
510	90	V37880_Females	0.584656	0	63
540	120	V37880_Females	0.482389	0	63
570	150	V37880_Females	0.33613	0	63
600	180	V37880_Females	0.317611	0	63
630	210	V37880_Females	0.269237	0	63
660	240	V37880_Females	0.270824	0	63
690	270	V37880_Females	0.255102	0	63
720	300	V37880_Females	0.273394	0	63
750	330	V37880_Females	0.298337	0	63
780	360	V37880_Females	0.256538	0	63
810	390	V37880_Females	0.35155	0	63
840	420	V37880_Females	0.373772	0	63
870	450	V37880_Females	0.386848	0	63
900	480	V37880_Females	0.566213	0	63
930	510	V37880_Females	0.671353	0	63
960	540	V37880_Females	0.762434	0	63
990	570	V37880_Females	0.876493	0	63
1020	600	V37880_Females	1.03485	0	63
1050	630	V37880_Females	1.17438	0	63
1080	660	V37880_Females	1.2641	0	63
1110	690	V37880_Females	1.40083	0	63
1140	720	V37880_Females	1.11285	0	63
1170	750	V37880_Females	0.0356009	0	63
1200	780	V37880_Females	0.020257	0	63
1230	810	V37880_Females	0.0185941	0	63
1260	840	V37880_Females	0.0150416	0	63
1290	870	V37880_Females	0.0252457	0	63
1320	900	V37880_Females	0.0168556	0	63
1350	930	V37880_Females	0.0238851	0	63
1380	960	V37880_Females	0.0260015	0	63
1410	990	V37880_Females	0.023356	0	63
0	1020	V37880_Males	0.0686963	0	61
30	1050	V37880_Males	0.118657	0	61
60	1080	V37880_Males	0.134973	0	61
90	1110	V37880_Males	0.149805	0	61
120	1140	V37880_Males	0.181879	0	61
150	1170	V37880_Males	0.14771	0	61
180	1200	V37880_Males	0.104684	0	61
210	1230	V37880_Males	0.134192	0	61
240	1260	V37880_Males	0.155347	0	61
270	1290	V37880_Males	0.162529	0	61
300	1320	V37880_Males	0.121702	0	61
330	1350	V37880_Males	0.118033	0	61
360	1380	V37880_Males	0.428025	0	61
390	1410	V37880_Males	0.451522	0	61
420	0	V37880_Males	1.2968	0	61
450	30	V37880_Males	0.692896	0	61
480	60	V37880_Males	0.387041	0	61
510	90	V37880_Males	0.305699	0	61
540	120	V37880_Males	0.263934	0	61
570	150	V37880_Males	0.256362	0	61
600	180	V37880_Males	0.273224	0	61
630	210	V37880_Males	0.189696	0	61
660	240	V37880_Males	0.201952	0	61
690	270	V37880_Males	0.27502	0	61
720	300	V37880_Males	0.284934	0	61
750	330	V37880_Males	0.263934	0	61
780	360	V37880_Males	0.246214	0	61
810	390	V37880_Males	0.355347	0	61
840	420	V37880_Males	0.434426	0	61
870	450	V37880_Males	0.559563	0	61
900	480	V37880_Males	0.714988	0	61
930	510	V37880_Males	0.863544	0	61
960	540	V37880_Males	1.08665	0	61
990	570	V37880_Males	1.17884	0	61
1020	600	V37880_Males	1.35316	0	61
1050	630	V37880_Males	1.55894	0	61
1080	660	V37880_Males	1.62943	0	61
1110	690	V37880_Males	1.7466	0	61
1140	720	V37880_Males	2.01686	0	61
1170	750	V37880_Males	0.455816	0	61
1200	780	V37880_Males	0.160578	0	61
1230	810	V37880_Males	0.0727557	0	61
1260	840	V37880_Males	0.0405152	0	61
1290	870	V37880_Males	0.0347385	0	61
1320	900	V37880_Males	0.0781421	0	61
1350	930	V37880_Males	0.0431694	0	61
1380	960	V37880_Males	0.101015	0	61
1410	990	V37880_Males	0.115222	0	61
