# Supplementary material for: Physiological and metabolomic consequences of reduced expression of the Drosophila brummer triglyceride Lipase
Source: PLoS One. 2021 Sep 21;16(9):e0255198. doi: 10.1371/journal.pone.0255198 (PMC8454933; doi:10.1371/journal.pone.0255198)
Supplement: S7 Dataset — (XLSX) [file pone.0255198.s020.xlsx]

## Sheet: a
Nazario-Yepiz et al. Physiological and Metabolomic Consequences of Reduced Expression of the Drosophila brummer Triglyceride Lipase
Supplementary Dataset 7. Average of 24h locomotor activity. (a) Ubi > bmm-RNAi in normal feeding. (b) Ubi > bmm-RNAi in normal feeding without wings. (c) Ubi > bmm-RNAi in starvation conditions. (d) Lsp2 > bmm-RNAi in normal feeding. (e) Dsat1 > bmm-RNAi in normal feeding. (f) OK72 > bmm-RNAi in normal feeding.
Condition	Light_cycle	Mean	SD	SEM	N_of_alive_flies	N_of_dead_flies	N_of_all_flies
GD_Females	LD	846.341	217.16	31.0229	49	15	64
GD_Males	LD	954.494	351.944	46.6161	57	7	64
V37877_Females	LD	927.566	601.044	81.7917	54	10	64
V37877_Males	LD	593.65	315.957	43.4	53	11	64
V37880_Females	LD	821.802	211.075	27.9575	57	7	64
V37880_Males	LD	1017.91	296.131	37.6087	62	2	64

## Sheet: b
Nazario-Yepiz et al. Physiological and Metabolomic Consequences of Reduced Expression of the Drosophila brummer Triglyceride Lipase
Supplementary Dataset 7. Average of 24h locomotor activity. (a) Ubi > bmm-RNAi in normal feeding. (b) Ubi > bmm-RNAi in normal feeding without wings. (c) Ubi > bmm-RNAi in starvation conditions. (d) Lsp2 > bmm-RNAi in normal feeding. (e) Dsat1 > bmm-RNAi in normal feeding. (f) OK72 > bmm-RNAi in normal feeding.
Table_S11A	Light_cycle	Mean	SD	SEM	N_of_alive_flies	N_of_dead_flies	N_of_all_flies
GD_Females	LD	650.491	171.949	21.4936	64	0	64
GD_Males	LD	623.608	179.373	22.7804	62	2	64
V37877_Females	LD	494.25	208.784	27.9	56	8	64
V37877_Males	LD	322.182	75.8152	10.2229	55	9	64
V37880_Females	LD	521.539	187.686	24.6443	58	6	64
V37880_Males	LD	616.806	170.981	21.8918	61	3	64

## Sheet: c
Nazario-Yepiz et al. Physiological and Metabolomic Consequences of Reduced Expression of the Drosophila brummer Triglyceride Lipase
Supplementary Dataset 7. Average of 24h locomotor activity. (a) Ubi > bmm-RNAi in normal feeding. (b) Ubi > bmm-RNAi in normal feeding without wings. (c) Ubi > bmm-RNAi in starvation conditions. (d) Lsp2 > bmm-RNAi in normal feeding. (e) Dsat1 > bmm-RNAi in normal feeding. (f) OK72 > bmm-RNAi in normal feeding.
Condition	Light_cycle	Mean	SD	SEM	N_of_alive_flies	N_of_dead_flies	N_of_all_flies
GD_Females	LD	1156.21	377.613	50.4606	56	8	64
GD_Males	LD	1099.02	302.937	46.7442	42	22	64
V37877_Females	LD	1298.38	371.362	50.5359	54	10	64
V37877_Males	LD	625.532	187.975	26.0675	52	12	64
V37880_Females	LD	903.635	392.886	49.499	63	1	64
V37880_Males	LD	1332.54	372.959	46.9884	63	1	64

## Sheet: d
Nazario-Yepiz et al. Physiological and Metabolomic Consequences of Reduced Expression of the Drosophila brummer Triglyceride Lipase
Supplementary Dataset 7. Average of 24h locomotor activity. (a) Ubi > bmm-RNAi in normal feeding. (b) Ubi > bmm-RNAi in normal feeding without wings. (c) Ubi > bmm-RNAi in starvation conditions. (d) Lsp2 > bmm-RNAi in normal feeding. (e) Dsat1 > bmm-RNAi in normal feeding. (f) OK72 > bmm-RNAi in normal feeding.
Condition	Light_cycle	Mean	SD	SEM	N_of_alive_flies	N_of_dead_flies	N_of_all_flies
GD_Females	LD	637.031	175.583	22.6677	60	4	64
GD_Males	LD	721.152	218.955	27.5857	63	1	64
V37877_Females	LD	808.577	208.84	28.16	55	9	64
V37877_Males	LD	683.421	206.422	27.3412	57	7	64
V37880_Females	LD	749.947	252.923	33.5004	57	7	64
V37880_Males	LD	605.724	172.225	22.0512	61	3	64

## Sheet: e
Nazario-Yepiz et al. Physiological and Metabolomic Consequences of Reduced Expression of the Drosophila brummer Triglyceride Lipase
Supplementary Dataset 7. Average of 24h locomotor activity. (a) Ubi > bmm-RNAi in normal feeding. (b) Ubi > bmm-RNAi in normal feeding without wings. (c) Ubi > bmm-RNAi in starvation conditions. (d) Lsp2 > bmm-RNAi in normal feeding. (e) Dsat1 > bmm-RNAi in normal feeding. (f) OK72 > bmm-RNAi in normal feeding.
Condition	Light_cycle	Mean	SD	SEM	N_of_alive_flies	N_of_dead_flies	N_of_all_flies
GD_Females	LD	791.339	242.408	30.7859	62	2	64
GD_Males	LD	958.927	307.451	38.7352	63	1	64
V37877_Females	LD	691.163	234.914	29.5963	63	1	64
V37877_Males	LD	866.791	205.436	25.8825	63	1	64
V37880_Females	LD	613.941	175.034	22.0522	63	1	64
V37880_Males	LD	702.429	197.789	24.9191	63	1	64

## Sheet: f
Nazario-Yepiz et al. Physiological and Metabolomic Consequences of Reduced Expression of the Drosophila brummer Triglyceride Lipase
Supplementary Dataset 7. Average of 24h locomotor activity. (a) Ubi > bmm-RNAi in normal feeding. (b) Ubi > bmm-RNAi in normal feeding without wings. (c) Ubi > bmm-RNAi in starvation conditions. (d) Lsp2 > bmm-RNAi in normal feeding. (e) Dsat1 > bmm-RNAi in normal feeding. (f) OK72 > bmm-RNAi in normal feeding.
Condition	Light_cycle	Mean	SD	SEM	N_of_alive_flies	N_of_dead_flies	N_of_all_flies
GD_Females	LD	660.729	189.579	24.8929	58	6	64
GD_Males	LD	653.997	189.854	25.8359	54	10	64
V37877_Females	LD	599.089	165.808	21.2295	61	3	64
V37877_Males	LD	739.233	175.372	22.6404	60	4	64
V37880_Females	LD	534.254	184.397	23.2318	63	1	64
V37880_Males	LD	660.494	276.015	35.34	61	3	64
