# Supplementary material for: Physiological and metabolomic consequences of reduced expression of the Drosophila brummer triglyceride Lipase
Source: PLoS One. 2021 Sep 21;16(9):e0255198. doi: 10.1371/journal.pone.0255198 (PMC8454933; doi:10.1371/journal.pone.0255198)
Supplement: S8 Dataset — (XLSX) [file pone.0255198.s021.xlsx]

## Sheet: a
Nazario-Yepiz et al. Physiological and Metabolomic Consequences of Reduced Expression of the Drosophila brummer Triglyceride Lipase
Supplementary Dataset 8. Average of locomotor activity during the daytime and nighttime. (a) Ubi > bmm-RNAi in normal feeding. (b) Ubi > bmm-RNAi in normal feeding without wings. (c) Ubi > bmm-RNAi in starvation conditions. (d) Lsp2 > bmm-RNAi in normal feeding. (e) Dsat1 > bmm-RNAi in normal feeding. (f)OK72 > bmm-RNAi in normal feeding.
Condition	Light_status	Mean	SEM	N
GD_Females	Day	618.239	24.5221	49
GD_Females	Night	228.102	15.305	49
GD_Males	Day	593.604	40.6897	57
GD_Males	Night	360.89	15.4649	57
V37877_Females	Day	747.971	71.6876	54
V37877_Females	Night	179.595	18.277	54
V37877_Males	Day	393.542	35.4251	53
V37877_Males	Night	200.108	13.8688	53
V37880_Females	Day	641.524	18.3204	57
V37880_Females	Night	180.278	18.2284	57
V37880_Males	Day	698.276	24.3726	62
V37880_Males	Night	319.638	18.4184	62

## Sheet: b
Nazario-Yepiz et al. Physiological and Metabolomic Consequences of Reduced Expression of the Drosophila brummer Triglyceride Lipase
Supplementary Dataset 8. Average of locomotor activity during the daytime and nighttime. (a) Ubi > bmm-RNAi in normal feeding. (b) Ubi > bmm-RNAi in normal feeding without wings. (c) Ubi > bmm-RNAi in starvation conditions. (d) Lsp2 > bmm-RNAi in normal feeding. (e) Dsat1 > bmm-RNAi in normal feeding. (f) OK72 > bmm-RNAi in normal feeding.
Condition	Light_status	Mean	SEM	N
GD_Females	Day	584.975	20.1747	64
GD_Females	Night	65.5156	4.34066	64
GD_Males	Day	533.334	18.1726	62
GD_Males	Night	90.2742	9.08126	62
V37877_Females	Day	453.888	25.6826	56
V37877_Females	Night	40.3622	3.80381	56
V37877_Males	Day	290.252	8.37829	55
V37877_Males	Night	31.9299	3.58555	55
V37880_Females	Day	463.542	18.3799	58
V37880_Females	Night	57.9975	12.6584	58
V37880_Males	Day	520.237	14.4965	61
V37880_Males	Night	96.5691	13.2599	61

## Sheet: c
Nazario-Yepiz et al. Physiological and Metabolomic Consequences of Reduced Expression of the Drosophila brummer Triglyceride Lipase
Supplementary Dataset 8. Average of locomotor activity during the daytime and nighttime. (a) Ubi > bmm-RNAi in normal feeding. (b) Ubi > bmm-RNAi in normal feeding without wings. (c) Ubi > bmm-RNAi in starvation conditions. (d) Lsp2 > bmm-RNAi in normal feeding. (e) Dsat1 > bmm-RNAi in normal feeding. (f)OK72 > bmm-RNAi in normal feeding.
Condition	Light_status	Mean	SEM	N
GD_Females	Day	977.214	36.7431	56
GD_Females	Night	179	22.6596	56
GD_Males	Day	861.198	40.8224	42
GD_Males	Night	237.825	26.2024	42
V37877_Females	Day	1068.94	36.8489	54
V37877_Females	Night	229.432	21.9602	54
V37877_Males	Day	448.346	22.5104	52
V37877_Males	Night	177.186	11.118	52
V37880_Females	Day	807.481	37.7059	63
V37880_Females	Night	96.1534	14.9059	63
V37880_Males	Day	1045.2	34.915	63
V37880_Males	Night	287.349	19.1236	63

## Sheet: d
Nazario-Yepiz et al. Physiological and Metabolomic Consequences of Reduced Expression of the Drosophila brummer Triglyceride Lipase
Supplementary Dataset 8. Average of locomotor activity during the daytime and nighttime. (a) Ubi > bmm-RNAi in normal feeding. (b) Ubi > bmm-RNAi in normal feeding without wings. (c) Ubi > bmm-RNAi in starvation conditions. (d) Lsp2 > bmm-RNAi in normal feeding. (e) Dsat1 > bmm-RNAi in normal feeding. (f)OK72 > bmm-RNAi in normal feeding.
Condition	Light_status	Mean	SEM	N
GD_Females	Day	540.71	19.0545	60
GD_Females	Night	96.3214	6.90992	60
GD_Males	Day	568.728	21.4563	63
GD_Males	Night	152.424	10.8015	63
V37877_Females	Day	710.018	26.0389	55
V37877_Females	Night	98.5584	6.16293	55
V37877_Males	Day	544.336	20.9485	57
V37877_Males	Night	139.085	12.3121	57
V37880_Females	Day	633.494	29.6894	57
V37880_Females	Night	116.454	6.92208	57
V37880_Males	Day	477.19	18.2654	61
V37880_Males	Night	128.534	8.2145	61

## Sheet: e
Nazario-Yepiz et al. Physiological and Metabolomic Consequences of Reduced Expression of the Drosophila brummer Triglyceride Lipase
Supplementary Dataset 8. Average of locomotor activity during the daytime and nighttime. (a) Ubi > bmm-RNAi in normal feeding. (b) Ubi > bmm-RNAi in normal feeding without wings. (c) Ubi > bmm-RNAi in starvation conditions. (d) Lsp2 > bmm-RNAi in normal feeding. (e) Dsat1 > bmm-RNAi in normal feeding. (f)OK72 > bmm-RNAi in normal feeding.
Condition	Light_status	Mean	SEM	N
GD_Females	Day	692.627	26.8731	62
GD_Females	Night	98.712	7.15343	62
GD_Males	Day	814.517	34.1969	63
GD_Males	Night	144.41	9.70606	63
V37877_Females	Day	559.444	23.8912	63
V37877_Females	Night	131.719	10.1362	63
V37877_Males	Day	696.975	19.085	63
V37877_Males	Night	169.816	9.76329	63
V37880_Females	Day	509.463	17.2177	63
V37880_Females	Night	104.478	7.36615	63
V37880_Males	Day	561.85	18.8875	63
V37880_Males	Night	140.578	10.4181	63

## Sheet: f
Nazario-Yepiz et al. Physiological and Metabolomic Consequences of Reduced Expression of the Drosophila brummer Triglyceride Lipase
Supplementary Dataset 8. Average of locomotor activity during the daytime and nighttime. (a) Ubi > bmm-RNAi in normal feeding. (b) Ubi > bmm-RNAi in normal feeding without wings. (c) Ubi > bmm-RNAi in starvation conditions. (d) Lsp2 > bmm-RNAi in normal feeding. (e) Dsat1 > bmm-RNAi in normal feeding. (f)OK72 > bmm-RNAi in normal feeding.
Condition	Light_status	Mean	SEM	N
GD_Females	Day	578.904	22.0009	58
GD_Females	Night	81.8251	5.99111	58
GD_Males	Day	557.09	21.5569	54
GD_Males	Night	96.9074	6.92695	54
V37877_Females	Day	507.328	18.4735	61
V37877_Females	Night	91.7611	5.39443	61
V37877_Males	Day	576.707	17.8245	60
V37877_Males	Night	162.526	9.29549	60
V37880_Females	Day	461.315	20.9985	63
V37880_Females	Night	72.9388	4.16115	63
V37880_Males	Day	492.576	21.2921	61
V37880_Males	Night	167.918	19.1792	61
