# Supplementary material for: Physiological and metabolomic consequences of reduced expression of the Drosophila brummer triglyceride Lipase
Source: PLoS One. 2021 Sep 21;16(9):e0255198. doi: 10.1371/journal.pone.0255198 (PMC8454933; doi:10.1371/journal.pone.0255198)
Supplement: S9 Dataset — (XLSX) [file pone.0255198.s022.xlsx]

## Sheet: a
Nazario-Yepiz et al. Physiological and Metabolomic Consequences of Reduced Expression of the Drosophila brummer Triglyceride Lipase
Supplementary Dataset 9. Individual sleep during the daytime and nighttime. (a) Ubi > bmm-RNAi in normal feeding. (b) Ubi > bmm-RNAi in normal feeding without wings. (c) Ubi > bmm-RNAi in starvation conditions. (d) Lsp2 > bmm-RNAi in normal feeding. (e) Dsat1 > bmm-RNAi in normal feeding. (f) OK72 > bmm-RNAi in normal feeding.
Channel	Condition	Light_status	mean_sleep_per_ind
Monitor10.fixed_ch23	GD_Females	Day	0.337103
Monitor10.fixed_ch32	GD_Females	Day	0.489286
Monitor10.fixed_ch14	GD_Females	Day	0.40496
Monitor10.fixed_ch26	GD_Females	Day	0.451389
Monitor2.fixed_ch11	GD_Females	Day	0.254762
Monitor10.fixed_ch2	GD_Females	Day	0.45
Monitor2.fixed_ch3	GD_Females	Day	0.284921
Monitor10.fixed_ch1	GD_Females	Day	0.388889
Monitor2.fixed_ch14	GD_Females	Day	0.301984
Monitor10.fixed_ch20	GD_Females	Day	0.500992
Monitor2.fixed_ch21	GD_Females	Day	0.455556
Monitor2.fixed_ch19	GD_Females	Day	0.482341
Monitor10.fixed_ch6	GD_Females	Day	0.324802
Monitor2.fixed_ch12	GD_Females	Day	0.568056
Monitor2.fixed_ch5	GD_Females	Day	0.32877
Monitor10.fixed_ch30	GD_Females	Day	0.464087
Monitor2.fixed_ch18	GD_Females	Day	0.36627
Monitor2.fixed_ch30	GD_Females	Day	0.425794
Monitor2.fixed_ch31	GD_Females	Day	0.309127
Monitor10.fixed_ch31	GD_Females	Day	0.362698
Monitor2.fixed_ch6	GD_Females	Day	0.358135
Monitor2.fixed_ch24	GD_Females	Day	0.484127
Monitor2.fixed_ch13	GD_Females	Day	0.569246
Monitor2.fixed_ch16	GD_Females	Day	0.402579
Monitor10.fixed_ch4	GD_Females	Day	0.613294
Monitor10.fixed_ch13	GD_Females	Day	0.245437
Monitor10.fixed_ch25	GD_Females	Day	0.466667
Monitor2.fixed_ch17	GD_Females	Day	0.427778
Monitor10.fixed_ch3	GD_Females	Day	0.47619
Monitor2.fixed_ch28	GD_Females	Day	0.412698
Monitor2.fixed_ch15	GD_Females	Day	0.490079
Monitor2.fixed_ch7	GD_Females	Day	0.498214
Monitor2.fixed_ch4	GD_Females	Day	0.306349
Monitor10.fixed_ch5	GD_Females	Day	0.443849
Monitor2.fixed_ch20	GD_Females	Day	0.509524
Monitor10.fixed_ch15	GD_Females	Day	0.189087
Monitor2.fixed_ch2	GD_Females	Day	0.35496
Monitor10.fixed_ch18	GD_Females	Day	0.487698
Monitor2.fixed_ch32	GD_Females	Day	0.303571
Monitor2.fixed_ch10	GD_Females	Day	0.506349
Monitor10.fixed_ch8	GD_Females	Day	0.283135
Monitor10.fixed_ch27	GD_Females	Day	0.531548
Monitor2.fixed_ch23	GD_Females	Day	0.42381
Monitor2.fixed_ch22	GD_Females	Day	0.546825
Monitor10.fixed_ch24	GD_Females	Day	0.300198
Monitor10.fixed_ch22	GD_Females	Day	0.451984
Monitor2.fixed_ch1	GD_Females	Day	0.340079
Monitor10.fixed_ch7	GD_Females	Day	0.39623
Monitor2.fixed_ch29	GD_Females	Day	0.476786
Monitor2.fixed_ch10	GD_Females	Night	0.69301
Monitor10.fixed_ch7	GD_Females	Night	0.759134
Monitor10.fixed_ch14	GD_Females	Night	0.7917
Monitor10.fixed_ch24	GD_Females	Night	0.718824
Monitor2.fixed_ch22	GD_Females	Night	0.76807
Monitor2.fixed_ch30	GD_Females	Night	0.801827
Monitor10.fixed_ch30	GD_Females	Night	0.836577
Monitor2.fixed_ch5	GD_Females	Night	0.93884
Monitor10.fixed_ch27	GD_Females	Night	0.856037
Monitor2.fixed_ch24	GD_Females	Night	0.903495
Monitor10.fixed_ch32	GD_Females	Night	0.890985
Monitor10.fixed_ch8	GD_Females	Night	0.820492
Monitor2.fixed_ch2	GD_Females	Night	0.851469
Monitor10.fixed_ch1	GD_Females	Night	0.679905
Monitor2.fixed_ch19	GD_Females	Night	0.812351
Monitor2.fixed_ch14	GD_Females	Night	0.861597
Monitor10.fixed_ch2	GD_Females	Night	0.859214
Monitor2.fixed_ch18	GD_Females	Night	0.918189
Monitor10.fixed_ch31	GD_Females	Night	0.929309
Monitor10.fixed_ch25	GD_Females	Night	0.805401
Monitor2.fixed_ch11	GD_Females	Night	0.69579
Monitor2.fixed_ch7	GD_Females	Night	0.868546
Monitor2.fixed_ch4	GD_Females	Night	0.859015
Monitor2.fixed_ch32	GD_Females	Night	0.878078
Monitor10.fixed_ch6	GD_Females	Night	0.875894
Monitor10.fixed_ch23	GD_Females	Night	0.843527
Monitor10.fixed_ch3	GD_Females	Night	0.828237
Monitor10.fixed_ch15	GD_Females	Night	0.773034
Monitor2.fixed_ch16	GD_Females	Night	0.824067
Monitor2.fixed_ch20	GD_Females	Night	0.882049
Monitor2.fixed_ch13	GD_Females	Night	0.848888
Monitor2.fixed_ch29	GD_Females	Night	0.868745
Monitor10.fixed_ch5	GD_Females	Night	0.852859
Monitor2.fixed_ch12	GD_Females	Night	0.880461
Monitor2.fixed_ch6	GD_Females	Night	0.789714
Monitor10.fixed_ch22	GD_Females	Night	0.799643
Monitor10.fixed_ch26	GD_Females	Night	0.911636
Monitor10.fixed_ch18	GD_Females	Night	0.752184
Monitor2.fixed_ch3	GD_Females	Night	0.848689
Monitor2.fixed_ch21	GD_Females	Night	0.836974
Monitor2.fixed_ch1	GD_Females	Night	0.841144
Monitor2.fixed_ch23	GD_Females	Night	0.851668
Monitor10.fixed_ch20	GD_Females	Night	0.914218
Monitor2.fixed_ch31	GD_Females	Night	0.734114
Monitor2.fixed_ch28	GD_Females	Night	0.927323
Monitor2.fixed_ch15	GD_Females	Night	0.820294
Monitor10.fixed_ch4	GD_Females	Night	0.91938
Monitor10.fixed_ch13	GD_Females	Night	0.787133
Monitor2.fixed_ch17	GD_Females	Night	0.823868
Monitor59.fixed_ch1	GD_Males	Day	0.674802
Monitor59.fixed_ch29	GD_Males	Day	0.746032
Monitor19.fixed_ch22	GD_Males	Day	0.52123
Monitor59.fixed_ch12	GD_Males	Day	0.620437
Monitor19.fixed_ch14	GD_Males	Day	0.493651
Monitor19.fixed_ch24	GD_Males	Day	0.385516
Monitor19.fixed_ch4	GD_Males	Day	0.530952
Monitor59.fixed_ch4	GD_Males	Day	0.74504
Monitor19.fixed_ch30	GD_Males	Day	0.3125
Monitor19.fixed_ch28	GD_Males	Day	0.452976
Monitor19.fixed_ch21	GD_Males	Day	0.423413
Monitor59.fixed_ch22	GD_Males	Day	0.659325
Monitor19.fixed_ch6	GD_Males	Day	0.375992
Monitor59.fixed_ch19	GD_Males	Day	0.745437
Monitor59.fixed_ch15	GD_Males	Day	0.479563
Monitor19.fixed_ch7	GD_Males	Day	0.453968
Monitor59.fixed_ch5	GD_Males	Day	0.741865
Monitor59.fixed_ch18	GD_Males	Day	0.49504
Monitor19.fixed_ch1	GD_Males	Day	0.393849
Monitor59.fixed_ch20	GD_Males	Day	0.666071
Monitor59.fixed_ch23	GD_Males	Day	0.432738
Monitor19.fixed_ch11	GD_Males	Day	0.477381
Monitor59.fixed_ch3	GD_Males	Day	0.583532
Monitor59.fixed_ch2	GD_Males	Day	0.686706
Monitor19.fixed_ch32	GD_Males	Day	0.524603
Monitor59.fixed_ch28	GD_Males	Day	0.771429
Monitor19.fixed_ch9	GD_Males	Day	0.647817
Monitor59.fixed_ch8	GD_Males	Day	0.553373
Monitor59.fixed_ch13	GD_Males	Day	0.693254
Monitor59.fixed_ch26	GD_Males	Day	0.685516
Monitor19.fixed_ch29	GD_Males	Day	0.439881
Monitor19.fixed_ch8	GD_Males	Day	0.396032
Monitor19.fixed_ch16	GD_Males	Day	0.339087
Monitor59.fixed_ch31	GD_Males	Day	0.611706
Monitor59.fixed_ch7	GD_Males	Day	0.711706
Monitor19.fixed_ch23	GD_Males	Day	0.484524
Monitor59.fixed_ch30	GD_Males	Day	0.684325
Monitor19.fixed_ch17	GD_Males	Day	0.594643
Monitor59.fixed_ch6	GD_Males	Day	0.729563
Monitor59.fixed_ch21	GD_Males	Day	0.75496
Monitor59.fixed_ch9	GD_Males	Day	0.779365
Monitor59.fixed_ch17	GD_Males	Day	0.680357
Monitor19.fixed_ch3	GD_Males	Day	0.410714
Monitor19.fixed_ch10	GD_Males	Day	0.500198
Monitor59.fixed_ch27	GD_Males	Day	0.783532
Monitor59.fixed_ch32	GD_Males	Day	0.668452
Monitor19.fixed_ch5	GD_Males	Day	0.451389
Monitor19.fixed_ch15	GD_Males	Day	0.493254
Monitor19.fixed_ch27	GD_Males	Day	0.549405
Monitor59.fixed_ch25	GD_Males	Day	0.738889
Monitor59.fixed_ch11	GD_Males	Day	0.765476
Monitor19.fixed_ch19	GD_Males	Day	0.62004
Monitor59.fixed_ch14	GD_Males	Day	0.727381
Monitor59.fixed_ch24	GD_Males	Day	0.718452
Monitor59.fixed_ch10	GD_Males	Day	0.758929
Monitor19.fixed_ch25	GD_Males	Day	0.472222
Monitor19.fixed_ch31	GD_Males	Day	0.371032
Monitor19.fixed_ch8	GD_Males	Night	0.716243
Monitor19.fixed_ch6	GD_Males	Night	0.73332
Monitor19.fixed_ch1	GD_Males	Night	0.6944
Monitor19.fixed_ch21	GD_Males	Night	0.805203
Monitor59.fixed_ch26	GD_Males	Night	0.767474
Monitor59.fixed_ch31	GD_Males	Night	0.838761
Monitor59.fixed_ch12	GD_Males	Night	0.828435
Monitor19.fixed_ch3	GD_Males	Night	0.879666
Monitor59.fixed_ch21	GD_Males	Night	0.852661
Monitor59.fixed_ch20	GD_Males	Night	0.683678
Monitor19.fixed_ch4	GD_Males	Night	0.856235
Monitor19.fixed_ch16	GD_Males	Night	0.854448
Monitor59.fixed_ch28	GD_Males	Night	0.819301
Monitor59.fixed_ch1	GD_Males	Night	0.79448
Monitor59.fixed_ch19	GD_Males	Night	0.885425
Monitor59.fixed_ch17	GD_Males	Night	0.758539
Monitor59.fixed_ch4	GD_Males	Night	0.889992
Monitor59.fixed_ch5	GD_Males	Night	0.901509
Monitor59.fixed_ch30	GD_Males	Night	0.854051
Monitor19.fixed_ch19	GD_Males	Night	0.72498
Monitor59.fixed_ch25	GD_Males	Night	0.846108
Monitor19.fixed_ch10	GD_Males	Night	0.813542
Monitor19.fixed_ch28	GD_Males	Night	0.783757
Monitor19.fixed_ch31	GD_Males	Night	0.8056
Monitor59.fixed_ch7	GD_Males	Night	0.785743
Monitor19.fixed_ch11	GD_Males	Night	0.703336
Monitor59.fixed_ch29	GD_Males	Night	0.854448
Monitor19.fixed_ch32	GD_Males	Night	0.777403
Monitor19.fixed_ch27	GD_Males	Night	0.74861
Monitor19.fixed_ch17	GD_Males	Night	0.818705
Monitor59.fixed_ch11	GD_Males	Night	0.887609
Monitor59.fixed_ch9	GD_Males	Night	0.824067
Monitor59.fixed_ch15	GD_Males	Night	0.744837
Monitor19.fixed_ch25	GD_Males	Night	0.77363
Monitor59.fixed_ch18	GD_Males	Night	0.802224
Monitor19.fixed_ch7	GD_Males	Night	0.83479
Monitor59.fixed_ch22	GD_Males	Night	0.845909
Monitor19.fixed_ch23	GD_Males	Night	0.802423
Monitor59.fixed_ch6	GD_Males	Night	0.75834
Monitor19.fixed_ch24	GD_Males	Night	0.848094
Monitor59.fixed_ch23	GD_Males	Night	0.624504
Monitor59.fixed_ch10	GD_Males	Night	0.879865
Monitor59.fixed_ch2	GD_Males	Night	0.818308
Monitor59.fixed_ch32	GD_Males	Night	0.806593
Monitor19.fixed_ch15	GD_Males	Night	0.80699
Monitor59.fixed_ch27	GD_Males	Night	0.866362
Monitor59.fixed_ch13	GD_Males	Night	0.850874
Monitor19.fixed_ch22	GD_Males	Night	0.781176
Monitor19.fixed_ch9	GD_Males	Night	0.82506
Monitor19.fixed_ch5	GD_Males	Night	0.803415
Monitor19.fixed_ch14	GD_Males	Night	0.891382
Monitor59.fixed_ch14	GD_Males	Night	0.821287
Monitor59.fixed_ch8	GD_Males	Night	0.831017
Monitor19.fixed_ch29	GD_Males	Night	0.827442
Monitor59.fixed_ch3	GD_Males	Night	0.801827
Monitor19.fixed_ch30	GD_Males	Night	0.8056
Monitor59.fixed_ch24	GD_Males	Night	0.838761
Monitor22.fixed_ch16	V37877_Females	Day	0.407341
Monitor8.fixed_ch9	V37877_Females	Day	0.620833
Monitor8.fixed_ch32	V37877_Females	Day	0.461706
Monitor22.fixed_ch11	V37877_Females	Day	0.255952
Monitor8.fixed_ch13	V37877_Females	Day	0.340278
Monitor22.fixed_ch10	V37877_Females	Day	0.29246
Monitor22.fixed_ch7	V37877_Females	Day	0.261706
Monitor8.fixed_ch10	V37877_Females	Day	0.675
Monitor22.fixed_ch28	V37877_Females	Day	0.22381
Monitor8.fixed_ch6	V37877_Females	Day	0.312897
Monitor8.fixed_ch11	V37877_Females	Day	0.451984
Monitor8.fixed_ch16	V37877_Females	Day	0.411706
Monitor22.fixed_ch6	V37877_Females	Day	0.341468
Monitor8.fixed_ch20	V37877_Females	Day	0.351984
Monitor8.fixed_ch12	V37877_Females	Day	0.477381
Monitor8.fixed_ch8	V37877_Females	Day	0.511905
Monitor8.fixed_ch5	V37877_Females	Day	0.546032
Monitor8.fixed_ch27	V37877_Females	Day	0.593452
Monitor8.fixed_ch29	V37877_Females	Day	0.561706
Monitor8.fixed_ch30	V37877_Females	Day	0.612897
Monitor22.fixed_ch26	V37877_Females	Day	0.390675
Monitor8.fixed_ch7	V37877_Females	Day	0.42123
Monitor8.fixed_ch22	V37877_Females	Day	0.599008
Monitor8.fixed_ch31	V37877_Females	Day	0.519444
Monitor22.fixed_ch25	V37877_Females	Day	0.503175
Monitor8.fixed_ch4	V37877_Females	Day	0.483532
Monitor8.fixed_ch23	V37877_Females	Day	0.382143
Monitor22.fixed_ch22	V37877_Females	Day	0.576786
Monitor22.fixed_ch14	V37877_Females	Day	0.525992
Monitor22.fixed_ch27	V37877_Females	Day	0.711905
Monitor8.fixed_ch25	V37877_Females	Day	0.45754
Monitor8.fixed_ch18	V37877_Females	Day	0.58373
Monitor8.fixed_ch26	V37877_Females	Day	0.381548
Monitor22.fixed_ch15	V37877_Females	Day	0.586508
Monitor22.fixed_ch5	V37877_Females	Day	0.335714
Monitor22.fixed_ch29	V37877_Females	Day	0.534722
Monitor22.fixed_ch13	V37877_Females	Day	0.615675
Monitor8.fixed_ch24	V37877_Females	Day	0.472421
Monitor22.fixed_ch1	V37877_Females	Day	0.500992
Monitor8.fixed_ch14	V37877_Females	Day	0.584524
Monitor8.fixed_ch1	V37877_Females	Day	0.588492
Monitor22.fixed_ch3	V37877_Females	Day	0.483532
Monitor22.fixed_ch24	V37877_Females	Day	0.603175
Monitor22.fixed_ch20	V37877_Females	Day	0.63254
Monitor22.fixed_ch12	V37877_Females	Day	0.302976
Monitor22.fixed_ch23	V37877_Females	Day	0.350397
Monitor22.fixed_ch19	V37877_Females	Day	0.406151
Monitor8.fixed_ch2	V37877_Females	Day	0.580754
Monitor22.fixed_ch18	V37877_Females	Day	0.467857
Monitor22.fixed_ch2	V37877_Females	Day	0.360913
Monitor8.fixed_ch21	V37877_Females	Day	0.516468
Monitor22.fixed_ch9	V37877_Females	Day	0.483929
Monitor8.fixed_ch19	V37877_Females	Day	0.541468
Monitor22.fixed_ch4	V37877_Females	Day	0.647024
Monitor8.fixed_ch32	V37877_Females	Night	0.844917
Monitor22.fixed_ch15	V37877_Females	Night	0.867355
Monitor8.fixed_ch5	V37877_Females	Night	0.841342
Monitor22.fixed_ch14	V37877_Females	Night	0.916203
Monitor8.fixed_ch1	V37877_Females	Night	0.837569
Monitor22.fixed_ch6	V37877_Females	Night	0.83201
Monitor22.fixed_ch13	V37877_Females	Night	0.905083
Monitor8.fixed_ch18	V37877_Females	Night	0.881851
Monitor8.fixed_ch29	V37877_Females	Night	0.925338
Monitor8.fixed_ch26	V37877_Females	Night	0.866362
Monitor22.fixed_ch24	V37877_Females	Night	0.933479
Monitor8.fixed_ch22	V37877_Females	Night	0.81811
Monitor8.fixed_ch8	V37877_Females	Night	0.832804
Monitor8.fixed_ch6	V37877_Females	Night	0.561954
Monitor8.fixed_ch4	V37877_Females	Night	0.916203
Monitor22.fixed_ch1	V37877_Females	Night	0.894758
Monitor8.fixed_ch16	V37877_Females	Night	0.813741
Monitor22.fixed_ch11	V37877_Females	Night	0.684869
Monitor8.fixed_ch13	V37877_Females	Night	0.691223
Monitor22.fixed_ch26	V37877_Females	Night	0.886815
Monitor8.fixed_ch20	V37877_Females	Night	0.668388
Monitor22.fixed_ch18	V37877_Females	Night	0.934273
Monitor22.fixed_ch27	V37877_Females	Night	0.944599
Monitor8.fixed_ch27	V37877_Females	Night	0.936656
Monitor22.fixed_ch16	V37877_Females	Night	0.910643
Monitor8.fixed_ch9	V37877_Females	Night	0.909651
Monitor22.fixed_ch4	V37877_Females	Night	0.916402
Monitor8.fixed_ch31	V37877_Females	Night	0.925735
Monitor22.fixed_ch29	V37877_Females	Night	0.935862
Monitor22.fixed_ch22	V37877_Females	Night	0.883836
Monitor22.fixed_ch25	V37877_Females	Night	0.867554
Monitor22.fixed_ch10	V37877_Females	Night	0.861597
Monitor22.fixed_ch5	V37877_Females	Night	0.872716
Monitor8.fixed_ch24	V37877_Females	Night	0.919976
Monitor8.fixed_ch30	V37877_Females	Night	0.935266
Monitor8.fixed_ch25	V37877_Females	Night	0.939237
Monitor22.fixed_ch19	V37877_Females	Night	0.873908
Monitor8.fixed_ch10	V37877_Females	Night	0.821088
Monitor22.fixed_ch7	V37877_Females	Night	0.864178
Monitor22.fixed_ch20	V37877_Females	Night	0.928515
Monitor8.fixed_ch19	V37877_Females	Night	0.896942
Monitor22.fixed_ch28	V37877_Females	Night	0.761716
Monitor8.fixed_ch11	V37877_Females	Night	0.791104
Monitor22.fixed_ch9	V37877_Females	Night	0.909253
Monitor22.fixed_ch23	V37877_Females	Night	0.943407
Monitor8.fixed_ch12	V37877_Females	Night	0.892375
Monitor8.fixed_ch21	V37877_Females	Night	0.900913
Monitor22.fixed_ch2	V37877_Females	Night	0.91799
Monitor8.fixed_ch23	V37877_Females	Night	0.822875
Monitor8.fixed_ch14	V37877_Females	Night	0.876688
Monitor8.fixed_ch7	V37877_Females	Night	0.772041
Monitor22.fixed_ch12	V37877_Females	Night	0.849484
Monitor22.fixed_ch3	V37877_Females	Night	0.92494
Monitor8.fixed_ch2	V37877_Females	Night	0.842534
Monitor61.fixed_ch14	V37877_Males	Day	0.841667
Monitor56.fixed_ch8	V37877_Males	Day	0.780357
Monitor56.fixed_ch17	V37877_Males	Day	0.513095
Monitor61.fixed_ch27	V37877_Males	Day	0.520833
Monitor61.fixed_ch5	V37877_Males	Day	0.497619
Monitor61.fixed_ch24	V37877_Males	Day	0.544246
Monitor61.fixed_ch26	V37877_Males	Day	0.702381
Monitor56.fixed_ch14	V37877_Males	Day	0.560714
Monitor61.fixed_ch18	V37877_Males	Day	0.540278
Monitor61.fixed_ch10	V37877_Males	Day	0.77619
Monitor61.fixed_ch20	V37877_Males	Day	0.685516
Monitor61.fixed_ch1	V37877_Males	Day	0.628175
Monitor56.fixed_ch1	V37877_Males	Day	0.4125
Monitor56.fixed_ch3	V37877_Males	Day	0.62381
Monitor56.fixed_ch24	V37877_Males	Day	0.394643
Monitor56.fixed_ch23	V37877_Males	Day	0.697817
Monitor61.fixed_ch22	V37877_Males	Day	0.480159
Monitor61.fixed_ch6	V37877_Males	Day	0.622222
Monitor56.fixed_ch30	V37877_Males	Day	0.635119
Monitor61.fixed_ch3	V37877_Males	Day	0.642262
Monitor56.fixed_ch26	V37877_Males	Day	0.812103
Monitor61.fixed_ch17	V37877_Males	Day	0.444444
Monitor56.fixed_ch13	V37877_Males	Day	0.799603
Monitor61.fixed_ch19	V37877_Males	Day	0.721627
Monitor61.fixed_ch7	V37877_Males	Day	0.770437
Monitor56.fixed_ch31	V37877_Males	Day	0.588492
Monitor56.fixed_ch25	V37877_Males	Day	0.618849
Monitor61.fixed_ch23	V37877_Males	Day	0.58869
Monitor61.fixed_ch12	V37877_Males	Day	0.728175
Monitor56.fixed_ch4	V37877_Males	Day	0.53373
Monitor61.fixed_ch9	V37877_Males	Day	0.596825
Monitor56.fixed_ch16	V37877_Males	Day	0.757143
Monitor56.fixed_ch29	V37877_Males	Day	0.699008
Monitor56.fixed_ch20	V37877_Males	Day	0.641468
Monitor61.fixed_ch11	V37877_Males	Day	0.454167
Monitor61.fixed_ch25	V37877_Males	Day	0.717063
Monitor56.fixed_ch11	V37877_Males	Day	0.863095
Monitor56.fixed_ch18	V37877_Males	Day	0.569246
Monitor56.fixed_ch12	V37877_Males	Day	0.606746
Monitor56.fixed_ch28	V37877_Males	Day	0.586905
Monitor61.fixed_ch30	V37877_Males	Day	0.514484
Monitor56.fixed_ch27	V37877_Males	Day	0.773413
Monitor61.fixed_ch4	V37877_Males	Day	0.807937
Monitor56.fixed_ch6	V37877_Males	Day	0.665476
Monitor56.fixed_ch32	V37877_Males	Day	0.735714
Monitor56.fixed_ch19	V37877_Males	Day	0.553175
Monitor56.fixed_ch7	V37877_Males	Day	0.496627
Monitor61.fixed_ch28	V37877_Males	Day	0.726786
Monitor56.fixed_ch9	V37877_Males	Day	0.629167
Monitor61.fixed_ch15	V37877_Males	Day	0.77381
Monitor56.fixed_ch2	V37877_Males	Day	0.564881
Monitor56.fixed_ch5	V37877_Males	Day	0.624405
Monitor61.fixed_ch32	V37877_Males	Day	0.720833
Monitor56.fixed_ch7	V37877_Males	Night	0.861001
Monitor61.fixed_ch14	V37877_Males	Night	0.904686
Monitor56.fixed_ch3	V37877_Males	Night	0.880858
Monitor61.fixed_ch1	V37877_Males	Night	0.851867
Monitor56.fixed_ch32	V37877_Males	Night	0.947577
Monitor56.fixed_ch9	V37877_Males	Night	0.811954
Monitor56.fixed_ch23	V37877_Males	Night	0.897141
Monitor61.fixed_ch7	V37877_Males	Night	0.891183
Monitor61.fixed_ch27	V37877_Males	Night	0.736696
Monitor56.fixed_ch20	V37877_Males	Night	0.846704
Monitor56.fixed_ch24	V37877_Males	Night	0.732724
Monitor61.fixed_ch30	V37877_Males	Night	0.861597
Monitor61.fixed_ch5	V37877_Males	Night	0.768864
Monitor56.fixed_ch4	V37877_Males	Night	0.781573
Monitor56.fixed_ch5	V37877_Males	Night	0.887411
Monitor56.fixed_ch11	V37877_Males	Night	0.935465
Monitor56.fixed_ch27	V37877_Males	Night	0.843129
Monitor61.fixed_ch9	V37877_Males	Night	0.840349
Monitor56.fixed_ch18	V37877_Males	Night	0.755163
Monitor56.fixed_ch1	V37877_Males	Night	0.594519
Monitor56.fixed_ch12	V37877_Males	Night	0.789913
Monitor61.fixed_ch22	V37877_Males	Night	0.740866
Monitor56.fixed_ch14	V37877_Males	Night	0.744639
Monitor56.fixed_ch29	V37877_Males	Night	0.953336
Monitor56.fixed_ch2	V37877_Males	Night	0.717037
Monitor61.fixed_ch10	V37877_Males	Night	0.95413
Monitor61.fixed_ch3	V37877_Males	Night	0.917196
Monitor56.fixed_ch30	V37877_Males	Night	0.859015
Monitor56.fixed_ch8	V37877_Males	Night	0.865965
Monitor56.fixed_ch6	V37877_Males	Night	0.882645
Monitor61.fixed_ch11	V37877_Males	Night	0.678316
Monitor61.fixed_ch20	V37877_Males	Night	0.937252
Monitor56.fixed_ch26	V37877_Males	Night	0.914218
Monitor56.fixed_ch13	V37877_Males	Night	0.902701
Monitor61.fixed_ch17	V37877_Males	Night	0.820691
Monitor56.fixed_ch31	V37877_Males	Night	0.854845
Monitor61.fixed_ch28	V37877_Males	Night	0.921168
Monitor56.fixed_ch17	V37877_Males	Night	0.652899
Monitor61.fixed_ch23	V37877_Males	Night	0.805401
Monitor61.fixed_ch32	V37877_Males	Night	0.897538
Monitor56.fixed_ch25	V37877_Males	Night	0.888999
Monitor61.fixed_ch4	V37877_Males	Night	0.913026
Monitor56.fixed_ch28	V37877_Males	Night	0.824662
Monitor61.fixed_ch15	V37877_Males	Night	0.853654
Monitor61.fixed_ch26	V37877_Males	Night	0.876291
Monitor56.fixed_ch16	V37877_Males	Night	0.927522
Monitor61.fixed_ch24	V37877_Males	Night	0.793685
Monitor61.fixed_ch18	V37877_Males	Night	0.769857
Monitor61.fixed_ch25	V37877_Males	Night	0.858221
Monitor61.fixed_ch19	V37877_Males	Night	0.894162
Monitor56.fixed_ch19	V37877_Males	Night	0.691025
Monitor61.fixed_ch12	V37877_Males	Night	0.905481
Monitor61.fixed_ch6	V37877_Males	Night	0.858817
Monitor9.fixed_ch28	V37880_Females	Day	0.397024
Monitor72.fixed_ch22	V37880_Females	Day	0.514881
Monitor9.fixed_ch22	V37880_Females	Day	0.265675
Monitor9.fixed_ch16	V37880_Females	Day	0.484722
Monitor72.fixed_ch18	V37880_Females	Day	0.529167
Monitor72.fixed_ch10	V37880_Females	Day	0.326786
Monitor9.fixed_ch24	V37880_Females	Day	0.318849
Monitor72.fixed_ch31	V37880_Females	Day	0.472619
Monitor9.fixed_ch3	V37880_Females	Day	0.440476
Monitor72.fixed_ch13	V37880_Females	Day	0.311508
Monitor72.fixed_ch29	V37880_Females	Day	0.306746
Monitor72.fixed_ch11	V37880_Females	Day	0.250794
Monitor72.fixed_ch17	V37880_Females	Day	0.39881
Monitor9.fixed_ch2	V37880_Females	Day	0.633333
Monitor9.fixed_ch31	V37880_Females	Day	0.370238
Monitor9.fixed_ch14	V37880_Females	Day	0.424008
Monitor9.fixed_ch27	V37880_Females	Day	0.377976
Monitor72.fixed_ch2	V37880_Females	Day	0.27004
Monitor72.fixed_ch5	V37880_Females	Day	0.203373
Monitor72.fixed_ch26	V37880_Females	Day	0.35754
Monitor9.fixed_ch10	V37880_Females	Day	0.389087
Monitor9.fixed_ch5	V37880_Females	Day	0.463095
Monitor72.fixed_ch20	V37880_Females	Day	0.358929
Monitor9.fixed_ch21	V37880_Females	Day	0.416865
Monitor9.fixed_ch26	V37880_Females	Day	0.427976
Monitor72.fixed_ch8	V37880_Females	Day	0.313095
Monitor9.fixed_ch1	V37880_Females	Day	0.35119
Monitor9.fixed_ch17	V37880_Females	Day	0.525397
Monitor9.fixed_ch15	V37880_Females	Day	0.365476
Monitor72.fixed_ch16	V37880_Females	Day	0.339087
Monitor9.fixed_ch20	V37880_Females	Day	0.275595
Monitor72.fixed_ch14	V37880_Females	Day	0.479167
Monitor72.fixed_ch28	V37880_Females	Day	0.544048
Monitor9.fixed_ch13	V37880_Females	Day	0.177778
Monitor9.fixed_ch7	V37880_Females	Day	0.392262
Monitor72.fixed_ch12	V37880_Females	Day	0.430159
Monitor9.fixed_ch11	V37880_Females	Day	0.424405
Monitor72.fixed_ch7	V37880_Females	Day	0.399603
Monitor72.fixed_ch24	V37880_Females	Day	0.199603
Monitor9.fixed_ch25	V37880_Females	Day	0.517262
Monitor9.fixed_ch29	V37880_Females	Day	0.419841
Monitor72.fixed_ch19	V37880_Females	Day	0.337103
Monitor9.fixed_ch8	V37880_Females	Day	0.383135
Monitor72.fixed_ch1	V37880_Females	Day	0.399008
Monitor9.fixed_ch18	V37880_Females	Day	0.547817
Monitor72.fixed_ch4	V37880_Females	Day	0.39127
Monitor9.fixed_ch23	V37880_Females	Day	0.295635
Monitor9.fixed_ch32	V37880_Females	Day	0.354762
Monitor72.fixed_ch6	V37880_Females	Day	0.464484
Monitor9.fixed_ch9	V37880_Females	Day	0.422421
Monitor72.fixed_ch27	V37880_Females	Day	0.420833
Monitor72.fixed_ch21	V37880_Females	Day	0.50377
Monitor72.fixed_ch32	V37880_Females	Day	0.285913
Monitor72.fixed_ch9	V37880_Females	Day	0.555952
Monitor72.fixed_ch23	V37880_Females	Day	0.485516
Monitor9.fixed_ch6	V37880_Females	Day	0.339484
Monitor72.fixed_ch3	V37880_Females	Day	0.27619
Monitor9.fixed_ch8	V37880_Females	Night	0.896148
Monitor9.fixed_ch6	V37880_Females	Night	0.943606
Monitor9.fixed_ch20	V37880_Females	Night	0.864972
Monitor9.fixed_ch27	V37880_Females	Night	0.946982
Monitor72.fixed_ch17	V37880_Females	Night	0.885624
Monitor72.fixed_ch14	V37880_Females	Night	0.757347
Monitor9.fixed_ch3	V37880_Females	Night	0.852661
Monitor72.fixed_ch2	V37880_Females	Night	0.847697
Monitor72.fixed_ch18	V37880_Females	Night	0.897339
Monitor9.fixed_ch10	V37880_Females	Night	0.924742
Monitor72.fixed_ch13	V37880_Females	Night	0.927522
Monitor72.fixed_ch29	V37880_Females	Night	0.857029
Monitor72.fixed_ch10	V37880_Females	Night	0.761319
Monitor9.fixed_ch29	V37880_Females	Night	0.841342
Monitor9.fixed_ch25	V37880_Females	Night	0.840945
Monitor9.fixed_ch13	V37880_Females	Night	0.779388
Monitor72.fixed_ch22	V37880_Females	Night	0.902899
Monitor72.fixed_ch8	V37880_Females	Night	0.859611
Monitor9.fixed_ch22	V37880_Females	Night	0.848094
Monitor72.fixed_ch4	V37880_Females	Night	0.793685
Monitor9.fixed_ch28	V37880_Females	Night	0.882844
Monitor72.fixed_ch28	V37880_Females	Night	0.91799
Monitor9.fixed_ch26	V37880_Females	Night	0.897538
Monitor72.fixed_ch31	V37880_Females	Night	0.869738
Monitor9.fixed_ch5	V37880_Females	Night	0.883638
Monitor9.fixed_ch31	V37880_Females	Night	0.881454
Monitor9.fixed_ch16	V37880_Females	Night	0.899126
Monitor9.fixed_ch32	V37880_Females	Night	0.868546
Monitor72.fixed_ch24	V37880_Females	Night	0.712073
Monitor9.fixed_ch2	V37880_Females	Night	0.835782
Monitor9.fixed_ch18	V37880_Females	Night	0.902701
Monitor72.fixed_ch26	V37880_Females	Night	0.729547
Monitor72.fixed_ch16	V37880_Females	Night	0.925338
Monitor9.fixed_ch11	V37880_Females	Night	0.77641
Monitor72.fixed_ch19	V37880_Females	Night	0.897935
Monitor9.fixed_ch7	V37880_Females	Night	0.876489
Monitor72.fixed_ch32	V37880_Females	Night	0.856434
Monitor72.fixed_ch11	V37880_Females	Night	0.719817
Monitor72.fixed_ch5	V37880_Females	Night	0.691422
Monitor9.fixed_ch24	V37880_Females	Night	0.911438
Monitor72.fixed_ch21	V37880_Females	Night	0.863979
Monitor72.fixed_ch7	V37880_Females	Night	0.842335
Monitor9.fixed_ch1	V37880_Females	Night	0.845711
Monitor9.fixed_ch14	V37880_Females	Night	0.830818
Monitor72.fixed_ch20	V37880_Females	Night	0.829825
Monitor72.fixed_ch27	V37880_Females	Night	0.904289
Monitor72.fixed_ch1	V37880_Females	Night	0.867554
Monitor72.fixed_ch3	V37880_Females	Night	0.82089
Monitor72.fixed_ch12	V37880_Females	Night	0.897538
Monitor9.fixed_ch21	V37880_Females	Night	0.866362
Monitor9.fixed_ch17	V37880_Females	Night	0.929309
Monitor72.fixed_ch6	V37880_Females	Night	0.818705
Monitor9.fixed_ch9	V37880_Females	Night	0.919579
Monitor9.fixed_ch15	V37880_Females	Night	0.862986
Monitor9.fixed_ch23	V37880_Females	Night	0.875099
Monitor72.fixed_ch23	V37880_Females	Night	0.848292
Monitor72.fixed_ch9	V37880_Females	Night	0.888999
Monitor24.fixed_ch21	V37880_Males	Day	0.464484
Monitor24.fixed_ch27	V37880_Males	Day	0.432143
Monitor15.fixed_ch9	V37880_Males	Day	0.419841
Monitor15.fixed_ch13	V37880_Males	Day	0.23869
Monitor15.fixed_ch12	V37880_Males	Day	0.39504
Monitor24.fixed_ch14	V37880_Males	Day	0.569048
Monitor24.fixed_ch32	V37880_Males	Day	0.389286
Monitor24.fixed_ch2	V37880_Males	Day	0.199008
Monitor15.fixed_ch25	V37880_Males	Day	0.284722
Monitor24.fixed_ch4	V37880_Males	Day	0.256548
Monitor15.fixed_ch2	V37880_Males	Day	0.589286
Monitor15.fixed_ch32	V37880_Males	Day	0.286508
Monitor24.fixed_ch29	V37880_Males	Day	0.411706
Monitor15.fixed_ch19	V37880_Males	Day	0.303571
Monitor15.fixed_ch16	V37880_Males	Day	0.413889
Monitor24.fixed_ch17	V37880_Males	Day	0.255754
Monitor15.fixed_ch21	V37880_Males	Day	0.338095
Monitor24.fixed_ch6	V37880_Males	Day	0.290079
Monitor24.fixed_ch12	V37880_Males	Day	0.624206
Monitor24.fixed_ch26	V37880_Males	Day	0.219643
Monitor15.fixed_ch24	V37880_Males	Day	0.430357
Monitor24.fixed_ch13	V37880_Males	Day	0.534524
Monitor24.fixed_ch16	V37880_Males	Day	0.60119
Monitor15.fixed_ch4	V37880_Males	Day	0.442659
Monitor15.fixed_ch23	V37880_Males	Day	0.427778
Monitor15.fixed_ch17	V37880_Males	Day	0.359921
Monitor24.fixed_ch31	V37880_Males	Day	0.44881
Monitor15.fixed_ch30	V37880_Males	Day	0.400397
Monitor15.fixed_ch14	V37880_Males	Day	0.369841
Monitor15.fixed_ch7	V37880_Males	Day	0.471627
Monitor24.fixed_ch24	V37880_Males	Day	0.392063
Monitor24.fixed_ch9	V37880_Males	Day	0.217659
Monitor24.fixed_ch19	V37880_Males	Day	0.516468
Monitor15.fixed_ch6	V37880_Males	Day	0.364087
Monitor24.fixed_ch5	V37880_Males	Day	0.409722
Monitor24.fixed_ch8	V37880_Males	Day	0.391667
Monitor24.fixed_ch20	V37880_Males	Day	0.513294
Monitor15.fixed_ch26	V37880_Males	Day	0.538095
Monitor15.fixed_ch20	V37880_Males	Day	0.312897
Monitor15.fixed_ch27	V37880_Males	Day	0.2375
Monitor15.fixed_ch10	V37880_Males	Day	0.299802
Monitor24.fixed_ch7	V37880_Males	Day	0.288492
Monitor15.fixed_ch5	V37880_Males	Day	0.438294
Monitor24.fixed_ch23	V37880_Males	Day	0.321627
Monitor24.fixed_ch30	V37880_Males	Day	0.302579
Monitor15.fixed_ch11	V37880_Males	Day	0.444048
Monitor24.fixed_ch11	V37880_Males	Day	0.191667
Monitor15.fixed_ch8	V37880_Males	Day	0.467857
Monitor15.fixed_ch29	V37880_Males	Day	0.293254
Monitor24.fixed_ch22	V37880_Males	Day	0.504365
Monitor24.fixed_ch25	V37880_Males	Day	0.350992
Monitor15.fixed_ch22	V37880_Males	Day	0.398214
Monitor15.fixed_ch15	V37880_Males	Day	0.337103
Monitor24.fixed_ch10	V37880_Males	Day	0.408929
Monitor15.fixed_ch1	V37880_Males	Day	0.523214
Monitor15.fixed_ch18	V37880_Males	Day	0.480159
Monitor15.fixed_ch3	V37880_Males	Day	0.418651
Monitor24.fixed_ch18	V37880_Males	Day	0.564286
Monitor24.fixed_ch1	V37880_Males	Day	0.361706
Monitor24.fixed_ch28	V37880_Males	Day	0.452778
Monitor24.fixed_ch15	V37880_Males	Day	0.433333
Monitor15.fixed_ch31	V37880_Males	Day	0.410913
Monitor15.fixed_ch22	V37880_Males	Night	0.740469
Monitor15.fixed_ch27	V37880_Males	Night	0.72915
Monitor15.fixed_ch16	V37880_Males	Night	0.835584
Monitor15.fixed_ch23	V37880_Males	Night	0.766084
Monitor15.fixed_ch9	V37880_Males	Night	0.692613
Monitor24.fixed_ch28	V37880_Males	Night	0.827045
Monitor24.fixed_ch14	V37880_Males	Night	0.831612
Monitor24.fixed_ch13	V37880_Males	Night	0.853852
Monitor15.fixed_ch32	V37880_Males	Night	0.809373
Monitor24.fixed_ch7	V37880_Males	Night	0.806791
Monitor15.fixed_ch30	V37880_Males	Night	0.807387
Monitor15.fixed_ch10	V37880_Males	Night	0.765687
Monitor24.fixed_ch9	V37880_Males	Night	0.636219
Monitor15.fixed_ch14	V37880_Males	Night	0.863979
Monitor24.fixed_ch2	V37880_Males	Night	0.579428
Monitor24.fixed_ch29	V37880_Males	Night	0.746624
Monitor24.fixed_ch32	V37880_Males	Night	0.652899
Monitor24.fixed_ch31	V37880_Males	Night	0.846505
Monitor24.fixed_ch21	V37880_Males	Night	0.807188
Monitor24.fixed_ch23	V37880_Males	Night	0.796267
Monitor15.fixed_ch29	V37880_Males	Night	0.712073
Monitor24.fixed_ch27	V37880_Males	Night	0.861795
Monitor24.fixed_ch19	V37880_Males	Night	0.721009
Monitor24.fixed_ch24	V37880_Males	Night	0.824067
Monitor15.fixed_ch19	V37880_Males	Night	0.844519
Monitor24.fixed_ch4	V37880_Males	Night	0.703137
Monitor15.fixed_ch17	V37880_Males	Night	0.82645
Monitor15.fixed_ch18	V37880_Males	Night	0.920969
Monitor15.fixed_ch26	V37880_Males	Night	0.887609
Monitor24.fixed_ch16	V37880_Males	Night	0.877085
Monitor24.fixed_ch17	V37880_Males	Night	0.689436
Monitor15.fixed_ch8	V37880_Males	Night	0.817712
Monitor24.fixed_ch22	V37880_Males	Night	0.857228
Monitor24.fixed_ch10	V37880_Males	Night	0.743249
Monitor24.fixed_ch26	V37880_Males	Night	0.549841
Monitor15.fixed_ch13	V37880_Males	Night	0.672955
Monitor15.fixed_ch1	V37880_Males	Night	0.848094
Monitor15.fixed_ch7	V37880_Males	Night	0.805401
Monitor15.fixed_ch15	V37880_Males	Night	0.795075
Monitor24.fixed_ch6	V37880_Males	Night	0.709889
Monitor24.fixed_ch15	V37880_Males	Night	0.78892
Monitor24.fixed_ch11	V37880_Males	Night	0.722399
Monitor15.fixed_ch6	V37880_Males	Night	0.798253
Monitor15.fixed_ch24	V37880_Males	Night	0.837768
Monitor15.fixed_ch3	V37880_Males	Night	0.764297
Monitor24.fixed_ch30	V37880_Males	Night	0.66382
Monitor24.fixed_ch5	V37880_Males	Night	0.868745
Monitor15.fixed_ch11	V37880_Males	Night	0.691223
Monitor15.fixed_ch5	V37880_Males	Night	0.80977
Monitor24.fixed_ch18	V37880_Males	Night	0.868348
Monitor15.fixed_ch21	V37880_Males	Night	0.723987
Monitor24.fixed_ch20	V37880_Males	Night	0.812351
Monitor15.fixed_ch12	V37880_Males	Night	0.859214
Monitor15.fixed_ch25	V37880_Males	Night	0.808975
Monitor24.fixed_ch8	V37880_Males	Night	0.713066
Monitor15.fixed_ch20	V37880_Males	Night	0.795075
Monitor15.fixed_ch31	V37880_Males	Night	0.845909
Monitor24.fixed_ch1	V37880_Males	Night	0.862788
Monitor15.fixed_ch2	V37880_Males	Night	0.885624
Monitor15.fixed_ch4	V37880_Males	Night	0.852661
Monitor24.fixed_ch12	V37880_Males	Night	0.830024
Monitor24.fixed_ch25	V37880_Males	Night	0.715052

## Sheet: b
Nazario-Yepiz et al. Physiological and Metabolomic Consequences of Reduced Expression of the Drosophila brummer Triglyceride Lipase
Supplementary Dataset 9. Individual sleep during the daytime and nighttime. (a) Ubi > bmm-RNAi in normal feeding. (b) Ubi > bmm-RNAi in normal feeding without wings. (c) Ubi > bmm-RNAi in starvation conditions. (d) Lsp2 > bmm-RNAi in normal feeding. (e) Dsat1 > bmm-RNAi in normal feeding. (f) OK72 > bmm-RNAi in normal feeding.
Channel	Condition	Light_status	mean_sleep_per_ind
Monitor20.fix_ch9	GD_Females	Day	0.377976
Monitor20.fix_ch12	GD_Females	Day	0.481548
Monitor20.fix_ch5	GD_Females	Day	0.454563
Monitor20.fix_ch15	GD_Females	Day	0.605952
Monitor20.fix_ch10	GD_Females	Day	0.493056
Monitor20.fix_ch27	GD_Females	Day	0.33373
Monitor67.fix_ch9	GD_Females	Day	0.482937
Monitor67.fix_ch30	GD_Females	Day	0.57619
Monitor67.fix_ch1	GD_Females	Day	0.594444
Monitor20.fix_ch22	GD_Females	Day	0.34246
Monitor67.fix_ch32	GD_Females	Day	0.525794
Monitor20.fix_ch25	GD_Females	Day	0.495437
Monitor20.fix_ch1	GD_Females	Day	0.437103
Monitor20.fix_ch24	GD_Females	Day	0.575198
Monitor20.fix_ch16	GD_Females	Day	0.495635
Monitor67.fix_ch27	GD_Females	Day	0.337897
Monitor20.fix_ch2	GD_Females	Day	0.339286
Monitor20.fix_ch13	GD_Females	Day	0.584722
Monitor67.fix_ch24	GD_Females	Day	0.345238
Monitor20.fix_ch29	GD_Females	Day	0.61369
Monitor20.fix_ch32	GD_Females	Day	0.530754
Monitor20.fix_ch11	GD_Females	Day	0.385516
Monitor67.fix_ch8	GD_Females	Day	0.463889
Monitor20.fix_ch8	GD_Females	Day	0.475595
Monitor67.fix_ch10	GD_Females	Day	0.211905
Monitor67.fix_ch31	GD_Females	Day	0.540476
Monitor20.fix_ch28	GD_Females	Day	0.391667
Monitor67.fix_ch6	GD_Females	Day	0.439087
Monitor67.fix_ch12	GD_Females	Day	0.418254
Monitor20.fix_ch18	GD_Females	Day	0.397024
Monitor67.fix_ch3	GD_Females	Day	0.541468
Monitor20.fix_ch17	GD_Females	Day	0.41369
Monitor20.fix_ch31	GD_Females	Day	0.598016
Monitor67.fix_ch16	GD_Females	Day	0.177381
Monitor67.fix_ch18	GD_Females	Day	0.241468
Monitor67.fix_ch17	GD_Females	Day	0.535119
Monitor20.fix_ch7	GD_Females	Day	0.45119
Monitor20.fix_ch3	GD_Females	Day	0.427381
Monitor67.fix_ch29	GD_Females	Day	0.795437
Monitor20.fix_ch23	GD_Females	Day	0.440079
Monitor67.fix_ch15	GD_Females	Day	0.287103
Monitor20.fix_ch14	GD_Females	Day	0.435119
Monitor67.fix_ch20	GD_Females	Day	0.513492
Monitor20.fix_ch4	GD_Females	Day	0.477579
Monitor20.fix_ch20	GD_Females	Day	0.503373
Monitor20.fix_ch6	GD_Females	Day	0.436905
Monitor20.fix_ch19	GD_Females	Day	0.33631
Monitor67.fix_ch28	GD_Females	Day	0.354365
Monitor20.fix_ch30	GD_Females	Day	0.521825
Monitor20.fix_ch21	GD_Females	Day	0.376587
Monitor67.fix_ch14	GD_Females	Day	0.674405
Monitor67.fix_ch4	GD_Females	Day	0.356944
Monitor20.fix_ch26	GD_Females	Day	0.358135
Monitor67.fix_ch13	GD_Females	Day	0.342857
Monitor67.fix_ch5	GD_Females	Day	0.580952
Monitor67.fix_ch26	GD_Females	Day	0.517857
Monitor67.fix_ch21	GD_Females	Day	0.32123
Monitor67.fix_ch11	GD_Females	Day	0.521032
Monitor67.fix_ch19	GD_Females	Day	0.206944
Monitor67.fix_ch22	GD_Females	Day	0.4125
Monitor67.fix_ch7	GD_Females	Day	0.437698
Monitor67.fix_ch25	GD_Females	Day	0.538492
Monitor67.fix_ch23	GD_Females	Day	0.291071
Monitor67.fix_ch2	GD_Females	Day	0.466667
Monitor20.fix_ch7	GD_Females	Night	0.952343
Monitor20.fix_ch8	GD_Females	Night	0.930898
Monitor67.fix_ch20	GD_Females	Night	0.957506
Monitor20.fix_ch27	GD_Females	Night	0.905282
Monitor20.fix_ch15	GD_Females	Night	0.982923
Monitor67.fix_ch31	GD_Females	Night	0.97776
Monitor67.fix_ch10	GD_Females	Night	0.923749
Monitor67.fix_ch24	GD_Females	Night	0.880858
Monitor20.fix_ch10	GD_Females	Night	0.96942
Monitor20.fix_ch5	GD_Females	Night	0.9444
Monitor67.fix_ch16	GD_Females	Night	0.964654
Monitor67.fix_ch30	GD_Females	Night	0.961676
Monitor20.fix_ch24	GD_Females	Night	0.923948
Monitor67.fix_ch32	GD_Females	Night	0.929905
Monitor67.fix_ch11	GD_Females	Night	0.891382
Monitor20.fix_ch29	GD_Females	Night	0.921763
Monitor20.fix_ch12	GD_Females	Night	0.925735
Monitor67.fix_ch12	GD_Females	Night	0.927125
Monitor67.fix_ch28	GD_Females	Night	0.973789
Monitor67.fix_ch23	GD_Females	Night	0.957705
Monitor20.fix_ch18	GD_Females	Night	0.879071
Monitor67.fix_ch3	GD_Females	Night	0.922756
Monitor67.fix_ch18	GD_Females	Night	0.835782
Monitor20.fix_ch28	GD_Females	Night	0.932883
Monitor20.fix_ch22	GD_Females	Night	0.961875
Monitor67.fix_ch5	GD_Females	Night	0.96664
Monitor67.fix_ch4	GD_Females	Night	0.950953
Monitor67.fix_ch17	GD_Females	Night	0.935465
Monitor20.fix_ch21	GD_Females	Night	0.917395
Monitor20.fix_ch23	GD_Females	Night	0.950953
Monitor20.fix_ch3	GD_Females	Night	0.925536
Monitor20.fix_ch31	GD_Females	Night	0.978356
Monitor20.fix_ch20	GD_Females	Night	0.95969
Monitor67.fix_ch26	GD_Females	Night	0.934075
Monitor67.fix_ch29	GD_Females	Night	0.949365
Monitor20.fix_ch17	GD_Females	Night	0.953932
Monitor67.fix_ch27	GD_Females	Night	0.835584
Monitor20.fix_ch26	GD_Females	Night	0.927125
Monitor20.fix_ch4	GD_Females	Night	0.962272
Monitor20.fix_ch6	GD_Females	Night	0.989277
Monitor67.fix_ch25	GD_Females	Night	0.946982
Monitor20.fix_ch16	GD_Females	Night	0.948173
Monitor67.fix_ch22	GD_Females	Night	0.92494
Monitor20.fix_ch19	GD_Females	Night	0.916203
Monitor67.fix_ch6	GD_Females	Night	0.950953
Monitor20.fix_ch30	GD_Females	Night	0.970413
Monitor67.fix_ch19	GD_Females	Night	0.926926
Monitor20.fix_ch11	GD_Females	Night	0.909055
Monitor67.fix_ch13	GD_Females	Night	0.920969
Monitor67.fix_ch9	GD_Females	Night	0.914218
Monitor67.fix_ch1	GD_Females	Night	0.945195
Monitor67.fix_ch15	GD_Females	Night	0.953137
Monitor67.fix_ch14	GD_Females	Night	0.971803
Monitor67.fix_ch8	GD_Females	Night	0.926728
Monitor20.fix_ch14	GD_Females	Night	0.959492
Monitor20.fix_ch2	GD_Females	Night	0.946783
Monitor20.fix_ch32	GD_Females	Night	0.959492
Monitor67.fix_ch21	GD_Females	Night	0.940032
Monitor20.fix_ch25	GD_Females	Night	0.963066
Monitor67.fix_ch2	GD_Females	Night	0.894956
Monitor20.fix_ch13	GD_Females	Night	0.965846
Monitor20.fix_ch9	GD_Females	Night	0.949166
Monitor20.fix_ch1	GD_Females	Night	0.927125
Monitor67.fix_ch7	GD_Females	Night	0.95552
Monitor63.fix_ch15	GD_Males	Day	0.478175
Monitor63.fix_ch4	GD_Males	Day	0.4125
Monitor12.fix_ch1	GD_Males	Day	0.550992
Monitor63.fix_ch28	GD_Males	Day	0.493452
Monitor63.fix_ch8	GD_Males	Day	0.474008
Monitor12.fix_ch28	GD_Males	Day	0.377976
Monitor12.fix_ch19	GD_Males	Day	0.403373
Monitor12.fix_ch4	GD_Males	Day	0.609722
Monitor63.fix_ch12	GD_Males	Day	0.44246
Monitor63.fix_ch1	GD_Males	Day	0.404762
Monitor63.fix_ch5	GD_Males	Day	0.372817
Monitor12.fix_ch11	GD_Males	Day	0.526587
Monitor12.fix_ch31	GD_Males	Day	0.556151
Monitor12.fix_ch24	GD_Males	Day	0.693849
Monitor63.fix_ch20	GD_Males	Day	0.432143
Monitor63.fix_ch10	GD_Males	Day	0.600595
Monitor12.fix_ch5	GD_Males	Day	0.469048
Monitor12.fix_ch12	GD_Males	Day	0.422024
Monitor12.fix_ch26	GD_Males	Day	0.356349
Monitor12.fix_ch9	GD_Males	Day	0.581151
Monitor12.fix_ch27	GD_Males	Day	0.595833
Monitor12.fix_ch25	GD_Males	Day	0.54246
Monitor63.fix_ch29	GD_Males	Day	0.492659
Monitor12.fix_ch8	GD_Males	Day	0.551786
Monitor63.fix_ch23	GD_Males	Day	0.578968
Monitor63.fix_ch2	GD_Males	Day	0.659127
Monitor63.fix_ch13	GD_Males	Day	0.556548
Monitor12.fix_ch3	GD_Males	Day	0.435119
Monitor63.fix_ch31	GD_Males	Day	0.609921
Monitor12.fix_ch29	GD_Males	Day	0.525
Monitor12.fix_ch15	GD_Males	Day	0.624008
Monitor63.fix_ch3	GD_Males	Day	0.13631
Monitor12.fix_ch10	GD_Males	Day	0.341071
Monitor63.fix_ch6	GD_Males	Day	0.489683
Monitor63.fix_ch22	GD_Males	Day	0.541071
Monitor12.fix_ch18	GD_Males	Day	0.518452
Monitor63.fix_ch27	GD_Males	Day	0.518651
Monitor12.fix_ch23	GD_Males	Day	0.515675
Monitor12.fix_ch22	GD_Males	Day	0.617659
Monitor63.fix_ch25	GD_Males	Day	0.526587
Monitor12.fix_ch13	GD_Males	Day	0.373016
Monitor63.fix_ch30	GD_Males	Day	0.54881
Monitor63.fix_ch26	GD_Males	Day	0.564683
Monitor63.fix_ch18	GD_Males	Day	0.696429
Monitor63.fix_ch17	GD_Males	Day	0.506349
Monitor12.fix_ch30	GD_Males	Day	0.380952
Monitor63.fix_ch24	GD_Males	Day	0.346429
Monitor63.fix_ch32	GD_Males	Day	0.600198
Monitor12.fix_ch17	GD_Males	Day	0.729563
Monitor63.fix_ch16	GD_Males	Day	0.592063
Monitor12.fix_ch6	GD_Males	Day	0.522817
Monitor12.fix_ch14	GD_Males	Day	0.536508
Monitor63.fix_ch9	GD_Males	Day	0.529167
Monitor63.fix_ch14	GD_Males	Day	0.272421
Monitor63.fix_ch21	GD_Males	Day	0.505556
Monitor63.fix_ch11	GD_Males	Day	0.38373
Monitor12.fix_ch16	GD_Males	Day	0.614484
Monitor63.fix_ch19	GD_Males	Day	0.471429
Monitor12.fix_ch20	GD_Males	Day	0.534127
Monitor12.fix_ch7	GD_Males	Day	0.544048
Monitor12.fix_ch21	GD_Males	Day	0.519841
Monitor12.fix_ch2	GD_Males	Day	0.542857
Monitor63.fix_ch22	GD_Males	Night	0.946982
Monitor63.fix_ch19	GD_Males	Night	0.954527
Monitor12.fix_ch9	GD_Males	Night	0.930103
Monitor12.fix_ch31	GD_Males	Night	0.942017
Monitor12.fix_ch10	GD_Males	Night	0.877085
Monitor63.fix_ch23	GD_Males	Night	0.9305
Monitor63.fix_ch8	GD_Males	Night	0.868149
Monitor63.fix_ch28	GD_Males	Night	0.893765
Monitor12.fix_ch28	GD_Males	Night	0.898133
Monitor12.fix_ch2	GD_Males	Night	0.893765
Monitor12.fix_ch12	GD_Males	Night	0.901906
Monitor12.fix_ch21	GD_Males	Night	0.873312
Monitor12.fix_ch29	GD_Males	Night	0.896148
Monitor12.fix_ch26	GD_Males	Night	0.939436
Monitor12.fix_ch18	GD_Males	Night	0.916799
Monitor12.fix_ch16	GD_Males	Night	0.95691
Monitor12.fix_ch17	GD_Males	Night	0.949563
Monitor63.fix_ch25	GD_Males	Night	0.92216
Monitor12.fix_ch6	GD_Males	Night	0.879865
Monitor12.fix_ch11	GD_Males	Night	0.916799
Monitor63.fix_ch27	GD_Males	Night	0.978157
Monitor63.fix_ch30	GD_Males	Night	0.951152
Monitor12.fix_ch14	GD_Males	Night	0.915608
Monitor63.fix_ch3	GD_Males	Night	0.759333
Monitor12.fix_ch19	GD_Males	Night	0.936855
Monitor63.fix_ch20	GD_Males	Night	0.959492
Monitor12.fix_ch3	GD_Males	Night	0.916005
Monitor12.fix_ch22	GD_Males	Night	0.866759
Monitor12.fix_ch15	GD_Males	Night	0.785147
Monitor12.fix_ch24	GD_Males	Night	0.899921
Monitor63.fix_ch9	GD_Males	Night	0.925139
Monitor63.fix_ch5	GD_Males	Night	0.9444
Monitor63.fix_ch31	GD_Males	Night	0.903693
Monitor63.fix_ch26	GD_Males	Night	0.921565
Monitor63.fix_ch32	GD_Males	Night	0.914218
Monitor63.fix_ch2	GD_Males	Night	0.971604
Monitor63.fix_ch29	GD_Males	Night	0.899722
Monitor63.fix_ch12	GD_Males	Night	0.932089
Monitor63.fix_ch17	GD_Males	Night	0.925139
Monitor12.fix_ch5	GD_Males	Night	0.941223
Monitor63.fix_ch21	GD_Males	Night	0.859809
Monitor12.fix_ch25	GD_Males	Night	0.935862
Monitor63.fix_ch24	GD_Males	Night	0.960683
Monitor63.fix_ch18	GD_Males	Night	0.949762
Monitor63.fix_ch14	GD_Males	Night	0.859412
Monitor12.fix_ch23	GD_Males	Night	0.957903
Monitor63.fix_ch16	GD_Males	Night	0.93189
Monitor63.fix_ch1	GD_Males	Night	0.981136
Monitor63.fix_ch4	GD_Males	Night	0.943209
Monitor12.fix_ch8	GD_Males	Night	0.992057
Monitor12.fix_ch27	GD_Males	Night	0.964059
Monitor63.fix_ch13	GD_Males	Night	0.905679
Monitor12.fix_ch13	GD_Males	Night	0.958697
Monitor12.fix_ch30	GD_Males	Night	0.847895
Monitor12.fix_ch1	GD_Males	Night	0.970413
Monitor12.fix_ch4	GD_Males	Night	0.983717
Monitor12.fix_ch20	GD_Males	Night	0.926728
Monitor63.fix_ch6	GD_Males	Night	0.922558
Monitor63.fix_ch15	GD_Males	Night	0.945195
Monitor63.fix_ch10	GD_Males	Night	0.95969
Monitor63.fix_ch11	GD_Males	Night	0.884234
Monitor12.fix_ch7	GD_Males	Night	0.936458
Monitor7.fix_ch15	V37877_Females	Day	0.324603
Monitor7.fix_ch2	V37877_Females	Day	0.4625
Monitor22.fix_ch1	V37877_Females	Day	0.503175
Monitor22.fix_ch31	V37877_Females	Day	0.810317
Monitor22.fix_ch18	V37877_Females	Day	0.564484
Monitor22.fix_ch15	V37877_Females	Day	0.431548
Monitor7.fix_ch18	V37877_Females	Day	0.689087
Monitor22.fix_ch26	V37877_Females	Day	0.747817
Monitor7.fix_ch1	V37877_Females	Day	0.615278
Monitor22.fix_ch20	V37877_Females	Day	0.482143
Monitor7.fix_ch30	V37877_Females	Day	0.720437
Monitor7.fix_ch20	V37877_Females	Day	0.396627
Monitor7.fix_ch25	V37877_Females	Day	0.377381
Monitor7.fix_ch16	V37877_Females	Day	0.561905
Monitor7.fix_ch19	V37877_Females	Day	0.638492
Monitor22.fix_ch6	V37877_Females	Day	0.572421
Monitor7.fix_ch27	V37877_Females	Day	0.565278
Monitor7.fix_ch7	V37877_Females	Day	0.311508
Monitor22.fix_ch11	V37877_Females	Day	0.489484
Monitor7.fix_ch4	V37877_Females	Day	0.492063
Monitor7.fix_ch8	V37877_Females	Day	0.6
Monitor7.fix_ch24	V37877_Females	Day	0.552183
Monitor22.fix_ch22	V37877_Females	Day	0.564881
Monitor22.fix_ch14	V37877_Females	Day	0.492262
Monitor22.fix_ch28	V37877_Females	Day	0.54127
Monitor7.fix_ch23	V37877_Females	Day	0.585714
Monitor7.fix_ch13	V37877_Females	Day	0.55
Monitor7.fix_ch12	V37877_Females	Day	0.49504
Monitor22.fix_ch2	V37877_Females	Day	0.543254
Monitor22.fix_ch3	V37877_Females	Day	0.690675
Monitor7.fix_ch26	V37877_Females	Day	0.38254
Monitor7.fix_ch6	V37877_Females	Day	0.532738
Monitor22.fix_ch19	V37877_Females	Day	0.401389
Monitor22.fix_ch4	V37877_Females	Day	0.525198
Monitor7.fix_ch11	V37877_Females	Day	0.479365
Monitor22.fix_ch24	V37877_Females	Day	0.41369
Monitor22.fix_ch27	V37877_Females	Day	0.641071
Monitor22.fix_ch13	V37877_Females	Day	0.569048
Monitor7.fix_ch3	V37877_Females	Day	0.640476
Monitor22.fix_ch30	V37877_Females	Day	0.455159
Monitor7.fix_ch5	V37877_Females	Day	0.649405
Monitor22.fix_ch21	V37877_Females	Day	0.469246
Monitor7.fix_ch22	V37877_Females	Day	0.550595
Monitor22.fix_ch32	V37877_Females	Day	0.567857
Monitor22.fix_ch10	V37877_Females	Day	0.436706
Monitor7.fix_ch10	V37877_Females	Day	0.415675
Monitor22.fix_ch8	V37877_Females	Day	0.622619
Monitor22.fix_ch12	V37877_Females	Day	0.290476
Monitor7.fix_ch32	V37877_Females	Day	0.707937
Monitor7.fix_ch17	V37877_Females	Day	0.514286
Monitor22.fix_ch29	V37877_Females	Day	0.448413
Monitor22.fix_ch16	V37877_Females	Day	0.564484
Monitor22.fix_ch25	V37877_Females	Day	0.571429
Monitor22.fix_ch23	V37877_Females	Day	0.575
Monitor7.fix_ch9	V37877_Females	Day	0.593254
Monitor22.fix_ch5	V37877_Females	Day	0.508532
Monitor7.fix_ch15	V37877_Females	Night	0.911438
Monitor22.fix_ch24	V37877_Females	Night	0.937252
Monitor22.fix_ch20	V37877_Females	Night	0.870135
Monitor7.fix_ch12	V37877_Females	Night	0.954329
Monitor22.fix_ch8	V37877_Females	Night	0.994639
Monitor22.fix_ch25	V37877_Females	Night	0.967037
Monitor22.fix_ch30	V37877_Females	Night	0.940429
Monitor7.fix_ch30	V37877_Females	Night	0.981334
Monitor7.fix_ch10	V37877_Females	Night	0.921168
Monitor22.fix_ch29	V37877_Females	Night	0.941223
Monitor7.fix_ch4	V37877_Females	Night	0.973987
Monitor22.fix_ch15	V37877_Females	Night	0.905282
Monitor7.fix_ch32	V37877_Females	Night	0.976966
Monitor22.fix_ch31	V37877_Females	Night	0.941025
Monitor7.fix_ch8	V37877_Females	Night	0.972002
Monitor22.fix_ch26	V37877_Females	Night	0.994241
Monitor22.fix_ch10	V37877_Females	Night	0.94857
Monitor7.fix_ch11	V37877_Females	Night	0.950755
Monitor7.fix_ch1	V37877_Females	Night	0.936458
Monitor7.fix_ch24	V37877_Females	Night	0.92633
Monitor7.fix_ch23	V37877_Females	Night	0.966839
Monitor22.fix_ch12	V37877_Females	Night	0.952939
Monitor22.fix_ch16	V37877_Females	Night	0.952343
Monitor7.fix_ch16	V37877_Females	Night	0.946982
Monitor22.fix_ch27	V37877_Females	Night	0.989873
Monitor7.fix_ch3	V37877_Females	Night	0.940429
Monitor22.fix_ch22	V37877_Females	Night	0.975179
Monitor22.fix_ch6	V37877_Females	Night	0.982327
Monitor7.fix_ch27	V37877_Females	Night	0.957705
Monitor22.fix_ch11	V37877_Females	Night	0.921962
Monitor22.fix_ch3	V37877_Females	Night	0.964059
Monitor22.fix_ch23	V37877_Females	Night	0.978952
Monitor22.fix_ch2	V37877_Females	Night	0.969023
Monitor7.fix_ch13	V37877_Females	Night	0.936259
Monitor7.fix_ch25	V37877_Females	Night	0.965449
Monitor7.fix_ch7	V37877_Females	Night	0.941025
Monitor22.fix_ch14	V37877_Females	Night	0.952542
Monitor7.fix_ch19	V37877_Females	Night	0.932089
Monitor7.fix_ch5	V37877_Females	Night	0.999206
Monitor7.fix_ch9	V37877_Females	Night	0.987887
Monitor7.fix_ch17	V37877_Females	Night	0.980739
Monitor22.fix_ch28	V37877_Females	Night	0.986696
Monitor22.fix_ch18	V37877_Females	Night	0.932089
Monitor7.fix_ch2	V37877_Females	Night	0.967633
Monitor7.fix_ch22	V37877_Females	Night	0.938642
Monitor22.fix_ch1	V37877_Females	Night	0.980143
Monitor22.fix_ch19	V37877_Females	Night	0.969023
Monitor22.fix_ch32	V37877_Females	Night	0.929508
Monitor22.fix_ch21	V37877_Females	Night	0.982724
Monitor7.fix_ch20	V37877_Females	Night	0.938642
Monitor22.fix_ch13	V37877_Females	Night	0.98332
Monitor7.fix_ch26	V37877_Females	Night	0.962669
Monitor7.fix_ch18	V37877_Females	Night	0.988086
Monitor22.fix_ch5	V37877_Females	Night	0.957903
Monitor22.fix_ch4	V37877_Females	Night	0.967236
Monitor7.fix_ch6	V37877_Females	Night	0.975973
Monitor1.fix_ch25	V37877_Males	Day	0.685119
Monitor18.fix_ch27	V37877_Males	Day	0.676389
Monitor18.fix_ch12	V37877_Males	Day	0.754762
Monitor18.fix_ch11	V37877_Males	Day	0.63254
Monitor18.fix_ch30	V37877_Males	Day	0.717659
Monitor18.fix_ch23	V37877_Males	Day	0.567857
Monitor1.fix_ch23	V37877_Males	Day	0.639484
Monitor18.fix_ch20	V37877_Males	Day	0.742262
Monitor18.fix_ch14	V37877_Males	Day	0.548413
Monitor1.fix_ch3	V37877_Males	Day	0.52996
Monitor18.fix_ch6	V37877_Males	Day	0.705952
Monitor1.fix_ch22	V37877_Males	Day	0.701389
Monitor1.fix_ch6	V37877_Males	Day	0.658532
Monitor18.fix_ch18	V37877_Males	Day	0.645833
Monitor1.fix_ch5	V37877_Males	Day	0.578968
Monitor18.fix_ch10	V37877_Males	Day	0.683135
Monitor18.fix_ch25	V37877_Males	Day	0.728571
Monitor1.fix_ch20	V37877_Males	Day	0.700198
Monitor1.fix_ch32	V37877_Males	Day	0.647619
Monitor1.fix_ch11	V37877_Males	Day	0.593849
Monitor1.fix_ch13	V37877_Males	Day	0.761706
Monitor1.fix_ch14	V37877_Males	Day	0.642659
Monitor18.fix_ch4	V37877_Males	Day	0.688889
Monitor1.fix_ch2	V37877_Males	Day	0.646032
Monitor1.fix_ch4	V37877_Males	Day	0.716071
Monitor18.fix_ch19	V37877_Males	Day	0.665675
Monitor18.fix_ch26	V37877_Males	Day	0.545238
Monitor18.fix_ch8	V37877_Males	Day	0.790278
Monitor18.fix_ch5	V37877_Males	Day	0.688294
Monitor1.fix_ch1	V37877_Males	Day	0.699405
Monitor1.fix_ch27	V37877_Males	Day	0.607143
Monitor18.fix_ch29	V37877_Males	Day	0.718056
Monitor1.fix_ch31	V37877_Males	Day	0.67123
Monitor18.fix_ch2	V37877_Males	Day	0.801389
Monitor1.fix_ch29	V37877_Males	Day	0.626587
Monitor18.fix_ch24	V37877_Males	Day	0.607143
Monitor18.fix_ch28	V37877_Males	Day	0.770238
Monitor1.fix_ch30	V37877_Males	Day	0.688095
Monitor1.fix_ch12	V37877_Males	Day	0.628373
Monitor18.fix_ch17	V37877_Males	Day	0.774603
Monitor18.fix_ch16	V37877_Males	Day	0.740675
Monitor1.fix_ch8	V37877_Males	Day	0.546825
Monitor18.fix_ch1	V37877_Males	Day	0.725198
Monitor1.fix_ch18	V37877_Males	Day	0.704167
Monitor18.fix_ch13	V37877_Males	Day	0.773611
Monitor18.fix_ch9	V37877_Males	Day	0.70873
Monitor18.fix_ch32	V37877_Males	Day	0.666468
Monitor1.fix_ch9	V37877_Males	Day	0.781151
Monitor18.fix_ch3	V37877_Males	Day	0.821627
Monitor1.fix_ch16	V37877_Males	Day	0.745437
Monitor1.fix_ch26	V37877_Males	Day	0.690278
Monitor1.fix_ch24	V37877_Males	Day	0.654365
Monitor1.fix_ch10	V37877_Males	Day	0.554563
Monitor18.fix_ch15	V37877_Males	Day	0.72381
Monitor1.fix_ch17	V37877_Males	Day	0.627976
Monitor18.fix_ch20	V37877_Males	Night	0.951549
Monitor18.fix_ch19	V37877_Males	Night	0.976569
Monitor18.fix_ch32	V37877_Males	Night	0.909055
Monitor18.fix_ch13	V37877_Males	Night	0.992851
Monitor1.fix_ch3	V37877_Males	Night	0.871724
Monitor1.fix_ch11	V37877_Males	Night	0.940627
Monitor1.fix_ch9	V37877_Males	Night	0.988284
Monitor1.fix_ch32	V37877_Males	Night	0.956712
Monitor18.fix_ch2	V37877_Males	Night	0.997617
Monitor1.fix_ch1	V37877_Males	Night	0.978952
Monitor1.fix_ch30	V37877_Males	Night	0.953137
Monitor18.fix_ch14	V37877_Males	Night	0.956116
Monitor18.fix_ch15	V37877_Males	Night	0.99027
Monitor18.fix_ch9	V37877_Males	Night	0.980143
Monitor18.fix_ch28	V37877_Males	Night	0.983122
Monitor1.fix_ch26	V37877_Males	Night	0.965846
Monitor1.fix_ch29	V37877_Males	Night	0.916203
Monitor1.fix_ch4	V37877_Males	Night	0.991263
Monitor1.fix_ch8	V37877_Males	Night	0.966839
Monitor18.fix_ch12	V37877_Males	Night	0.962669
Monitor1.fix_ch18	V37877_Males	Night	0.969222
Monitor18.fix_ch10	V37877_Males	Night	0.854845
Monitor18.fix_ch26	V37877_Males	Night	0.856831
Monitor1.fix_ch16	V37877_Males	Night	0.957903
Monitor18.fix_ch6	V37877_Males	Night	0.98749
Monitor18.fix_ch11	V37877_Males	Night	0.898133
Monitor1.fix_ch22	V37877_Males	Night	0.988086
Monitor1.fix_ch13	V37877_Males	Night	0.955917
Monitor18.fix_ch5	V37877_Males	Night	0.997617
Monitor1.fix_ch5	V37877_Males	Night	0.958697
Monitor1.fix_ch14	V37877_Males	Night	0.971406
Monitor18.fix_ch29	V37877_Males	Night	0.962272
Monitor18.fix_ch1	V37877_Males	Night	0.96803
Monitor1.fix_ch10	V37877_Males	Night	0.974186
Monitor1.fix_ch24	V37877_Males	Night	0.96525
Monitor18.fix_ch4	V37877_Males	Night	0.981732
Monitor18.fix_ch17	V37877_Males	Night	0.934075
Monitor18.fix_ch24	V37877_Males	Night	0.96942
Monitor18.fix_ch23	V37877_Males	Night	0.97637
Monitor1.fix_ch17	V37877_Males	Night	0.988483
Monitor1.fix_ch2	V37877_Males	Night	0.975179
Monitor18.fix_ch3	V37877_Males	Night	0.963463
Monitor18.fix_ch30	V37877_Males	Night	0.928316
Monitor1.fix_ch20	V37877_Males	Night	0.963264
Monitor18.fix_ch27	V37877_Males	Night	0.974384
Monitor1.fix_ch31	V37877_Males	Night	0.944599
Monitor1.fix_ch12	V37877_Males	Night	0.989277
Monitor1.fix_ch6	V37877_Males	Night	0.932883
Monitor18.fix_ch8	V37877_Males	Night	0.981136
Monitor18.fix_ch25	V37877_Males	Night	0.9583
Monitor1.fix_ch27	V37877_Males	Night	0.968229
Monitor1.fix_ch25	V37877_Males	Night	0.937649
Monitor1.fix_ch23	V37877_Males	Night	0.977363
Monitor18.fix_ch18	V37877_Males	Night	0.928713
Monitor18.fix_ch16	V37877_Males	Night	0.975576
Monitor2.fix_ch4	V37880_Females	Day	0.41627
Monitor2.fix_ch28	V37880_Females	Day	0.581548
Monitor9.fix_ch23	V37880_Females	Day	0.630357
Monitor9.fix_ch29	V37880_Females	Day	0.331349
Monitor2.fix_ch3	V37880_Females	Day	0.69623
Monitor9.fix_ch5	V37880_Females	Day	0.297817
Monitor9.fix_ch27	V37880_Females	Day	0.285516
Monitor2.fix_ch11	V37880_Females	Day	0.643452
Monitor9.fix_ch25	V37880_Females	Day	0.281746
Monitor9.fix_ch16	V37880_Females	Day	0.511706
Monitor2.fix_ch10	V37880_Females	Day	0.507143
Monitor2.fix_ch20	V37880_Females	Day	0.58631
Monitor9.fix_ch24	V37880_Females	Day	0.492262
Monitor2.fix_ch1	V37880_Females	Day	0.211508
Monitor2.fix_ch8	V37880_Females	Day	0.50119
Monitor2.fix_ch31	V37880_Females	Day	0.523611
Monitor2.fix_ch6	V37880_Females	Day	0.478373
Monitor9.fix_ch9	V37880_Females	Day	0.38869
Monitor9.fix_ch19	V37880_Females	Day	0.526389
Monitor9.fix_ch28	V37880_Females	Day	0.720833
Monitor2.fix_ch9	V37880_Females	Day	0.379563
Monitor9.fix_ch12	V37880_Females	Day	0.456151
Monitor2.fix_ch16	V37880_Females	Day	0.322421
Monitor2.fix_ch27	V37880_Females	Day	0.431349
Monitor9.fix_ch14	V37880_Females	Day	0.642063
Monitor2.fix_ch2	V37880_Females	Day	0.580556
Monitor9.fix_ch4	V37880_Females	Day	0.45
Monitor2.fix_ch17	V37880_Females	Day	0.34881
Monitor2.fix_ch26	V37880_Females	Day	0.638492
Monitor9.fix_ch31	V37880_Females	Day	0.413294
Monitor2.fix_ch13	V37880_Females	Day	0.694841
Monitor2.fix_ch14	V37880_Females	Day	0.420635
Monitor9.fix_ch15	V37880_Females	Day	0.715079
Monitor9.fix_ch8	V37880_Females	Day	0.630754
Monitor9.fix_ch21	V37880_Females	Day	0.437897
Monitor2.fix_ch12	V37880_Females	Day	0.472421
Monitor9.fix_ch26	V37880_Females	Day	0.703373
Monitor2.fix_ch24	V37880_Females	Day	0.534722
Monitor2.fix_ch19	V37880_Females	Day	0.34246
Monitor9.fix_ch2	V37880_Females	Day	0.431349
Monitor9.fix_ch30	V37880_Females	Day	0.435714
Monitor2.fix_ch32	V37880_Females	Day	0.413889
Monitor9.fix_ch18	V37880_Females	Day	0.441468
Monitor9.fix_ch1	V37880_Females	Day	0.718254
Monitor9.fix_ch32	V37880_Females	Day	0.686111
Monitor9.fix_ch17	V37880_Females	Day	0.65119
Monitor9.fix_ch3	V37880_Females	Day	0.438095
Monitor2.fix_ch5	V37880_Females	Day	0.433135
Monitor9.fix_ch11	V37880_Females	Day	0.518056
Monitor2.fix_ch29	V37880_Females	Day	0.447222
Monitor2.fix_ch15	V37880_Females	Day	0.498214
Monitor2.fix_ch18	V37880_Females	Day	0.314881
Monitor9.fix_ch13	V37880_Females	Day	0.544643
Monitor9.fix_ch10	V37880_Females	Day	0.488889
Monitor9.fix_ch20	V37880_Females	Day	0.558929
Monitor2.fix_ch30	V37880_Females	Day	0.37996
Monitor9.fix_ch22	V37880_Females	Day	0.437302
Monitor2.fix_ch7	V37880_Females	Day	0.481746
Monitor2.fix_ch12	V37880_Females	Night	0.982724
Monitor2.fix_ch6	V37880_Females	Night	0.937649
Monitor2.fix_ch24	V37880_Females	Night	0.981732
Monitor9.fix_ch2	V37880_Females	Night	0.980342
Monitor9.fix_ch30	V37880_Females	Night	0.974384
Monitor9.fix_ch15	V37880_Females	Night	0.978952
Monitor2.fix_ch9	V37880_Females	Night	0.982526
Monitor9.fix_ch18	V37880_Females	Night	0.888801
Monitor9.fix_ch31	V37880_Females	Night	0.91521
Monitor9.fix_ch25	V37880_Females	Night	0.945989
Monitor2.fix_ch3	V37880_Females	Night	0.96803
Monitor2.fix_ch15	V37880_Females	Night	0.96664
Monitor2.fix_ch5	V37880_Females	Night	0.942613
Monitor9.fix_ch19	V37880_Females	Night	0.98054
Monitor9.fix_ch26	V37880_Females	Night	0.904289
Monitor9.fix_ch8	V37880_Females	Night	0.982129
Monitor9.fix_ch29	V37880_Females	Night	0.833797
Monitor2.fix_ch8	V37880_Females	Night	0.967832
Monitor9.fix_ch32	V37880_Females	Night	0.935266
Monitor9.fix_ch9	V37880_Females	Night	0.942216
Monitor9.fix_ch24	V37880_Females	Night	0.967832
Monitor2.fix_ch14	V37880_Females	Night	0.969222
Monitor2.fix_ch27	V37880_Females	Night	0.949563
Monitor9.fix_ch20	V37880_Females	Night	0.989873
Monitor9.fix_ch1	V37880_Females	Night	0.976569
Monitor2.fix_ch10	V37880_Females	Night	0.930898
Monitor9.fix_ch13	V37880_Females	Night	0.939635
Monitor9.fix_ch4	V37880_Females	Night	0.9305
Monitor9.fix_ch22	V37880_Females	Night	0.966243
Monitor2.fix_ch13	V37880_Females	Night	0.996029
Monitor9.fix_ch3	V37880_Females	Night	0.955917
Monitor9.fix_ch12	V37880_Females	Night	0.982724
Monitor2.fix_ch26	V37880_Females	Night	0.970214
Monitor9.fix_ch16	V37880_Females	Night	0.978356
Monitor2.fix_ch4	V37880_Females	Night	0.958697
Monitor2.fix_ch7	V37880_Females	Night	0.939635
Monitor2.fix_ch18	V37880_Females	Night	0.926132
Monitor2.fix_ch29	V37880_Females	Night	0.95135
Monitor2.fix_ch11	V37880_Females	Night	0.989873
Monitor9.fix_ch17	V37880_Females	Night	0.995234
Monitor2.fix_ch31	V37880_Females	Night	0.967832
Monitor2.fix_ch20	V37880_Females	Night	0.985107
Monitor9.fix_ch23	V37880_Females	Night	0.980143
Monitor2.fix_ch19	V37880_Females	Night	0.946783
Monitor9.fix_ch5	V37880_Females	Night	0.92911
Monitor2.fix_ch16	V37880_Females	Night	0.960683
Monitor2.fix_ch1	V37880_Females	Night	0.899325
Monitor9.fix_ch14	V37880_Females	Night	0.987887
Monitor9.fix_ch11	V37880_Females	Night	0.959293
Monitor2.fix_ch32	V37880_Females	Night	0.928316
Monitor9.fix_ch10	V37880_Females	Night	0.932883
Monitor2.fix_ch30	V37880_Females	Night	0.647935
Monitor9.fix_ch27	V37880_Females	Night	0.911835
Monitor9.fix_ch21	V37880_Females	Night	0.912629
Monitor2.fix_ch28	V37880_Females	Night	0.960882
Monitor2.fix_ch17	V37880_Females	Night	0.939237
Monitor9.fix_ch28	V37880_Females	Night	0.951152
Monitor2.fix_ch2	V37880_Females	Night	0.94579
Monitor24.fix_ch17	V37880_Males	Day	0.422619
Monitor24.fix_ch1	V37880_Males	Day	0.558135
Monitor13.fix_ch27	V37880_Males	Day	0.44504
Monitor24.fix_ch13	V37880_Males	Day	0.577976
Monitor24.fix_ch28	V37880_Males	Day	0.47381
Monitor13.fix_ch21	V37880_Males	Day	0.509921
Monitor24.fix_ch26	V37880_Males	Day	0.548611
Monitor13.fix_ch25	V37880_Males	Day	0.513492
Monitor13.fix_ch20	V37880_Males	Day	0.494246
Monitor24.fix_ch2	V37880_Males	Day	0.617857
Monitor24.fix_ch14	V37880_Males	Day	0.469841
Monitor13.fix_ch11	V37880_Males	Day	0.559722
Monitor24.fix_ch3	V37880_Males	Day	0.417659
Monitor24.fix_ch8	V37880_Males	Day	0.531548
Monitor24.fix_ch21	V37880_Males	Day	0.585317
Monitor24.fix_ch18	V37880_Males	Day	0.583929
Monitor13.fix_ch4	V37880_Males	Day	0.437103
Monitor24.fix_ch10	V37880_Males	Day	0.490278
Monitor13.fix_ch1	V37880_Males	Day	0.465476
Monitor24.fix_ch4	V37880_Males	Day	0.325198
Monitor13.fix_ch7	V37880_Males	Day	0.568849
Monitor24.fix_ch27	V37880_Males	Day	0.465675
Monitor24.fix_ch19	V37880_Males	Day	0.583333
Monitor13.fix_ch2	V37880_Males	Day	0.406746
Monitor13.fix_ch10	V37880_Males	Day	0.501984
Monitor13.fix_ch24	V37880_Males	Day	0.458333
Monitor13.fix_ch14	V37880_Males	Day	0.380556
Monitor13.fix_ch6	V37880_Males	Day	0.496429
Monitor24.fix_ch25	V37880_Males	Day	0.35754
Monitor13.fix_ch13	V37880_Males	Day	0.599206
Monitor13.fix_ch28	V37880_Males	Day	0.361111
Monitor13.fix_ch5	V37880_Males	Day	0.483333
Monitor13.fix_ch8	V37880_Males	Day	0.494643
Monitor24.fix_ch31	V37880_Males	Day	0.435119
Monitor13.fix_ch12	V37880_Males	Day	0.435317
Monitor24.fix_ch6	V37880_Males	Day	0.542659
Monitor13.fix_ch30	V37880_Males	Day	0.394841
Monitor24.fix_ch22	V37880_Males	Day	0.614087
Monitor24.fix_ch24	V37880_Males	Day	0.474802
Monitor13.fix_ch9	V37880_Males	Day	0.505952
Monitor24.fix_ch23	V37880_Males	Day	0.634127
Monitor24.fix_ch30	V37880_Males	Day	0.499008
Monitor13.fix_ch26	V37880_Males	Day	0.336706
Monitor13.fix_ch18	V37880_Males	Day	0.503175
Monitor13.fix_ch31	V37880_Males	Day	0.55119
Monitor13.fix_ch23	V37880_Males	Day	0.45119
Monitor24.fix_ch12	V37880_Males	Day	0.454167
Monitor24.fix_ch16	V37880_Males	Day	0.430754
Monitor13.fix_ch15	V37880_Males	Day	0.497222
Monitor13.fix_ch29	V37880_Males	Day	0.40119
Monitor24.fix_ch29	V37880_Males	Day	0.428175
Monitor13.fix_ch19	V37880_Males	Day	0.406746
Monitor24.fix_ch20	V37880_Males	Day	0.479563
Monitor13.fix_ch22	V37880_Males	Day	0.515476
Monitor24.fix_ch15	V37880_Males	Day	0.520833
Monitor24.fix_ch9	V37880_Males	Day	0.652579
Monitor24.fix_ch7	V37880_Males	Day	0.517063
Monitor24.fix_ch5	V37880_Males	Day	0.359722
Monitor13.fix_ch32	V37880_Males	Day	0.444643
Monitor13.fix_ch16	V37880_Males	Day	0.492659
Monitor24.fix_ch11	V37880_Males	Day	0.480556
Monitor24.fix_ch27	V37880_Males	Night	0.79309
Monitor13.fix_ch23	V37880_Males	Night	0.912431
Monitor24.fix_ch10	V37880_Males	Night	0.944202
Monitor24.fix_ch4	V37880_Males	Night	0.834591
Monitor24.fix_ch12	V37880_Males	Night	0.804607
Monitor24.fix_ch30	V37880_Males	Night	0.902502
Monitor24.fix_ch1	V37880_Males	Night	0.951946
Monitor13.fix_ch25	V37880_Males	Night	0.966839
Monitor24.fix_ch20	V37880_Males	Night	0.91799
Monitor13.fix_ch27	V37880_Males	Night	0.960286
Monitor13.fix_ch5	V37880_Males	Night	0.937053
Monitor13.fix_ch24	V37880_Males	Night	0.967236
Monitor13.fix_ch26	V37880_Males	Night	0.892772
Monitor24.fix_ch2	V37880_Males	Night	0.887609
Monitor24.fix_ch16	V37880_Males	Night	0.92216
Monitor13.fix_ch12	V37880_Males	Night	0.923153
Monitor13.fix_ch18	V37880_Males	Night	0.952145
Monitor24.fix_ch28	V37880_Males	Night	0.939237
Monitor13.fix_ch9	V37880_Males	Night	0.955917
Monitor13.fix_ch7	V37880_Males	Night	0.931096
Monitor24.fix_ch18	V37880_Males	Night	0.904488
Monitor13.fix_ch30	V37880_Males	Night	0.831414
Monitor24.fix_ch5	V37880_Males	Night	0.598888
Monitor24.fix_ch7	V37880_Males	Night	0.921962
Monitor13.fix_ch32	V37880_Males	Night	0.918586
Monitor13.fix_ch22	V37880_Males	Night	0.951946
Monitor13.fix_ch28	V37880_Males	Night	0.918189
Monitor24.fix_ch24	V37880_Males	Night	0.938245
Monitor13.fix_ch31	V37880_Males	Night	0.946982
Monitor13.fix_ch2	V37880_Males	Night	0.810167
Monitor24.fix_ch23	V37880_Males	Night	0.855838
Monitor24.fix_ch8	V37880_Males	Night	0.941819
Monitor24.fix_ch6	V37880_Males	Night	0.947379
Monitor13.fix_ch1	V37880_Males	Night	0.912431
Monitor24.fix_ch11	V37880_Males	Night	0.837371
Monitor24.fix_ch22	V37880_Males	Night	0.94718
Monitor13.fix_ch4	V37880_Males	Night	0.925139
Monitor13.fix_ch20	V37880_Males	Night	0.934075
Monitor13.fix_ch6	V37880_Males	Night	0.874305
Monitor13.fix_ch19	V37880_Males	Night	0.944996
Monitor13.fix_ch10	V37880_Males	Night	0.97915
Monitor24.fix_ch9	V37880_Males	Night	0.868944
Monitor24.fix_ch29	V37880_Males	Night	0.844321
Monitor13.fix_ch11	V37880_Males	Night	0.894162
Monitor13.fix_ch8	V37880_Males	Night	0.849087
Monitor24.fix_ch21	V37880_Males	Night	0.913423
Monitor13.fix_ch13	V37880_Males	Night	0.970214
Monitor24.fix_ch25	V37880_Males	Night	0.911835
Monitor13.fix_ch29	V37880_Males	Night	0.917395
Monitor24.fix_ch13	V37880_Males	Night	0.95691
Monitor13.fix_ch15	V37880_Males	Night	0.913423
Monitor13.fix_ch21	V37880_Males	Night	0.975179
Monitor24.fix_ch17	V37880_Males	Night	0.850278
Monitor24.fix_ch31	V37880_Males	Night	0.828634
Monitor13.fix_ch16	V37880_Males	Night	0.896942
Monitor24.fix_ch26	V37880_Males	Night	0.866958
Monitor24.fix_ch15	V37880_Males	Night	0.878276
Monitor13.fix_ch14	V37880_Males	Night	0.884829
Monitor24.fix_ch3	V37880_Males	Night	0.910246
Monitor24.fix_ch19	V37880_Males	Night	0.896743
Monitor24.fix_ch14	V37880_Males	Night	0.875894

## Sheet: c
Nazario-Yepiz et al. Physiological and Metabolomic Consequences of Reduced Expression of the Drosophila brummer Triglyceride Lipase
Supplementary Dataset 9. Individual sleep during the daytime and nighttime. (a) Ubi > bmm-RNAi in normal feeding. (b) Ubi > bmm-RNAi in normal feeding without wings. (c) Ubi > bmm-RNAi in starvation conditions. (d) Lsp2 > bmm-RNAi in normal feeding. (e) Dsat1 > bmm-RNAi in normal feeding. (f) OK72 > bmm-RNAi in normal feeding.
Channel	Condition	Light_status	mean_sleep_per_ind
Monitor11.fix_ch29	GD_Females	Day	0.278704
Monitor8.fix_ch21	GD_Females	Day	0.246759
Monitor11.fix_ch21	GD_Females	Day	0.262037
Monitor8.fix_ch20	GD_Females	Day	0.355093
Monitor11.fix_ch20	GD_Females	Day	0.464815
Monitor11.fix_ch14	GD_Females	Day	0.269907
Monitor11.fix_ch12	GD_Females	Day	0.204167
Monitor11.fix_ch23	GD_Females	Day	0.174537
Monitor8.fix_ch9	GD_Females	Day	0.185185
Monitor11.fix_ch8	GD_Females	Day	0.490278
Monitor8.fix_ch14	GD_Females	Day	0.376852
Monitor11.fix_ch17	GD_Females	Day	0.213426
Monitor8.fix_ch17	GD_Females	Day	0.213426
Monitor8.fix_ch10	GD_Females	Day	0.452315
Monitor11.fix_ch28	GD_Females	Day	0.177778
Monitor8.fix_ch2	GD_Females	Day	0.265741
Monitor8.fix_ch26	GD_Females	Day	0.173611
Monitor11.fix_ch30	GD_Females	Day	0.365741
Monitor11.fix_ch15	GD_Females	Day	0.277778
Monitor8.fix_ch27	GD_Females	Day	0.1625
Monitor11.fix_ch2	GD_Females	Day	0.39537
Monitor11.fix_ch31	GD_Females	Day	0.0986111
Monitor11.fix_ch1	GD_Females	Day	0.238889
Monitor8.fix_ch4	GD_Females	Day	0.297222
Monitor8.fix_ch13	GD_Females	Day	0.109722
Monitor11.fix_ch18	GD_Females	Day	0.196296
Monitor8.fix_ch30	GD_Females	Day	0.380556
Monitor11.fix_ch6	GD_Females	Day	0.425463
Monitor8.fix_ch12	GD_Females	Day	0.27037
Monitor8.fix_ch6	GD_Females	Day	0.291204
Monitor8.fix_ch31	GD_Females	Day	0.258796
Monitor8.fix_ch22	GD_Females	Day	0.114815
Monitor8.fix_ch3	GD_Females	Day	0.127315
Monitor8.fix_ch23	GD_Females	Day	0.389352
Monitor8.fix_ch19	GD_Females	Day	0.352778
Monitor11.fix_ch7	GD_Females	Day	0.576389
Monitor8.fix_ch25	GD_Females	Day	0.103241
Monitor8.fix_ch15	GD_Females	Day	0.309259
Monitor11.fix_ch24	GD_Females	Day	0.42963
Monitor8.fix_ch18	GD_Females	Day	0.406481
Monitor11.fix_ch27	GD_Females	Day	0.338889
Monitor8.fix_ch5	GD_Females	Day	0.201852
Monitor8.fix_ch28	GD_Females	Day	0.235185
Monitor8.fix_ch32	GD_Females	Day	0.22963
Monitor8.fix_ch1	GD_Females	Day	0.3375
Monitor8.fix_ch7	GD_Females	Day	0.3875
Monitor11.fix_ch5	GD_Females	Day	0.167593
Monitor11.fix_ch9	GD_Females	Day	0.164352
Monitor11.fix_ch25	GD_Females	Day	0.123148
Monitor8.fix_ch8	GD_Females	Day	0.156944
Monitor11.fix_ch32	GD_Females	Day	0.357407
Monitor8.fix_ch16	GD_Females	Day	0.261574
Monitor8.fix_ch29	GD_Females	Day	0.287037
Monitor11.fix_ch10	GD_Females	Day	0.121759
Monitor8.fix_ch24	GD_Females	Day	0.454167
Monitor11.fix_ch4	GD_Females	Day	0.319907
Monitor11.fix_ch29	GD_Females	Night	0.804731
Monitor11.fix_ch8	GD_Females	Night	0.963822
Monitor11.fix_ch24	GD_Females	Night	0.969388
Monitor11.fix_ch14	GD_Females	Night	0.930427
Monitor8.fix_ch14	GD_Females	Night	0.983766
Monitor11.fix_ch31	GD_Females	Night	0.591373
Monitor11.fix_ch17	GD_Females	Night	0.908627
Monitor8.fix_ch4	GD_Females	Night	0.658163
Monitor11.fix_ch6	GD_Females	Night	0.980519
Monitor11.fix_ch10	GD_Females	Night	0.934137
Monitor11.fix_ch12	GD_Females	Night	0.797774
Monitor8.fix_ch23	GD_Females	Night	0.984694
Monitor11.fix_ch1	GD_Females	Night	0.726809
Monitor11.fix_ch4	GD_Females	Night	0.654917
Monitor8.fix_ch32	GD_Females	Night	0.781076
Monitor8.fix_ch20	GD_Females	Night	0.912338
Monitor11.fix_ch32	GD_Females	Night	0.914193
Monitor11.fix_ch9	GD_Females	Night	0.748609
Monitor8.fix_ch29	GD_Females	Night	0.916512
Monitor8.fix_ch8	GD_Females	Night	0.907699
Monitor11.fix_ch15	GD_Females	Night	0.868738
Monitor11.fix_ch2	GD_Females	Night	0.987013
Monitor8.fix_ch15	GD_Females	Night	0.987013
Monitor8.fix_ch17	GD_Females	Night	0.802412
Monitor11.fix_ch20	GD_Females	Night	0.953618
Monitor8.fix_ch27	GD_Females	Night	0.804731
Monitor11.fix_ch21	GD_Females	Night	0.871058
Monitor8.fix_ch19	GD_Females	Night	0.975881
Monitor8.fix_ch2	GD_Females	Night	0.867811
Monitor11.fix_ch28	GD_Females	Night	0.81679
Monitor11.fix_ch30	GD_Females	Night	0.903525
Monitor8.fix_ch5	GD_Females	Night	0.975417
Monitor8.fix_ch3	GD_Females	Night	0.827458
Monitor8.fix_ch13	GD_Females	Night	0.796382
Monitor8.fix_ch12	GD_Females	Night	0.793135
Monitor11.fix_ch5	GD_Females	Night	0.813544
Monitor8.fix_ch31	GD_Females	Night	0.935529
Monitor8.fix_ch26	GD_Females	Night	0.877087
Monitor8.fix_ch28	GD_Females	Night	0.827922
Monitor11.fix_ch7	GD_Females	Night	0.969388
Monitor8.fix_ch7	GD_Females	Night	0.817254
Monitor11.fix_ch23	GD_Females	Night	0.872449
Monitor8.fix_ch18	GD_Females	Night	0.954545
Monitor8.fix_ch22	GD_Females	Night	0.824675
Monitor8.fix_ch21	GD_Females	Night	0.934601
Monitor8.fix_ch16	GD_Females	Night	0.918831
Monitor8.fix_ch30	GD_Females	Night	0.974954
Monitor11.fix_ch27	GD_Females	Night	0.970779
Monitor8.fix_ch10	GD_Females	Night	0.983302
Monitor8.fix_ch25	GD_Females	Night	0.812152
Monitor8.fix_ch6	GD_Females	Night	0.971243
Monitor11.fix_ch25	GD_Females	Night	0.756957
Monitor8.fix_ch9	GD_Females	Night	0.96243
Monitor8.fix_ch1	GD_Females	Night	0.975881
Monitor8.fix_ch24	GD_Females	Night	0.969388
Monitor11.fix_ch18	GD_Females	Night	0.811688
Monitor13.fix_ch28	GD_Males	Day	0.579167
Monitor4.fix_ch24	GD_Males	Day	0.443519
Monitor4.fix_ch10	GD_Males	Day	0.380556
Monitor4.fix_ch27	GD_Males	Day	0.284259
Monitor4.fix_ch12	GD_Males	Day	0.340278
Monitor13.fix_ch13	GD_Males	Day	0.281019
Monitor13.fix_ch1	GD_Males	Day	0.463889
Monitor4.fix_ch26	GD_Males	Day	0.512963
Monitor4.fix_ch5	GD_Males	Day	0.504167
Monitor13.fix_ch21	GD_Males	Day	0.47037
Monitor4.fix_ch7	GD_Males	Day	0.375
Monitor13.fix_ch12	GD_Males	Day	0.354167
Monitor4.fix_ch25	GD_Males	Day	0.38287
Monitor4.fix_ch11	GD_Males	Day	0.526852
Monitor4.fix_ch3	GD_Males	Day	0.447685
Monitor13.fix_ch32	GD_Males	Day	0.556481
Monitor4.fix_ch19	GD_Males	Day	0.490278
Monitor4.fix_ch9	GD_Males	Day	0.494907
Monitor4.fix_ch31	GD_Males	Day	0.305093
Monitor4.fix_ch2	GD_Males	Day	0.441204
Monitor4.fix_ch15	GD_Males	Day	0.135648
Monitor13.fix_ch11	GD_Males	Day	0.348611
Monitor4.fix_ch4	GD_Males	Day	0.533796
Monitor4.fix_ch20	GD_Males	Day	0.529167
Monitor13.fix_ch3	GD_Males	Day	0.424074
Monitor4.fix_ch14	GD_Males	Day	0.555093
Monitor13.fix_ch20	GD_Males	Day	0.493056
Monitor13.fix_ch4	GD_Males	Day	0.396296
Monitor13.fix_ch23	GD_Males	Day	0.309259
Monitor13.fix_ch19	GD_Males	Day	0.42963
Monitor4.fix_ch21	GD_Males	Day	0.481481
Monitor13.fix_ch31	GD_Males	Day	0.258796
Monitor13.fix_ch6	GD_Males	Day	0.541204
Monitor13.fix_ch16	GD_Males	Day	0.310648
Monitor4.fix_ch32	GD_Males	Day	0.480556
Monitor4.fix_ch23	GD_Males	Day	0.509722
Monitor13.fix_ch30	GD_Males	Day	0.387963
Monitor4.fix_ch30	GD_Males	Day	0.331019
Monitor13.fix_ch25	GD_Males	Day	0.44537
Monitor13.fix_ch10	GD_Males	Day	0.339352
Monitor4.fix_ch22	GD_Males	Day	0.479167
Monitor13.fix_ch2	GD_Males	Day	0.450463
Monitor4.fix_ch9	GD_Males	Night	0.794527
Monitor4.fix_ch14	GD_Males	Night	0.653989
Monitor13.fix_ch28	GD_Males	Night	0.716605
Monitor4.fix_ch5	GD_Males	Night	0.893321
Monitor13.fix_ch2	GD_Males	Night	0.869666
Monitor4.fix_ch10	GD_Males	Night	0.857607
Monitor4.fix_ch30	GD_Males	Night	0.910019
Monitor4.fix_ch27	GD_Males	Night	0.880798
Monitor4.fix_ch25	GD_Males	Night	0.907236
Monitor4.fix_ch26	GD_Males	Night	0.67718
Monitor4.fix_ch21	GD_Males	Night	0.788497
Monitor4.fix_ch22	GD_Males	Night	0.925788
Monitor13.fix_ch16	GD_Males	Night	0.91744
Monitor4.fix_ch7	GD_Males	Night	0.912801
Monitor4.fix_ch2	GD_Males	Night	0.838126
Monitor4.fix_ch11	GD_Males	Night	0.662338
Monitor4.fix_ch3	GD_Males	Night	0.918831
Monitor13.fix_ch10	GD_Males	Night	0.930891
Monitor4.fix_ch24	GD_Males	Night	0.845547
Monitor13.fix_ch3	GD_Males	Night	0.740724
Monitor13.fix_ch20	GD_Males	Night	0.875232
Monitor4.fix_ch20	GD_Males	Night	0.716605
Monitor13.fix_ch13	GD_Males	Night	0.931354
Monitor13.fix_ch30	GD_Males	Night	0.898887
Monitor13.fix_ch19	GD_Males	Night	0.75974
Monitor4.fix_ch4	GD_Males	Night	0.711967
Monitor13.fix_ch23	GD_Males	Night	0.847866
Monitor13.fix_ch12	GD_Males	Night	0.871521
Monitor13.fix_ch1	GD_Males	Night	0.879406
Monitor13.fix_ch31	GD_Males	Night	0.847866
Monitor13.fix_ch25	GD_Males	Night	0.697124
Monitor4.fix_ch12	GD_Males	Night	0.924397
Monitor4.fix_ch23	GD_Males	Night	0.762987
Monitor13.fix_ch21	GD_Males	Night	0.857607
Monitor4.fix_ch32	GD_Males	Night	0.820501
Monitor13.fix_ch32	GD_Males	Night	0.694341
Monitor13.fix_ch6	GD_Males	Night	0.682746
Monitor13.fix_ch4	GD_Males	Night	0.664657
Monitor13.fix_ch11	GD_Males	Night	0.951299
Monitor4.fix_ch15	GD_Males	Night	0.757885
Monitor4.fix_ch31	GD_Males	Night	0.929499
Monitor4.fix_ch19	GD_Males	Night	0.675788
Monitor19.fix_ch21	V37877_Females	Day	0.23287
Monitor19.fix_ch9	V37877_Females	Day	0.172222
Monitor19.fix_ch7	V37877_Females	Day	0.238426
Monitor6.fix_ch7	V37877_Females	Day	0.289352
Monitor19.fix_ch20	V37877_Females	Day	0.227778
Monitor19.fix_ch3	V37877_Females	Day	0.243981
Monitor6.fix_ch2	V37877_Females	Day	0.150463
Monitor6.fix_ch11	V37877_Females	Day	0.239815
Monitor19.fix_ch31	V37877_Females	Day	0.0861111
Monitor19.fix_ch29	V37877_Females	Day	0.140278
Monitor6.fix_ch16	V37877_Females	Day	0.0824074
Monitor19.fix_ch32	V37877_Females	Day	0.0666667
Monitor6.fix_ch1	V37877_Females	Day	0.394444
Monitor6.fix_ch15	V37877_Females	Day	0.343519
Monitor19.fix_ch8	V37877_Females	Day	0.131019
Monitor19.fix_ch22	V37877_Females	Day	0.184259
Monitor19.fix_ch30	V37877_Females	Day	0.166204
Monitor19.fix_ch16	V37877_Females	Day	0.0888889
Monitor6.fix_ch10	V37877_Females	Day	0.315278
Monitor6.fix_ch3	V37877_Females	Day	0.114352
Monitor19.fix_ch24	V37877_Females	Day	0.0884259
Monitor19.fix_ch19	V37877_Females	Day	0.233796
Monitor6.fix_ch24	V37877_Females	Day	0.322685
Monitor19.fix_ch26	V37877_Females	Day	0.188426
Monitor6.fix_ch31	V37877_Females	Day	0.264815
Monitor6.fix_ch21	V37877_Females	Day	0.133796
Monitor6.fix_ch20	V37877_Females	Day	0.156019
Monitor6.fix_ch14	V37877_Females	Day	0.355556
Monitor19.fix_ch2	V37877_Females	Day	0.331944
Monitor19.fix_ch23	V37877_Females	Day	0.12963
Monitor6.fix_ch18	V37877_Females	Day	0.288426
Monitor19.fix_ch6	V37877_Females	Day	0.0773148
Monitor6.fix_ch4	V37877_Females	Day	0.179167
Monitor6.fix_ch8	V37877_Females	Day	0.231019
Monitor6.fix_ch29	V37877_Females	Day	0.162963
Monitor19.fix_ch12	V37877_Females	Day	0.310648
Monitor19.fix_ch13	V37877_Females	Day	0.10463
Monitor6.fix_ch25	V37877_Females	Day	0.216667
Monitor19.fix_ch15	V37877_Females	Day	0.189352
Monitor6.fix_ch26	V37877_Females	Day	0.127315
Monitor19.fix_ch1	V37877_Females	Day	0.125
Monitor6.fix_ch19	V37877_Females	Day	0.334259
Monitor6.fix_ch17	V37877_Females	Day	0.346759
Monitor19.fix_ch18	V37877_Females	Day	0.142593
Monitor19.fix_ch11	V37877_Females	Day	0.0847222
Monitor6.fix_ch27	V37877_Females	Day	0.149537
Monitor6.fix_ch13	V37877_Females	Day	0.262037
Monitor19.fix_ch28	V37877_Females	Day	0.0972222
Monitor6.fix_ch5	V37877_Females	Day	0.148611
Monitor6.fix_ch6	V37877_Females	Day	0.237037
Monitor6.fix_ch32	V37877_Females	Day	0.116204
Monitor6.fix_ch28	V37877_Females	Day	0.130093
Monitor19.fix_ch17	V37877_Females	Day	0.374537
Monitor19.fix_ch10	V37877_Females	Day	0.16713
Monitor6.fix_ch13	V37877_Females	Night	0.949907
Monitor19.fix_ch9	V37877_Females	Night	0.908163
Monitor19.fix_ch30	V37877_Females	Night	0.747217
Monitor6.fix_ch31	V37877_Females	Night	0.674397
Monitor6.fix_ch14	V37877_Females	Night	0.962894
Monitor19.fix_ch18	V37877_Females	Night	0.962894
Monitor6.fix_ch32	V37877_Females	Night	0.765306
Monitor19.fix_ch29	V37877_Females	Night	0.818182
Monitor19.fix_ch17	V37877_Females	Night	0.922078
Monitor6.fix_ch11	V37877_Females	Night	0.806122
Monitor6.fix_ch19	V37877_Females	Night	0.928571
Monitor19.fix_ch20	V37877_Females	Night	0.922542
Monitor19.fix_ch32	V37877_Females	Night	0.783395
Monitor19.fix_ch3	V37877_Females	Night	0.768089
Monitor6.fix_ch16	V37877_Females	Night	0.325603
Monitor6.fix_ch8	V37877_Females	Night	0.893321
Monitor19.fix_ch16	V37877_Females	Night	0.923469
Monitor19.fix_ch12	V37877_Females	Night	0.817254
Monitor19.fix_ch21	V37877_Females	Night	0.788497
Monitor6.fix_ch24	V37877_Females	Night	0.907699
Monitor6.fix_ch20	V37877_Females	Night	0.791744
Monitor6.fix_ch26	V37877_Females	Night	0.820965
Monitor19.fix_ch19	V37877_Females	Night	0.881262
Monitor19.fix_ch24	V37877_Females	Night	0.62013
Monitor19.fix_ch31	V37877_Females	Night	0.774583
Monitor19.fix_ch1	V37877_Females	Night	0.746753
Monitor19.fix_ch13	V37877_Females	Night	0.786642
Monitor19.fix_ch15	V37877_Females	Night	0.652134
Monitor19.fix_ch22	V37877_Females	Night	0.786642
Monitor6.fix_ch5	V37877_Females	Night	0.769944
Monitor19.fix_ch2	V37877_Females	Night	0.852041
Monitor6.fix_ch6	V37877_Females	Night	0.930427
Monitor6.fix_ch18	V37877_Females	Night	0.69666
Monitor19.fix_ch7	V37877_Females	Night	0.828386
Monitor6.fix_ch15	V37877_Females	Night	0.971243
Monitor6.fix_ch4	V37877_Females	Night	0.769481
Monitor6.fix_ch3	V37877_Females	Night	0.95269
Monitor19.fix_ch10	V37877_Females	Night	0.801948
Monitor19.fix_ch11	V37877_Females	Night	0.745362
Monitor6.fix_ch10	V37877_Females	Night	0.716141
Monitor6.fix_ch2	V37877_Females	Night	0.621985
Monitor6.fix_ch27	V37877_Females	Night	0.528293
Monitor19.fix_ch28	V37877_Females	Night	0.762987
Monitor6.fix_ch17	V37877_Females	Night	0.829314
Monitor6.fix_ch21	V37877_Females	Night	0.630798
Monitor19.fix_ch6	V37877_Females	Night	0.730056
Monitor6.fix_ch25	V37877_Females	Night	0.986085
Monitor19.fix_ch8	V37877_Females	Night	0.847866
Monitor6.fix_ch1	V37877_Females	Night	0.950371
Monitor6.fix_ch28	V37877_Females	Night	0.815863
Monitor6.fix_ch7	V37877_Females	Night	0.869666
Monitor19.fix_ch23	V37877_Females	Night	0.788497
Monitor19.fix_ch26	V37877_Females	Night	0.825603
Monitor6.fix_ch29	V37877_Females	Night	0.726345
Monitor12.fix_ch12	V37877_Males	Day	0.374537
Monitor10.fix_ch2	V37877_Males	Day	0.639815
Monitor10.fix_ch16	V37877_Males	Day	0.777315
Monitor10.fix_ch20	V37877_Males	Day	0.739352
Monitor12.fix_ch13	V37877_Males	Day	0.43287
Monitor10.fix_ch3	V37877_Males	Day	0.374074
Monitor12.fix_ch2	V37877_Males	Day	0.231019
Monitor10.fix_ch1	V37877_Males	Day	0.76713
Monitor10.fix_ch10	V37877_Males	Day	0.458333
Monitor10.fix_ch28	V37877_Males	Day	0.366667
Monitor10.fix_ch31	V37877_Males	Day	0.731019
Monitor10.fix_ch13	V37877_Males	Day	0.677315
Monitor12.fix_ch4	V37877_Males	Day	0.423611
Monitor10.fix_ch23	V37877_Males	Day	0.409722
Monitor12.fix_ch20	V37877_Males	Day	0.466204
Monitor10.fix_ch4	V37877_Males	Day	0.558796
Monitor10.fix_ch32	V37877_Males	Day	0.6375
Monitor10.fix_ch25	V37877_Males	Day	0.781481
Monitor12.fix_ch17	V37877_Males	Day	0.850926
Monitor12.fix_ch27	V37877_Males	Day	0.337963
Monitor12.fix_ch19	V37877_Males	Day	0.328241
Monitor12.fix_ch22	V37877_Males	Day	0.37037
Monitor12.fix_ch16	V37877_Males	Day	0.745833
Monitor12.fix_ch30	V37877_Males	Day	0.538889
Monitor10.fix_ch7	V37877_Males	Day	0.707407
Monitor10.fix_ch22	V37877_Males	Day	0.46713
Monitor12.fix_ch14	V37877_Males	Day	0.600926
Monitor10.fix_ch15	V37877_Males	Day	0.8125
Monitor12.fix_ch25	V37877_Males	Day	0.501852
Monitor10.fix_ch6	V37877_Males	Day	0.290278
Monitor10.fix_ch19	V37877_Males	Day	0.303704
Monitor10.fix_ch24	V37877_Males	Day	0.497222
Monitor12.fix_ch11	V37877_Males	Day	0.525463
Monitor12.fix_ch32	V37877_Males	Day	0.810648
Monitor10.fix_ch12	V37877_Males	Day	0.766667
Monitor12.fix_ch29	V37877_Males	Day	0.357407
Monitor12.fix_ch18	V37877_Males	Day	0.583796
Monitor12.fix_ch31	V37877_Males	Day	0.720833
Monitor10.fix_ch18	V37877_Males	Day	0.418056
Monitor10.fix_ch8	V37877_Males	Day	0.671759
Monitor12.fix_ch7	V37877_Males	Day	0.678704
Monitor10.fix_ch5	V37877_Males	Day	0.526852
Monitor12.fix_ch23	V37877_Males	Day	0.833796
Monitor12.fix_ch6	V37877_Males	Day	0.7
Monitor12.fix_ch28	V37877_Males	Day	0.658333
Monitor12.fix_ch21	V37877_Males	Day	0.85787
Monitor12.fix_ch1	V37877_Males	Day	0.887037
Monitor12.fix_ch26	V37877_Males	Day	0.558796
Monitor10.fix_ch9	V37877_Males	Day	0.42963
Monitor12.fix_ch10	V37877_Males	Day	0.805556
Monitor12.fix_ch9	V37877_Males	Day	0.84537
Monitor12.fix_ch3	V37877_Males	Day	0.64213
Monitor12.fix_ch12	V37877_Males	Night	0.738868
Monitor10.fix_ch8	V37877_Males	Night	0.846939
Monitor12.fix_ch31	V37877_Males	Night	0.955937
Monitor10.fix_ch3	V37877_Males	Night	0.777365
Monitor12.fix_ch25	V37877_Males	Night	0.720779
Monitor10.fix_ch20	V37877_Males	Night	0.956401
Monitor10.fix_ch18	V37877_Males	Night	0.903525
Monitor12.fix_ch28	V37877_Males	Night	0.75603
Monitor10.fix_ch22	V37877_Males	Night	0.877087
Monitor10.fix_ch15	V37877_Males	Night	0.928571
Monitor10.fix_ch31	V37877_Males	Night	0.915584
Monitor12.fix_ch10	V37877_Males	Night	0.887755
Monitor10.fix_ch12	V37877_Males	Night	0.960575
Monitor12.fix_ch21	V37877_Males	Night	0.850649
Monitor10.fix_ch9	V37877_Males	Night	0.843228
Monitor10.fix_ch2	V37877_Males	Night	0.884972
Monitor10.fix_ch24	V37877_Males	Night	0.793599
Monitor10.fix_ch23	V37877_Males	Night	0.809369
Monitor10.fix_ch7	V37877_Males	Night	0.953618
Monitor10.fix_ch4	V37877_Males	Night	0.965213
Monitor12.fix_ch19	V37877_Males	Night	0.786178
Monitor10.fix_ch32	V37877_Males	Night	0.850186
Monitor12.fix_ch4	V37877_Males	Night	0.854824
Monitor10.fix_ch25	V37877_Males	Night	0.882189
Monitor12.fix_ch7	V37877_Males	Night	0.87013
Monitor12.fix_ch9	V37877_Males	Night	0.893321
Monitor10.fix_ch28	V37877_Males	Night	0.883581
Monitor10.fix_ch5	V37877_Males	Night	0.892857
Monitor10.fix_ch16	V37877_Males	Night	0.908627
Monitor12.fix_ch30	V37877_Males	Night	0.619202
Monitor12.fix_ch29	V37877_Males	Night	0.78525
Monitor10.fix_ch10	V37877_Males	Night	0.874768
Monitor12.fix_ch32	V37877_Males	Night	0.824212
Monitor12.fix_ch16	V37877_Males	Night	0.87013
Monitor12.fix_ch1	V37877_Males	Night	0.924861
Monitor12.fix_ch23	V37877_Males	Night	0.73423
Monitor12.fix_ch2	V37877_Males	Night	0.749536
Monitor12.fix_ch6	V37877_Males	Night	0.871985
Monitor10.fix_ch6	V37877_Males	Night	0.776438
Monitor12.fix_ch26	V37877_Males	Night	0.733766
Monitor10.fix_ch19	V37877_Males	Night	0.792672
Monitor10.fix_ch1	V37877_Males	Night	0.8859
Monitor12.fix_ch14	V37877_Males	Night	0.816327
Monitor12.fix_ch3	V37877_Males	Night	0.792208
Monitor10.fix_ch13	V37877_Males	Night	0.839981
Monitor12.fix_ch13	V37877_Males	Night	0.760668
Monitor12.fix_ch20	V37877_Males	Night	0.855288
Monitor12.fix_ch27	V37877_Males	Night	0.729128
Monitor12.fix_ch22	V37877_Males	Night	0.685065
Monitor12.fix_ch17	V37877_Males	Night	0.916048
Monitor12.fix_ch18	V37877_Males	Night	0.869202
Monitor12.fix_ch11	V37877_Males	Night	0.787106
Monitor15.fix_ch8	V37880_Females	Day	0.0925926
Monitor15.fix_ch7	V37880_Females	Day	0.314815
Monitor15.fix_ch10	V37880_Females	Day	0.30463
Monitor15.fix_ch17	V37880_Females	Day	0.392593
Monitor15.fix_ch11	V37880_Females	Day	0.203704
Monitor15.fix_ch31	V37880_Females	Day	0.433796
Monitor15.fix_ch30	V37880_Females	Day	0.357407
Monitor1.fix_ch19	V37880_Females	Day	0.287963
Monitor15.fix_ch20	V37880_Females	Day	0.0351852
Monitor15.fix_ch29	V37880_Females	Day	0.0560185
Monitor15.fix_ch26	V37880_Females	Day	0.299074
Monitor1.fix_ch4	V37880_Females	Day	0.273148
Monitor15.fix_ch23	V37880_Females	Day	0.268519
Monitor1.fix_ch25	V37880_Females	Day	0.266204
Monitor15.fix_ch32	V37880_Females	Day	0.285185
Monitor15.fix_ch19	V37880_Females	Day	0.420833
Monitor15.fix_ch1	V37880_Females	Day	0.109722
Monitor15.fix_ch14	V37880_Females	Day	0.192593
Monitor1.fix_ch12	V37880_Females	Day	0.140278
Monitor1.fix_ch9	V37880_Females	Day	0.118519
Monitor15.fix_ch5	V37880_Females	Day	0.395833
Monitor15.fix_ch6	V37880_Females	Day	0.128704
Monitor15.fix_ch2	V37880_Females	Day	0.400463
Monitor1.fix_ch21	V37880_Females	Day	0.231944
Monitor1.fix_ch10	V37880_Females	Day	0.286574
Monitor1.fix_ch2	V37880_Females	Day	0.346296
Monitor1.fix_ch14	V37880_Females	Day	0.455556
Monitor15.fix_ch12	V37880_Females	Day	0.0925926
Monitor1.fix_ch5	V37880_Females	Day	0.883796
Monitor15.fix_ch3	V37880_Females	Day	0.240741
Monitor1.fix_ch13	V37880_Females	Day	0.229167
Monitor1.fix_ch31	V37880_Females	Day	0.434259
Monitor1.fix_ch27	V37880_Females	Day	0.203704
Monitor1.fix_ch26	V37880_Females	Day	0.112037
Monitor15.fix_ch9	V37880_Females	Day	0.136111
Monitor15.fix_ch13	V37880_Females	Day	0.199074
Monitor1.fix_ch7	V37880_Females	Day	0.418056
Monitor15.fix_ch21	V37880_Females	Day	0.175
Monitor15.fix_ch25	V37880_Females	Day	0.152778
Monitor15.fix_ch24	V37880_Females	Day	0.328704
Monitor1.fix_ch23	V37880_Females	Day	0.271296
Monitor1.fix_ch30	V37880_Females	Day	0.461574
Monitor1.fix_ch11	V37880_Females	Day	0.384259
Monitor1.fix_ch22	V37880_Females	Day	0.213426
Monitor1.fix_ch32	V37880_Females	Day	0.193519
Monitor15.fix_ch16	V37880_Females	Day	0.44213
Monitor1.fix_ch29	V37880_Females	Day	0.348148
Monitor15.fix_ch4	V37880_Females	Day	0.235185
Monitor1.fix_ch3	V37880_Females	Day	0.254167
Monitor1.fix_ch17	V37880_Females	Day	0.289815
Monitor1.fix_ch20	V37880_Females	Day	0.368981
Monitor15.fix_ch27	V37880_Females	Day	0.239352
Monitor1.fix_ch8	V37880_Females	Day	0.31713
Monitor1.fix_ch6	V37880_Females	Day	0.331481
Monitor1.fix_ch18	V37880_Females	Day	0.0842593
Monitor15.fix_ch28	V37880_Females	Day	0.291667
Monitor1.fix_ch15	V37880_Females	Day	0.402778
Monitor15.fix_ch22	V37880_Females	Day	0.202315
Monitor15.fix_ch15	V37880_Females	Day	0.297685
Monitor1.fix_ch1	V37880_Females	Day	0.303704
Monitor1.fix_ch16	V37880_Females	Day	0.35
Monitor1.fix_ch24	V37880_Females	Day	0.493519
Monitor1.fix_ch28	V37880_Females	Day	0.318519
Monitor1.fix_ch25	V37880_Females	Night	0.900742
Monitor15.fix_ch31	V37880_Females	Night	0.987941
Monitor1.fix_ch2	V37880_Females	Night	0.959647
Monitor15.fix_ch26	V37880_Females	Night	0.840909
Monitor1.fix_ch14	V37880_Females	Night	0.972635
Monitor15.fix_ch7	V37880_Females	Night	0.902597
Monitor1.fix_ch15	V37880_Females	Night	0.939703
Monitor15.fix_ch8	V37880_Females	Night	0.825139
Monitor15.fix_ch15	V37880_Females	Night	0.928571
Monitor1.fix_ch18	V37880_Females	Night	0.735622
Monitor15.fix_ch16	V37880_Females	Night	0.912338
Monitor15.fix_ch30	V37880_Females	Night	0.983302
Monitor1.fix_ch11	V37880_Females	Night	0.878942
Monitor15.fix_ch27	V37880_Females	Night	0.977273
Monitor1.fix_ch12	V37880_Females	Night	0.955937
Monitor15.fix_ch20	V37880_Females	Night	0.552876
Monitor15.fix_ch22	V37880_Females	Night	0.983766
Monitor1.fix_ch26	V37880_Females	Night	0.980983
Monitor1.fix_ch31	V37880_Females	Night	0.923006
Monitor15.fix_ch24	V37880_Females	Night	0.933673
Monitor15.fix_ch1	V37880_Females	Night	0.738868
Monitor1.fix_ch4	V37880_Females	Night	0.944805
Monitor1.fix_ch32	V37880_Females	Night	0.987013
Monitor15.fix_ch6	V37880_Females	Night	0.985158
Monitor1.fix_ch23	V37880_Females	Night	0.972171
Monitor1.fix_ch29	V37880_Females	Night	0.935993
Monitor1.fix_ch22	V37880_Females	Night	0.962894
Monitor1.fix_ch8	V37880_Females	Night	0.955473
Monitor1.fix_ch30	V37880_Females	Night	0.979128
Monitor15.fix_ch17	V37880_Females	Night	0.928108
Monitor15.fix_ch32	V37880_Females	Night	0.986549
Monitor15.fix_ch13	V37880_Females	Night	0.750928
Monitor1.fix_ch5	V37880_Females	Night	0.975881
Monitor1.fix_ch9	V37880_Females	Night	0.90167
Monitor15.fix_ch29	V37880_Females	Night	0.733766
Monitor1.fix_ch19	V37880_Females	Night	0.948516
Monitor1.fix_ch13	V37880_Females	Night	0.965677
Monitor1.fix_ch27	V37880_Females	Night	0.858071
Monitor1.fix_ch21	V37880_Females	Night	0.951299
Monitor1.fix_ch16	V37880_Females	Night	0.956401
Monitor1.fix_ch10	V37880_Females	Night	0.98423
Monitor15.fix_ch10	V37880_Females	Night	0.95269
Monitor15.fix_ch12	V37880_Females	Night	0.834879
Monitor15.fix_ch2	V37880_Females	Night	0.966605
Monitor1.fix_ch20	V37880_Females	Night	0.962894
Monitor1.fix_ch24	V37880_Females	Night	0.956401
Monitor1.fix_ch3	V37880_Females	Night	0.961039
Monitor15.fix_ch19	V37880_Females	Night	0.982839
Monitor15.fix_ch28	V37880_Females	Night	0.971707
Monitor15.fix_ch9	V37880_Females	Night	0.951299
Monitor1.fix_ch6	V37880_Females	Night	0.972635
Monitor1.fix_ch17	V37880_Females	Night	0.939703
Monitor15.fix_ch3	V37880_Females	Night	0.843228
Monitor15.fix_ch14	V37880_Females	Night	0.83859
Monitor1.fix_ch1	V37880_Females	Night	0.92115
Monitor15.fix_ch11	V37880_Females	Night	0.90167
Monitor15.fix_ch23	V37880_Females	Night	0.898423
Monitor15.fix_ch21	V37880_Females	Night	0.828386
Monitor15.fix_ch4	V37880_Females	Night	0.926252
Monitor1.fix_ch7	V37880_Females	Night	0.976809
Monitor15.fix_ch25	V37880_Females	Night	0.96475
Monitor15.fix_ch5	V37880_Females	Night	0.94295
Monitor1.fix_ch28	V37880_Females	Night	0.919759
Monitor3.fix_ch2	V37880_Males	Day	0.240741
Monitor7.fix_ch20	V37880_Males	Day	0.201852
Monitor7.fix_ch13	V37880_Males	Day	0.364815
Monitor7.fix_ch10	V37880_Males	Day	0.215741
Monitor3.fix_ch6	V37880_Males	Day	0.360648
Monitor7.fix_ch26	V37880_Males	Day	0.200463
Monitor3.fix_ch8	V37880_Males	Day	0.0875
Monitor7.fix_ch11	V37880_Males	Day	0.439352
Monitor7.fix_ch30	V37880_Males	Day	0.22963
Monitor3.fix_ch27	V37880_Males	Day	0.226389
Monitor7.fix_ch19	V37880_Males	Day	0.427778
Monitor7.fix_ch14	V37880_Males	Day	0.224537
Monitor3.fix_ch5	V37880_Males	Day	0.312963
Monitor3.fix_ch32	V37880_Males	Day	0.249537
Monitor3.fix_ch29	V37880_Males	Day	0.346296
Monitor3.fix_ch20	V37880_Males	Day	0.431019
Monitor7.fix_ch25	V37880_Males	Day	0.233333
Monitor3.fix_ch19	V37880_Males	Day	0.229167
Monitor7.fix_ch24	V37880_Males	Day	0.331944
Monitor7.fix_ch29	V37880_Males	Day	0.230093
Monitor3.fix_ch24	V37880_Males	Day	0.413889
Monitor7.fix_ch2	V37880_Males	Day	0.375463
Monitor7.fix_ch18	V37880_Males	Day	0.437963
Monitor7.fix_ch15	V37880_Males	Day	0.269444
Monitor3.fix_ch28	V37880_Males	Day	0.216204
Monitor7.fix_ch31	V37880_Males	Day	0.217593
Monitor3.fix_ch7	V37880_Males	Day	0.393519
Monitor3.fix_ch14	V37880_Males	Day	0.321759
Monitor7.fix_ch9	V37880_Males	Day	0.239815
Monitor3.fix_ch9	V37880_Males	Day	0.352315
Monitor7.fix_ch12	V37880_Males	Day	0.343056
Monitor7.fix_ch23	V37880_Males	Day	0.364352
Monitor3.fix_ch13	V37880_Males	Day	0.274537
Monitor3.fix_ch4	V37880_Males	Day	0.344444
Monitor7.fix_ch27	V37880_Males	Day	0.273148
Monitor7.fix_ch28	V37880_Males	Day	0.247222
Monitor7.fix_ch4	V37880_Males	Day	0.143981
Monitor3.fix_ch30	V37880_Males	Day	0.346759
Monitor3.fix_ch3	V37880_Males	Day	0.265741
Monitor3.fix_ch15	V37880_Males	Day	0.375463
Monitor7.fix_ch1	V37880_Males	Day	0.262037
Monitor7.fix_ch32	V37880_Males	Day	0.353241
Monitor7.fix_ch17	V37880_Males	Day	0.265741
Monitor3.fix_ch25	V37880_Males	Day	0.438889
Monitor7.fix_ch7	V37880_Males	Day	0.26713
Monitor7.fix_ch22	V37880_Males	Day	0.413889
Monitor7.fix_ch8	V37880_Males	Day	0.217593
Monitor3.fix_ch26	V37880_Males	Day	0.262037
Monitor7.fix_ch5	V37880_Males	Day	0.186111
Monitor7.fix_ch3	V37880_Males	Day	0.303241
Monitor3.fix_ch18	V37880_Males	Day	0.316667
Monitor3.fix_ch21	V37880_Males	Day	0.431019
Monitor7.fix_ch21	V37880_Males	Day	0.415741
Monitor3.fix_ch10	V37880_Males	Day	0.0912037
Monitor3.fix_ch17	V37880_Males	Day	0.305093
Monitor3.fix_ch16	V37880_Males	Day	0.343519
Monitor3.fix_ch12	V37880_Males	Day	0.454167
Monitor7.fix_ch16	V37880_Males	Day	0.266204
Monitor3.fix_ch11	V37880_Males	Day	0.446296
Monitor7.fix_ch6	V37880_Males	Day	0.294444
Monitor3.fix_ch22	V37880_Males	Day	0.210648
Monitor3.fix_ch31	V37880_Males	Day	0.102778
Monitor3.fix_ch1	V37880_Males	Day	0.407407
Monitor7.fix_ch12	V37880_Males	Night	0.808905
Monitor3.fix_ch13	V37880_Males	Night	0.81679
Monitor7.fix_ch7	V37880_Males	Night	0.712894
Monitor3.fix_ch25	V37880_Males	Night	0.650278
Monitor3.fix_ch7	V37880_Males	Night	0.647032
Monitor7.fix_ch23	V37880_Males	Night	0.725881
Monitor7.fix_ch15	V37880_Males	Night	0.766698
Monitor3.fix_ch18	V37880_Males	Night	0.763915
Monitor7.fix_ch25	V37880_Males	Night	0.76577
Monitor7.fix_ch27	V37880_Males	Night	0.788961
Monitor3.fix_ch28	V37880_Males	Night	0.460111
Monitor3.fix_ch12	V37880_Males	Night	0.890074
Monitor7.fix_ch17	V37880_Males	Night	0.735158
Monitor3.fix_ch5	V37880_Males	Night	0.715213
Monitor7.fix_ch10	V37880_Males	Night	0.657699
Monitor3.fix_ch19	V37880_Males	Night	0.764378
Monitor7.fix_ch1	V37880_Males	Night	0.685065
Monitor7.fix_ch5	V37880_Males	Night	0.771336
Monitor7.fix_ch11	V37880_Males	Night	0.934601
Monitor7.fix_ch31	V37880_Males	Night	0.78757
Monitor3.fix_ch2	V37880_Males	Night	0.624768
Monitor7.fix_ch13	V37880_Males	Night	0.684601
Monitor7.fix_ch18	V37880_Males	Night	0.928571
Monitor3.fix_ch26	V37880_Males	Night	0.739796
Monitor7.fix_ch20	V37880_Males	Night	0.722171
Monitor7.fix_ch19	V37880_Males	Night	0.836735
Monitor3.fix_ch1	V37880_Males	Night	0.769017
Monitor7.fix_ch6	V37880_Males	Night	0.732839
Monitor3.fix_ch6	V37880_Males	Night	0.737013
Monitor7.fix_ch9	V37880_Males	Night	0.843228
Monitor3.fix_ch17	V37880_Males	Night	0.699443
Monitor7.fix_ch8	V37880_Males	Night	0.750464
Monitor3.fix_ch8	V37880_Males	Night	0.682746
Monitor3.fix_ch29	V37880_Males	Night	0.628942
Monitor3.fix_ch22	V37880_Males	Night	0.653525
Monitor7.fix_ch2	V37880_Males	Night	0.799629
Monitor3.fix_ch31	V37880_Males	Night	0.525974
Monitor7.fix_ch21	V37880_Males	Night	0.824675
Monitor7.fix_ch30	V37880_Males	Night	0.698052
Monitor3.fix_ch27	V37880_Males	Night	0.750464
Monitor3.fix_ch14	V37880_Males	Night	0.760204
Monitor7.fix_ch26	V37880_Males	Night	0.669295
Monitor3.fix_ch11	V37880_Males	Night	0.881262
Monitor7.fix_ch29	V37880_Males	Night	0.735622
Monitor7.fix_ch32	V37880_Males	Night	0.817718
Monitor3.fix_ch20	V37880_Males	Night	0.796846
Monitor3.fix_ch10	V37880_Males	Night	0.689239
Monitor3.fix_ch16	V37880_Males	Night	0.75974
Monitor7.fix_ch22	V37880_Males	Night	0.886827
Monitor7.fix_ch3	V37880_Males	Night	0.658163
Monitor7.fix_ch24	V37880_Males	Night	0.847403
Monitor3.fix_ch9	V37880_Males	Night	0.639147
Monitor7.fix_ch16	V37880_Males	Night	0.772263
Monitor7.fix_ch14	V37880_Males	Night	0.834879
Monitor3.fix_ch15	V37880_Males	Night	0.789425
Monitor3.fix_ch32	V37880_Males	Night	0.84833
Monitor3.fix_ch3	V37880_Males	Night	0.865955
Monitor3.fix_ch21	V37880_Males	Night	0.669295
Monitor7.fix_ch28	V37880_Males	Night	0.81679
Monitor3.fix_ch30	V37880_Males	Night	0.731911
Monitor3.fix_ch24	V37880_Males	Night	0.705009
Monitor3.fix_ch4	V37880_Males	Night	0.808905
Monitor7.fix_ch4	V37880_Males	Night	0.677644

## Sheet: d
Nazario-Yepiz et al. Physiological and Metabolomic Consequences of Reduced Expression of the Drosophila brummer Triglyceride Lipase
Supplementary Dataset 9. Individual sleep during the daytime and nighttime. (a) Ubi > bmm-RNAi in normal feeding. (b) Ubi > bmm-RNAi in normal feeding without wings. (c) Ubi > bmm-RNAi in starvation conditions. (d) Lsp2 > bmm-RNAi in normal feeding. (e) Dsat1 > bmm-RNAi in normal feeding. (f) OK72 > bmm-RNAi in normal feeding.
Channel	Condition	Light_status	mean_sleep_per_ind
Monitor7.fix_ch23	GD_Females	Day	0.450595
Monitor7.fix_ch17	GD_Females	Day	0.307738
Monitor1.fix_ch25	GD_Females	Day	0.369444
Monitor7.fix_ch20	GD_Females	Day	0.537103
Monitor1.fix_ch11	GD_Females	Day	0.624603
Monitor7.fix_ch3	GD_Females	Day	0.450397
Monitor1.fix_ch1	GD_Females	Day	0.395437
Monitor7.fix_ch16	GD_Females	Day	0.517659
Monitor1.fix_ch31	GD_Females	Day	0.589087
Monitor7.fix_ch7	GD_Females	Day	0.393651
Monitor1.fix_ch7	GD_Females	Day	0.429762
Monitor1.fix_ch6	GD_Females	Day	0.684722
Monitor7.fix_ch31	GD_Females	Day	0.498214
Monitor7.fix_ch25	GD_Females	Day	0.58869
Monitor7.fix_ch26	GD_Females	Day	0.61746
Monitor7.fix_ch8	GD_Females	Day	0.510119
Monitor7.fix_ch15	GD_Females	Day	0.610119
Monitor1.fix_ch8	GD_Females	Day	0.413294
Monitor1.fix_ch5	GD_Females	Day	0.720635
Monitor7.fix_ch29	GD_Females	Day	0.502579
Monitor7.fix_ch11	GD_Females	Day	0.504167
Monitor1.fix_ch26	GD_Females	Day	0.502579
Monitor1.fix_ch19	GD_Females	Day	0.672619
Monitor1.fix_ch13	GD_Females	Day	0.562103
Monitor1.fix_ch24	GD_Females	Day	0.579762
Monitor1.fix_ch9	GD_Females	Day	0.656151
Monitor1.fix_ch4	GD_Females	Day	0.628571
Monitor7.fix_ch9	GD_Females	Day	0.496825
Monitor1.fix_ch20	GD_Females	Day	0.544841
Monitor7.fix_ch14	GD_Females	Day	0.400198
Monitor1.fix_ch28	GD_Females	Day	0.494841
Monitor7.fix_ch22	GD_Females	Day	0.533135
Monitor1.fix_ch21	GD_Females	Day	0.535119
Monitor7.fix_ch12	GD_Females	Day	0.493651
Monitor1.fix_ch16	GD_Females	Day	0.497024
Monitor1.fix_ch18	GD_Females	Day	0.402183
Monitor1.fix_ch3	GD_Females	Day	0.497817
Monitor1.fix_ch23	GD_Females	Day	0.425397
Monitor1.fix_ch32	GD_Females	Day	0.435913
Monitor7.fix_ch1	GD_Females	Day	0.40496
Monitor1.fix_ch2	GD_Females	Day	0.630357
Monitor7.fix_ch18	GD_Females	Day	0.533135
Monitor1.fix_ch27	GD_Females	Day	0.390079
Monitor7.fix_ch32	GD_Females	Day	0.266865
Monitor7.fix_ch21	GD_Females	Day	0.461905
Monitor7.fix_ch2	GD_Females	Day	0.316667
Monitor1.fix_ch17	GD_Females	Day	0.308929
Monitor7.fix_ch6	GD_Females	Day	0.548214
Monitor7.fix_ch30	GD_Females	Day	0.574206
Monitor1.fix_ch10	GD_Females	Day	0.341865
Monitor1.fix_ch15	GD_Females	Day	0.450992
Monitor7.fix_ch5	GD_Females	Day	0.489881
Monitor7.fix_ch24	GD_Females	Day	0.464286
Monitor1.fix_ch22	GD_Females	Day	0.662698
Monitor7.fix_ch13	GD_Females	Day	0.630754
Monitor1.fix_ch30	GD_Females	Day	0.547024
Monitor1.fix_ch12	GD_Females	Day	0.653968
Monitor1.fix_ch29	GD_Females	Day	0.543849
Monitor1.fix_ch14	GD_Females	Day	0.734921
Monitor7.fix_ch19	GD_Females	Day	0.563889
Monitor7.fix_ch32	GD_Females	Night	0.946783
Monitor1.fix_ch19	GD_Females	Night	0.873709
Monitor7.fix_ch6	GD_Females	Night	0.935862
Monitor7.fix_ch20	GD_Females	Night	0.945592
Monitor7.fix_ch25	GD_Females	Night	0.916005
Monitor7.fix_ch1	GD_Females	Night	0.856037
Monitor1.fix_ch20	GD_Females	Night	0.899921
Monitor1.fix_ch1	GD_Females	Night	0.750397
Monitor1.fix_ch18	GD_Females	Night	0.946783
Monitor1.fix_ch26	GD_Females	Night	0.975179
Monitor1.fix_ch13	GD_Females	Night	0.905282
Monitor7.fix_ch29	GD_Females	Night	0.891382
Monitor1.fix_ch29	GD_Females	Night	0.884432
Monitor7.fix_ch7	GD_Females	Night	0.898729
Monitor7.fix_ch16	GD_Females	Night	0.910445
Monitor7.fix_ch19	GD_Females	Night	0.93745
Monitor1.fix_ch12	GD_Females	Night	0.968626
Monitor7.fix_ch2	GD_Females	Night	0.933479
Monitor7.fix_ch9	GD_Females	Night	0.909253
Monitor1.fix_ch9	GD_Females	Night	0.918586
Monitor7.fix_ch22	GD_Females	Night	0.954726
Monitor7.fix_ch17	GD_Females	Night	0.935862
Monitor7.fix_ch31	GD_Females	Night	0.933479
Monitor1.fix_ch17	GD_Females	Night	0.814138
Monitor1.fix_ch6	GD_Females	Night	0.948769
Monitor1.fix_ch14	GD_Females	Night	0.95552
Monitor1.fix_ch10	GD_Females	Night	0.882844
Monitor1.fix_ch23	GD_Females	Night	0.895751
Monitor7.fix_ch5	GD_Females	Night	0.931096
Monitor1.fix_ch3	GD_Females	Night	0.948372
Monitor7.fix_ch12	GD_Females	Night	0.942216
Monitor1.fix_ch30	GD_Females	Night	0.939237
Monitor1.fix_ch11	GD_Females	Night	0.980739
Monitor1.fix_ch16	GD_Females	Night	0.920175
Monitor7.fix_ch13	GD_Females	Night	0.954527
Monitor1.fix_ch2	GD_Females	Night	0.939635
Monitor7.fix_ch26	GD_Females	Night	0.942216
Monitor1.fix_ch21	GD_Females	Night	0.951152
Monitor7.fix_ch3	GD_Females	Night	0.858618
Monitor1.fix_ch5	GD_Females	Night	0.960683
Monitor1.fix_ch25	GD_Females	Night	0.861795
Monitor7.fix_ch14	GD_Females	Night	0.929508
Monitor1.fix_ch27	GD_Females	Night	0.939039
Monitor1.fix_ch31	GD_Females	Night	0.926728
Monitor7.fix_ch18	GD_Females	Night	0.923948
Monitor1.fix_ch7	GD_Females	Night	0.937847
Monitor7.fix_ch15	GD_Females	Night	0.919778
Monitor1.fix_ch8	GD_Females	Night	0.901906
Monitor1.fix_ch15	GD_Females	Night	0.858221
Monitor7.fix_ch30	GD_Females	Night	0.936458
Monitor1.fix_ch24	GD_Females	Night	0.904289
Monitor7.fix_ch24	GD_Females	Night	0.899722
Monitor7.fix_ch21	GD_Females	Night	0.782168
Monitor7.fix_ch11	GD_Females	Night	0.973987
Monitor1.fix_ch22	GD_Females	Night	0.947379
Monitor7.fix_ch23	GD_Females	Night	0.884035
Monitor1.fix_ch28	GD_Females	Night	0.934869
Monitor7.fix_ch8	GD_Females	Night	0.954329
Monitor1.fix_ch32	GD_Females	Night	0.896942
Monitor1.fix_ch4	GD_Females	Night	0.929309
Monitor67.fix_ch1	GD_Males	Day	0.564683
Monitor67.fix_ch10	GD_Males	Day	0.400397
Monitor67.fix_ch13	GD_Males	Day	0.651587
Monitor67.fix_ch22	GD_Males	Day	0.584524
Monitor67.fix_ch20	GD_Males	Day	0.536508
Monitor9.fix_ch4	GD_Males	Day	0.594246
Monitor67.fix_ch26	GD_Males	Day	0.357143
Monitor9.fix_ch23	GD_Males	Day	0.542659
Monitor67.fix_ch8	GD_Males	Day	0.499206
Monitor9.fix_ch13	GD_Males	Day	0.442659
Monitor9.fix_ch6	GD_Males	Day	0.243452
Monitor67.fix_ch17	GD_Males	Day	0.461508
Monitor9.fix_ch22	GD_Males	Day	0.46627
Monitor67.fix_ch6	GD_Males	Day	0.671627
Monitor67.fix_ch9	GD_Males	Day	0.585913
Monitor67.fix_ch4	GD_Males	Day	0.523214
Monitor67.fix_ch21	GD_Males	Day	0.595833
Monitor67.fix_ch32	GD_Males	Day	0.619444
Monitor67.fix_ch30	GD_Males	Day	0.54127
Monitor9.fix_ch29	GD_Males	Day	0.515873
Monitor67.fix_ch7	GD_Males	Day	0.393849
Monitor67.fix_ch28	GD_Males	Day	0.49127
Monitor67.fix_ch24	GD_Males	Day	0.476587
Monitor67.fix_ch19	GD_Males	Day	0.360913
Monitor9.fix_ch31	GD_Males	Day	0.629563
Monitor67.fix_ch3	GD_Males	Day	0.549206
Monitor67.fix_ch23	GD_Males	Day	0.614683
Monitor9.fix_ch26	GD_Males	Day	0.508532
Monitor9.fix_ch1	GD_Males	Day	0.561111
Monitor67.fix_ch5	GD_Males	Day	0.422817
Monitor9.fix_ch24	GD_Males	Day	0.639087
Monitor9.fix_ch14	GD_Males	Day	0.605159
Monitor67.fix_ch27	GD_Males	Day	0.420238
Monitor9.fix_ch8	GD_Males	Day	0.546429
Monitor67.fix_ch16	GD_Males	Day	0.380952
Monitor9.fix_ch16	GD_Males	Day	0.552579
Monitor67.fix_ch2	GD_Males	Day	0.428373
Monitor9.fix_ch3	GD_Males	Day	0.600992
Monitor9.fix_ch9	GD_Males	Day	0.421032
Monitor67.fix_ch25	GD_Males	Day	0.600397
Monitor9.fix_ch11	GD_Males	Day	0.546825
Monitor9.fix_ch21	GD_Males	Day	0.626786
Monitor67.fix_ch15	GD_Males	Day	0.62996
Monitor9.fix_ch19	GD_Males	Day	0.629167
Monitor9.fix_ch12	GD_Males	Day	0.581746
Monitor67.fix_ch14	GD_Males	Day	0.57877
Monitor67.fix_ch18	GD_Males	Day	0.449802
Monitor67.fix_ch11	GD_Males	Day	0.543254
Monitor9.fix_ch15	GD_Males	Day	0.535714
Monitor9.fix_ch5	GD_Males	Day	0.524008
Monitor67.fix_ch12	GD_Males	Day	0.520635
Monitor67.fix_ch29	GD_Males	Day	0.575
Monitor9.fix_ch10	GD_Males	Day	0.581944
Monitor9.fix_ch28	GD_Males	Day	0.503571
Monitor9.fix_ch32	GD_Males	Day	0.613294
Monitor9.fix_ch17	GD_Males	Day	0.401389
Monitor9.fix_ch7	GD_Males	Day	0.505556
Monitor9.fix_ch18	GD_Males	Day	0.718056
Monitor9.fix_ch25	GD_Males	Day	0.725595
Monitor9.fix_ch27	GD_Males	Day	0.570635
Monitor67.fix_ch31	GD_Males	Day	0.641071
Monitor9.fix_ch20	GD_Males	Day	0.61746
Monitor9.fix_ch2	GD_Males	Day	0.412698
Monitor67.fix_ch2	GD_Males	Night	0.936259
Monitor9.fix_ch29	GD_Males	Night	0.925536
Monitor9.fix_ch19	GD_Males	Night	0.950556
Monitor9.fix_ch11	GD_Males	Night	0.901708
Monitor67.fix_ch25	GD_Males	Night	0.938443
Monitor9.fix_ch24	GD_Males	Night	0.821088
Monitor9.fix_ch10	GD_Males	Night	0.933479
Monitor9.fix_ch17	GD_Males	Night	0.834988
Monitor67.fix_ch16	GD_Males	Night	0.876688
Monitor67.fix_ch30	GD_Males	Night	0.907863
Monitor67.fix_ch11	GD_Males	Night	0.93328
Monitor67.fix_ch32	GD_Males	Night	0.919579
Monitor67.fix_ch4	GD_Males	Night	0.905083
Monitor9.fix_ch12	GD_Males	Night	0.871724
Monitor9.fix_ch27	GD_Males	Night	0.896545
Monitor9.fix_ch3	GD_Males	Night	0.83062
Monitor9.fix_ch32	GD_Males	Night	0.832208
Monitor67.fix_ch19	GD_Males	Night	0.903098
Monitor9.fix_ch25	GD_Males	Night	0.949762
Monitor9.fix_ch4	GD_Males	Night	0.905679
Monitor67.fix_ch24	GD_Males	Night	0.975774
Monitor67.fix_ch20	GD_Males	Night	0.895155
Monitor67.fix_ch21	GD_Males	Night	0.835187
Monitor67.fix_ch17	GD_Males	Night	0.896743
Monitor67.fix_ch12	GD_Males	Night	0.970612
Monitor67.fix_ch27	GD_Males	Night	0.895949
Monitor9.fix_ch9	GD_Males	Night	0.80421
Monitor67.fix_ch26	GD_Males	Night	0.940032
Monitor9.fix_ch13	GD_Males	Night	0.810763
Monitor9.fix_ch26	GD_Males	Night	0.860207
Monitor67.fix_ch6	GD_Males	Night	0.867951
Monitor67.fix_ch31	GD_Males	Night	0.895552
Monitor67.fix_ch8	GD_Males	Night	0.904091
Monitor9.fix_ch5	GD_Males	Night	0.891779
Monitor9.fix_ch16	GD_Males	Night	0.778594
Monitor67.fix_ch18	GD_Males	Night	0.918785
Monitor9.fix_ch23	GD_Males	Night	0.956315
Monitor9.fix_ch6	GD_Males	Night	0.715846
Monitor9.fix_ch18	GD_Males	Night	0.935862
Monitor67.fix_ch15	GD_Males	Night	0.876291
Monitor67.fix_ch23	GD_Males	Night	0.916005
Monitor9.fix_ch21	GD_Males	Night	0.924543
Monitor9.fix_ch28	GD_Males	Night	0.805798
Monitor9.fix_ch14	GD_Males	Night	0.859412
Monitor9.fix_ch15	GD_Males	Night	0.845512
Monitor67.fix_ch29	GD_Males	Night	0.925338
Monitor67.fix_ch3	GD_Males	Night	0.966442
Monitor9.fix_ch7	GD_Males	Night	0.906275
Monitor67.fix_ch7	GD_Males	Night	0.909452
Monitor67.fix_ch13	GD_Males	Night	0.971207
Monitor9.fix_ch31	GD_Males	Night	0.894559
Monitor9.fix_ch2	GD_Males	Night	0.933876
Monitor9.fix_ch1	GD_Males	Night	0.793685
Monitor9.fix_ch8	GD_Males	Night	0.923153
Monitor67.fix_ch28	GD_Males	Night	0.917593
Monitor67.fix_ch5	GD_Males	Night	0.871326
Monitor67.fix_ch22	GD_Males	Night	0.940429
Monitor67.fix_ch14	GD_Males	Night	0.7917
Monitor67.fix_ch10	GD_Males	Night	0.863781
Monitor67.fix_ch1	GD_Males	Night	0.894956
Monitor9.fix_ch22	GD_Males	Night	0.868546
Monitor9.fix_ch20	GD_Males	Night	0.909253
Monitor67.fix_ch9	GD_Males	Night	0.859214
Monitor13.fix_ch32	V37877_Females	Day	0.525794
Monitor13.fix_ch2	V37877_Females	Day	0.452579
Monitor13.fix_ch9	V37877_Females	Day	0.487897
Monitor13.fix_ch22	V37877_Females	Day	0.441468
Monitor22.fix_ch26	V37877_Females	Day	0.294841
Monitor13.fix_ch26	V37877_Females	Day	0.425
Monitor22.fix_ch8	V37877_Females	Day	0.255159
Monitor22.fix_ch2	V37877_Females	Day	0.400595
Monitor13.fix_ch31	V37877_Females	Day	0.575198
Monitor22.fix_ch25	V37877_Females	Day	0.260516
Monitor22.fix_ch14	V37877_Females	Day	0.51746
Monitor13.fix_ch30	V37877_Females	Day	0.433929
Monitor13.fix_ch27	V37877_Females	Day	0.352579
Monitor13.fix_ch19	V37877_Females	Day	0.588294
Monitor13.fix_ch1	V37877_Females	Day	0.5375
Monitor22.fix_ch11	V37877_Females	Day	0.390278
Monitor22.fix_ch23	V37877_Females	Day	0.329365
Monitor22.fix_ch17	V37877_Females	Day	0.276786
Monitor22.fix_ch7	V37877_Females	Day	0.387302
Monitor13.fix_ch13	V37877_Females	Day	0.416468
Monitor13.fix_ch29	V37877_Females	Day	0.481151
Monitor22.fix_ch21	V37877_Females	Day	0.661111
Monitor13.fix_ch3	V37877_Females	Day	0.496825
Monitor22.fix_ch13	V37877_Females	Day	0.464484
Monitor22.fix_ch12	V37877_Females	Day	0.282738
Monitor13.fix_ch18	V37877_Females	Day	0.509722
Monitor13.fix_ch21	V37877_Females	Day	0.645238
Monitor22.fix_ch31	V37877_Females	Day	0.440079
Monitor13.fix_ch15	V37877_Females	Day	0.559722
Monitor13.fix_ch20	V37877_Females	Day	0.458333
Monitor13.fix_ch4	V37877_Females	Day	0.381548
Monitor22.fix_ch20	V37877_Females	Day	0.489484
Monitor13.fix_ch25	V37877_Females	Day	0.442063
Monitor13.fix_ch10	V37877_Females	Day	0.329762
Monitor22.fix_ch24	V37877_Females	Day	0.381548
Monitor22.fix_ch10	V37877_Females	Day	0.423611
Monitor13.fix_ch17	V37877_Females	Day	0.503175
Monitor13.fix_ch28	V37877_Females	Day	0.34881
Monitor13.fix_ch8	V37877_Females	Day	0.504563
Monitor22.fix_ch15	V37877_Females	Day	0.265476
Monitor22.fix_ch9	V37877_Females	Day	0.397222
Monitor13.fix_ch7	V37877_Females	Day	0.550198
Monitor13.fix_ch6	V37877_Females	Day	0.537897
Monitor22.fix_ch22	V37877_Females	Day	0.386905
Monitor13.fix_ch11	V37877_Females	Day	0.470437
Monitor22.fix_ch5	V37877_Females	Day	0.44246
Monitor13.fix_ch23	V37877_Females	Day	0.372024
Monitor22.fix_ch32	V37877_Females	Day	0.38869
Monitor22.fix_ch18	V37877_Females	Day	0.341071
Monitor13.fix_ch5	V37877_Females	Day	0.621825
Monitor22.fix_ch28	V37877_Females	Day	0.360317
Monitor13.fix_ch12	V37877_Females	Day	0.477976
Monitor22.fix_ch4	V37877_Females	Day	0.402976
Monitor22.fix_ch16	V37877_Females	Day	0.296032
Monitor13.fix_ch16	V37877_Females	Day	0.326389
Monitor13.fix_ch30	V37877_Females	Night	0.930302
Monitor22.fix_ch24	V37877_Females	Night	0.966243
Monitor22.fix_ch11	V37877_Females	Night	0.898531
Monitor13.fix_ch5	V37877_Females	Night	0.961477
Monitor13.fix_ch8	V37877_Females	Night	0.821287
Monitor13.fix_ch18	V37877_Females	Night	0.884234
Monitor22.fix_ch17	V37877_Females	Night	0.908856
Monitor13.fix_ch7	V37877_Females	Night	0.924543
Monitor13.fix_ch16	V37877_Females	Night	0.93745
Monitor22.fix_ch26	V37877_Females	Night	0.872915
Monitor22.fix_ch25	V37877_Females	Night	0.936855
Monitor22.fix_ch31	V37877_Females	Night	0.905679
Monitor22.fix_ch9	V37877_Females	Night	0.869738
Monitor13.fix_ch22	V37877_Females	Night	0.952939
Monitor13.fix_ch1	V37877_Females	Night	0.936656
Monitor13.fix_ch29	V37877_Females	Night	0.93467
Monitor13.fix_ch13	V37877_Females	Night	0.899523
Monitor13.fix_ch6	V37877_Females	Night	0.923749
Monitor13.fix_ch10	V37877_Females	Night	0.896346
Monitor13.fix_ch25	V37877_Females	Night	0.93328
Monitor13.fix_ch11	V37877_Females	Night	0.790707
Monitor22.fix_ch32	V37877_Females	Night	0.846704
Monitor13.fix_ch2	V37877_Females	Night	0.895155
Monitor13.fix_ch4	V37877_Females	Night	0.931493
Monitor22.fix_ch13	V37877_Females	Night	0.941223
Monitor13.fix_ch12	V37877_Females	Night	0.971207
Monitor22.fix_ch5	V37877_Females	Night	0.859214
Monitor22.fix_ch22	V37877_Females	Night	0.884631
Monitor22.fix_ch15	V37877_Females	Night	0.92911
Monitor13.fix_ch17	V37877_Females	Night	0.975973
Monitor13.fix_ch15	V37877_Females	Night	0.821287
Monitor13.fix_ch19	V37877_Females	Night	0.879269
Monitor22.fix_ch23	V37877_Females	Night	0.930898
Monitor22.fix_ch8	V37877_Females	Night	0.9305
Monitor13.fix_ch31	V37877_Females	Night	0.907863
Monitor22.fix_ch28	V37877_Females	Night	0.953932
Monitor13.fix_ch28	V37877_Females	Night	0.877085
Monitor22.fix_ch14	V37877_Females	Night	0.870334
Monitor13.fix_ch27	V37877_Females	Night	0.870731
Monitor13.fix_ch20	V37877_Females	Night	0.930103
Monitor22.fix_ch16	V37877_Females	Night	0.870929
Monitor13.fix_ch26	V37877_Females	Night	0.833797
Monitor22.fix_ch21	V37877_Females	Night	0.955917
Monitor22.fix_ch4	V37877_Females	Night	0.916402
Monitor22.fix_ch20	V37877_Females	Night	0.940826
Monitor22.fix_ch2	V37877_Females	Night	0.864376
Monitor22.fix_ch7	V37877_Females	Night	0.915012
Monitor13.fix_ch9	V37877_Females	Night	0.952145
Monitor13.fix_ch3	V37877_Females	Night	0.842534
Monitor22.fix_ch10	V37877_Females	Night	0.959293
Monitor22.fix_ch18	V37877_Females	Night	0.971207
Monitor22.fix_ch12	V37877_Females	Night	0.921763
Monitor13.fix_ch32	V37877_Females	Night	0.856235
Monitor13.fix_ch23	V37877_Females	Night	0.934273
Monitor13.fix_ch21	V37877_Females	Night	0.966442
Monitor2.fix_ch30	V37877_Males	Day	0.542262
Monitor24.fix_ch14	V37877_Males	Day	0.229762
Monitor2.fix_ch10	V37877_Males	Day	0.514286
Monitor24.fix_ch9	V37877_Males	Day	0.751984
Monitor24.fix_ch24	V37877_Males	Day	0.669841
Monitor2.fix_ch24	V37877_Males	Day	0.520437
Monitor2.fix_ch4	V37877_Males	Day	0.605952
Monitor24.fix_ch2	V37877_Males	Day	0.430357
Monitor24.fix_ch20	V37877_Males	Day	0.444246
Monitor2.fix_ch22	V37877_Males	Day	0.412302
Monitor24.fix_ch26	V37877_Males	Day	0.595437
Monitor24.fix_ch7	V37877_Males	Day	0.63254
Monitor2.fix_ch6	V37877_Males	Day	0.511706
Monitor24.fix_ch25	V37877_Males	Day	0.665675
Monitor2.fix_ch17	V37877_Males	Day	0.405754
Monitor2.fix_ch28	V37877_Males	Day	0.489087
Monitor2.fix_ch8	V37877_Males	Day	0.410317
Monitor2.fix_ch12	V37877_Males	Day	0.500794
Monitor24.fix_ch21	V37877_Males	Day	0.634127
Monitor2.fix_ch31	V37877_Males	Day	0.409921
Monitor2.fix_ch29	V37877_Males	Day	0.594841
Monitor2.fix_ch3	V37877_Males	Day	0.421627
Monitor2.fix_ch5	V37877_Males	Day	0.624405
Monitor24.fix_ch22	V37877_Males	Day	0.419048
Monitor2.fix_ch21	V37877_Males	Day	0.389683
Monitor24.fix_ch32	V37877_Males	Day	0.578968
Monitor2.fix_ch32	V37877_Males	Day	0.468651
Monitor24.fix_ch19	V37877_Males	Day	0.496032
Monitor24.fix_ch31	V37877_Males	Day	0.609921
Monitor24.fix_ch15	V37877_Males	Day	0.69623
Monitor2.fix_ch27	V37877_Males	Day	0.421429
Monitor24.fix_ch18	V37877_Males	Day	0.696429
Monitor24.fix_ch23	V37877_Males	Day	0.644444
Monitor2.fix_ch18	V37877_Males	Day	0.377381
Monitor2.fix_ch15	V37877_Males	Day	0.407738
Monitor24.fix_ch12	V37877_Males	Day	0.61627
Monitor24.fix_ch29	V37877_Males	Day	0.61369
Monitor24.fix_ch13	V37877_Males	Day	0.628968
Monitor24.fix_ch16	V37877_Males	Day	0.475
Monitor24.fix_ch17	V37877_Males	Day	0.559325
Monitor2.fix_ch11	V37877_Males	Day	0.531349
Monitor2.fix_ch14	V37877_Males	Day	0.502381
Monitor24.fix_ch5	V37877_Males	Day	0.590476
Monitor2.fix_ch16	V37877_Males	Day	0.497024
Monitor2.fix_ch13	V37877_Males	Day	0.633929
Monitor2.fix_ch9	V37877_Males	Day	0.551984
Monitor2.fix_ch7	V37877_Males	Day	0.290675
Monitor24.fix_ch8	V37877_Males	Day	0.524405
Monitor2.fix_ch20	V37877_Males	Day	0.509722
Monitor24.fix_ch11	V37877_Males	Day	0.611905
Monitor2.fix_ch26	V37877_Males	Day	0.362897
Monitor2.fix_ch2	V37877_Males	Day	0.493056
Monitor24.fix_ch30	V37877_Males	Day	0.631151
Monitor24.fix_ch27	V37877_Males	Day	0.484722
Monitor24.fix_ch6	V37877_Males	Day	0.555159
Monitor24.fix_ch1	V37877_Males	Day	0.636111
Monitor2.fix_ch19	V37877_Males	Day	0.597817
Monitor2.fix_ch10	V37877_Males	Night	0.962669
Monitor24.fix_ch31	V37877_Males	Night	0.883638
Monitor2.fix_ch27	V37877_Males	Night	0.906871
Monitor24.fix_ch27	V37877_Males	Night	0.867355
Monitor24.fix_ch1	V37877_Males	Night	0.941025
Monitor2.fix_ch21	V37877_Males	Night	0.928316
Monitor2.fix_ch9	V37877_Males	Night	0.965052
Monitor2.fix_ch22	V37877_Males	Night	0.762113
Monitor2.fix_ch28	V37877_Males	Night	0.949166
Monitor2.fix_ch12	V37877_Males	Night	0.904686
Monitor2.fix_ch20	V37877_Males	Night	0.881851
Monitor24.fix_ch32	V37877_Males	Night	0.859412
Monitor2.fix_ch6	V37877_Males	Night	0.91382
Monitor24.fix_ch30	V37877_Males	Night	0.77363
Monitor24.fix_ch6	V37877_Males	Night	0.906275
Monitor24.fix_ch11	V37877_Males	Night	0.83618
Monitor24.fix_ch13	V37877_Males	Night	0.870731
Monitor2.fix_ch32	V37877_Males	Night	0.908459
Monitor24.fix_ch24	V37877_Males	Night	0.918785
Monitor24.fix_ch12	V37877_Males	Night	0.895155
Monitor24.fix_ch9	V37877_Males	Night	0.973392
Monitor2.fix_ch13	V37877_Males	Night	0.902502
Monitor24.fix_ch7	V37877_Males	Night	0.848888
Monitor24.fix_ch8	V37877_Males	Night	0.845512
Monitor2.fix_ch5	V37877_Males	Night	0.93467
Monitor2.fix_ch3	V37877_Males	Night	0.826052
Monitor24.fix_ch29	V37877_Males	Night	0.893765
Monitor2.fix_ch18	V37877_Males	Night	0.879865
Monitor2.fix_ch16	V37877_Males	Night	0.900119
Monitor24.fix_ch21	V37877_Males	Night	0.860802
Monitor2.fix_ch7	V37877_Males	Night	0.758737
Monitor24.fix_ch17	V37877_Males	Night	0.891183
Monitor2.fix_ch19	V37877_Males	Night	0.943606
Monitor2.fix_ch2	V37877_Males	Night	0.93606
Monitor2.fix_ch30	V37877_Males	Night	0.938642
Monitor24.fix_ch14	V37877_Males	Night	0.819698
Monitor24.fix_ch18	V37877_Males	Night	0.841342
Monitor2.fix_ch24	V37877_Males	Night	0.853058
Monitor2.fix_ch14	V37877_Males	Night	0.939436
Monitor2.fix_ch11	V37877_Males	Night	0.917395
Monitor24.fix_ch22	V37877_Males	Night	0.628078
Monitor2.fix_ch26	V37877_Males	Night	0.910445
Monitor24.fix_ch2	V37877_Males	Night	0.819698
Monitor24.fix_ch20	V37877_Males	Night	0.731136
Monitor2.fix_ch29	V37877_Males	Night	0.915012
Monitor2.fix_ch8	V37877_Males	Night	0.856831
Monitor2.fix_ch15	V37877_Males	Night	0.866164
Monitor24.fix_ch5	V37877_Males	Night	0.911636
Monitor24.fix_ch16	V37877_Males	Night	0.745631
Monitor24.fix_ch15	V37877_Males	Night	0.854448
Monitor24.fix_ch23	V37877_Males	Night	0.911835
Monitor2.fix_ch31	V37877_Males	Night	0.919182
Monitor24.fix_ch25	V37877_Males	Night	0.880262
Monitor2.fix_ch4	V37877_Males	Night	0.924146
Monitor2.fix_ch17	V37877_Males	Night	0.923153
Monitor24.fix_ch19	V37877_Males	Night	0.964257
Monitor24.fix_ch26	V37877_Males	Night	0.92633
Monitor20.fix_ch14	V37880_Females	Day	0.337698
Monitor20.fix_ch29	V37880_Females	Day	0.39127
Monitor20.fix_ch3	V37880_Females	Day	0.402778
Monitor12.fix_ch29	V37880_Females	Day	0.235119
Monitor12.fix_ch20	V37880_Females	Day	0.476984
Monitor12.fix_ch8	V37880_Females	Day	0.552778
Monitor20.fix_ch13	V37880_Females	Day	0.146825
Monitor20.fix_ch31	V37880_Females	Day	0.410913
Monitor12.fix_ch28	V37880_Females	Day	0.191865
Monitor20.fix_ch27	V37880_Females	Day	0.249802
Monitor20.fix_ch17	V37880_Females	Day	0.268254
Monitor20.fix_ch23	V37880_Females	Day	0.325
Monitor20.fix_ch4	V37880_Females	Day	0.360119
Monitor12.fix_ch19	V37880_Females	Day	0.261508
Monitor20.fix_ch25	V37880_Females	Day	0.433135
Monitor20.fix_ch32	V37880_Females	Day	0.343452
Monitor12.fix_ch12	V37880_Females	Day	0.40377
Monitor12.fix_ch27	V37880_Females	Day	0.532937
Monitor12.fix_ch7	V37880_Females	Day	0.422024
Monitor20.fix_ch8	V37880_Females	Day	0.43631
Monitor20.fix_ch28	V37880_Females	Day	0.403968
Monitor20.fix_ch15	V37880_Females	Day	0.319246
Monitor12.fix_ch3	V37880_Females	Day	0.470238
Monitor12.fix_ch9	V37880_Females	Day	0.452183
Monitor20.fix_ch30	V37880_Females	Day	0.441071
Monitor20.fix_ch18	V37880_Females	Day	0.447024
Monitor12.fix_ch11	V37880_Females	Day	0.519643
Monitor20.fix_ch6	V37880_Females	Day	0.564087
Monitor20.fix_ch21	V37880_Females	Day	0.373611
Monitor12.fix_ch14	V37880_Females	Day	0.569246
Monitor12.fix_ch24	V37880_Females	Day	0.510119
Monitor20.fix_ch2	V37880_Females	Day	0.501786
Monitor12.fix_ch6	V37880_Females	Day	0.412103
Monitor12.fix_ch2	V37880_Females	Day	0.385714
Monitor12.fix_ch26	V37880_Females	Day	0.284325
Monitor12.fix_ch5	V37880_Females	Day	0.268651
Monitor20.fix_ch22	V37880_Females	Day	0.515079
Monitor20.fix_ch12	V37880_Females	Day	0.163492
Monitor20.fix_ch19	V37880_Females	Day	0.387698
Monitor20.fix_ch26	V37880_Females	Day	0.324206
Monitor20.fix_ch5	V37880_Females	Day	0.436905
Monitor12.fix_ch4	V37880_Females	Day	0.56746
Monitor12.fix_ch30	V37880_Females	Day	0.478175
Monitor20.fix_ch7	V37880_Females	Day	0.451786
Monitor20.fix_ch10	V37880_Females	Day	0.524008
Monitor12.fix_ch10	V37880_Females	Day	0.327183
Monitor20.fix_ch1	V37880_Females	Day	0.433532
Monitor12.fix_ch18	V37880_Females	Day	0.41131
Monitor12.fix_ch25	V37880_Females	Day	0.335516
Monitor12.fix_ch13	V37880_Females	Day	0.615476
Monitor20.fix_ch9	V37880_Females	Day	0.371825
Monitor12.fix_ch31	V37880_Females	Day	0.578571
Monitor12.fix_ch23	V37880_Females	Day	0.57877
Monitor20.fix_ch16	V37880_Females	Day	0.400992
Monitor12.fix_ch17	V37880_Females	Day	0.504762
Monitor12.fix_ch1	V37880_Females	Day	0.329167
Monitor12.fix_ch16	V37880_Females	Day	0.361508
Monitor12.fix_ch27	V37880_Females	Night	0.902105
Monitor12.fix_ch28	V37880_Females	Night	0.898133
Monitor20.fix_ch5	V37880_Females	Night	0.897339
Monitor20.fix_ch13	V37880_Females	Night	0.806195
Monitor20.fix_ch9	V37880_Females	Night	0.877482
Monitor20.fix_ch12	V37880_Females	Night	0.79726
Monitor20.fix_ch7	V37880_Females	Night	0.898729
Monitor12.fix_ch26	V37880_Females	Night	0.840747
Monitor12.fix_ch9	V37880_Females	Night	0.95552
Monitor20.fix_ch31	V37880_Females	Night	0.928713
Monitor20.fix_ch27	V37880_Females	Night	0.893566
Monitor20.fix_ch25	V37880_Females	Night	0.874702
Monitor20.fix_ch3	V37880_Females	Night	0.824861
Monitor12.fix_ch23	V37880_Females	Night	0.846307
Monitor12.fix_ch12	V37880_Females	Night	0.804011
Monitor12.fix_ch30	V37880_Females	Night	0.954925
Monitor20.fix_ch18	V37880_Females	Night	0.930302
Monitor20.fix_ch28	V37880_Females	Night	0.929905
Monitor12.fix_ch19	V37880_Females	Night	0.849682
Monitor20.fix_ch21	V37880_Females	Night	0.857427
Monitor12.fix_ch13	V37880_Females	Night	0.861199
Monitor20.fix_ch2	V37880_Females	Night	0.861994
Monitor20.fix_ch1	V37880_Females	Night	0.930103
Monitor12.fix_ch24	V37880_Females	Night	0.863979
Monitor12.fix_ch2	V37880_Females	Night	0.914615
Monitor12.fix_ch3	V37880_Females	Night	0.925536
Monitor12.fix_ch16	V37880_Females	Night	0.911835
Monitor12.fix_ch8	V37880_Females	Night	0.930103
Monitor12.fix_ch25	V37880_Females	Night	0.857029
Monitor20.fix_ch23	V37880_Females	Night	0.818904
Monitor12.fix_ch18	V37880_Females	Night	0.924742
Monitor12.fix_ch10	V37880_Females	Night	0.912232
Monitor12.fix_ch31	V37880_Females	Night	0.890786
Monitor20.fix_ch26	V37880_Females	Night	0.921962
Monitor20.fix_ch16	V37880_Females	Night	0.921366
Monitor20.fix_ch19	V37880_Females	Night	0.874504
Monitor12.fix_ch5	V37880_Females	Night	0.913026
Monitor20.fix_ch29	V37880_Females	Night	0.951152
Monitor12.fix_ch20	V37880_Females	Night	0.961279
Monitor20.fix_ch32	V37880_Females	Night	0.888602
Monitor12.fix_ch6	V37880_Females	Night	0.880659
Monitor12.fix_ch14	V37880_Females	Night	0.947776
Monitor12.fix_ch7	V37880_Females	Night	0.926926
Monitor12.fix_ch17	V37880_Females	Night	0.935663
Monitor20.fix_ch22	V37880_Females	Night	0.879468
Monitor20.fix_ch6	V37880_Females	Night	0.899126
Monitor12.fix_ch4	V37880_Females	Night	0.899325
Monitor20.fix_ch30	V37880_Females	Night	0.92077
Monitor12.fix_ch1	V37880_Females	Night	0.909849
Monitor20.fix_ch8	V37880_Females	Night	0.888801
Monitor20.fix_ch10	V37880_Females	Night	0.924742
Monitor12.fix_ch11	V37880_Females	Night	0.860008
Monitor20.fix_ch4	V37880_Females	Night	0.884631
Monitor12.fix_ch29	V37880_Females	Night	0.941025
Monitor20.fix_ch17	V37880_Females	Night	0.900119
Monitor20.fix_ch15	V37880_Females	Night	0.885822
Monitor20.fix_ch14	V37880_Females	Night	0.781771
Monitor18.fix_ch11	V37880_Males	Day	0.593651
Monitor63.fix_ch9	V37880_Males	Day	0.648413
Monitor63.fix_ch26	V37880_Males	Day	0.422817
Monitor63.fix_ch20	V37880_Males	Day	0.648016
Monitor18.fix_ch1	V37880_Males	Day	0.445635
Monitor18.fix_ch4	V37880_Males	Day	0.668651
Monitor18.fix_ch24	V37880_Males	Day	0.635516
Monitor63.fix_ch7	V37880_Males	Day	0.494444
Monitor18.fix_ch9	V37880_Males	Day	0.474603
Monitor63.fix_ch3	V37880_Males	Day	0.52381
Monitor63.fix_ch11	V37880_Males	Day	0.61369
Monitor18.fix_ch20	V37880_Males	Day	0.586508
Monitor18.fix_ch31	V37880_Males	Day	0.432937
Monitor18.fix_ch32	V37880_Males	Day	0.638294
Monitor18.fix_ch30	V37880_Males	Day	0.439683
Monitor18.fix_ch29	V37880_Males	Day	0.44881
Monitor18.fix_ch12	V37880_Males	Day	0.641667
Monitor63.fix_ch2	V37880_Males	Day	0.589881
Monitor18.fix_ch3	V37880_Males	Day	0.707341
Monitor63.fix_ch1	V37880_Males	Day	0.606151
Monitor63.fix_ch30	V37880_Males	Day	0.381944
Monitor63.fix_ch13	V37880_Males	Day	0.702778
Monitor63.fix_ch10	V37880_Males	Day	0.474405
Monitor63.fix_ch12	V37880_Males	Day	0.582143
Monitor18.fix_ch22	V37880_Males	Day	0.472421
Monitor18.fix_ch8	V37880_Males	Day	0.410317
Monitor63.fix_ch5	V37880_Males	Day	0.411905
Monitor18.fix_ch13	V37880_Males	Day	0.701984
Monitor63.fix_ch15	V37880_Males	Day	0.655357
Monitor63.fix_ch19	V37880_Males	Day	0.561111
Monitor63.fix_ch27	V37880_Males	Day	0.499802
Monitor18.fix_ch5	V37880_Males	Day	0.572619
Monitor18.fix_ch25	V37880_Males	Day	0.471825
Monitor63.fix_ch21	V37880_Males	Day	0.467262
Monitor63.fix_ch29	V37880_Males	Day	0.2125
Monitor18.fix_ch6	V37880_Males	Day	0.498214
Monitor18.fix_ch7	V37880_Males	Day	0.626786
Monitor63.fix_ch22	V37880_Males	Day	0.529762
Monitor18.fix_ch16	V37880_Males	Day	0.477579
Monitor18.fix_ch23	V37880_Males	Day	0.502579
Monitor18.fix_ch2	V37880_Males	Day	0.279762
Monitor18.fix_ch26	V37880_Males	Day	0.656151
Monitor18.fix_ch14	V37880_Males	Day	0.637302
Monitor63.fix_ch25	V37880_Males	Day	0.352381
Monitor18.fix_ch21	V37880_Males	Day	0.400794
Monitor18.fix_ch19	V37880_Males	Day	0.638492
Monitor63.fix_ch28	V37880_Males	Day	0.663095
Monitor18.fix_ch27	V37880_Males	Day	0.61746
Monitor63.fix_ch16	V37880_Males	Day	0.478175
Monitor63.fix_ch23	V37880_Males	Day	0.589286
Monitor63.fix_ch32	V37880_Males	Day	0.587698
Monitor18.fix_ch10	V37880_Males	Day	0.486905
Monitor63.fix_ch4	V37880_Males	Day	0.475397
Monitor63.fix_ch24	V37880_Males	Day	0.551786
Monitor63.fix_ch8	V37880_Males	Day	0.664881
Monitor18.fix_ch18	V37880_Males	Day	0.364683
Monitor18.fix_ch17	V37880_Males	Day	0.497619
Monitor63.fix_ch14	V37880_Males	Day	0.655952
Monitor63.fix_ch6	V37880_Males	Day	0.444246
Monitor63.fix_ch18	V37880_Males	Day	0.460913
Monitor18.fix_ch15	V37880_Males	Day	0.491468
Monitor18.fix_ch29	V37880_Males	Night	0.902105
Monitor63.fix_ch16	V37880_Males	Night	0.895353
Monitor63.fix_ch7	V37880_Males	Night	0.952542
Monitor63.fix_ch11	V37880_Males	Night	0.893566
Monitor18.fix_ch19	V37880_Males	Night	0.939039
Monitor63.fix_ch4	V37880_Males	Night	0.881851
Monitor18.fix_ch14	V37880_Males	Night	0.859809
Monitor18.fix_ch32	V37880_Males	Night	0.95135
Monitor63.fix_ch24	V37880_Males	Night	0.831215
Monitor18.fix_ch7	V37880_Males	Night	0.917196
Monitor18.fix_ch9	V37880_Males	Night	0.932288
Monitor63.fix_ch30	V37880_Males	Night	0.869142
Monitor63.fix_ch26	V37880_Males	Night	0.939039
Monitor18.fix_ch11	V37880_Males	Night	0.920969
Monitor18.fix_ch24	V37880_Males	Night	0.913423
Monitor63.fix_ch6	V37880_Males	Night	0.779786
Monitor63.fix_ch9	V37880_Males	Night	0.970016
Monitor63.fix_ch10	V37880_Males	Night	0.900318
Monitor18.fix_ch6	V37880_Males	Night	0.898928
Monitor63.fix_ch32	V37880_Males	Night	0.882844
Monitor63.fix_ch22	V37880_Males	Night	0.908856
Monitor63.fix_ch3	V37880_Males	Night	0.929905
Monitor18.fix_ch15	V37880_Males	Night	0.882248
Monitor18.fix_ch22	V37880_Males	Night	0.915409
Monitor18.fix_ch16	V37880_Males	Night	0.893566
Monitor63.fix_ch23	V37880_Males	Night	0.833002
Monitor18.fix_ch10	V37880_Males	Night	0.79726
Monitor18.fix_ch30	V37880_Males	Night	0.888999
Monitor18.fix_ch26	V37880_Males	Night	0.960286
Monitor63.fix_ch13	V37880_Males	Night	0.958499
Monitor18.fix_ch17	V37880_Males	Night	0.926529
Monitor63.fix_ch5	V37880_Males	Night	0.831017
Monitor18.fix_ch5	V37880_Males	Night	0.97498
Monitor18.fix_ch2	V37880_Males	Night	0.753177
Monitor18.fix_ch27	V37880_Males	Night	0.898133
Monitor63.fix_ch25	V37880_Males	Night	0.929309
Monitor63.fix_ch19	V37880_Males	Night	0.869539
Monitor63.fix_ch8	V37880_Males	Night	0.875099
Monitor18.fix_ch8	V37880_Males	Night	0.859809
Monitor18.fix_ch23	V37880_Males	Night	0.890389
Monitor63.fix_ch20	V37880_Males	Night	0.932883
Monitor63.fix_ch29	V37880_Males	Night	0.767474
Monitor63.fix_ch28	V37880_Males	Night	0.933082
Monitor63.fix_ch14	V37880_Males	Night	0.955322
Monitor63.fix_ch15	V37880_Males	Night	0.975774
Monitor63.fix_ch1	V37880_Males	Night	0.896148
Monitor18.fix_ch4	V37880_Males	Night	0.966442
Monitor18.fix_ch1	V37880_Males	Night	0.883241
Monitor63.fix_ch27	V37880_Males	Night	0.879071
Monitor63.fix_ch12	V37880_Males	Night	0.888205
Monitor18.fix_ch31	V37880_Males	Night	0.94718
Monitor18.fix_ch13	V37880_Males	Night	0.931493
Monitor63.fix_ch2	V37880_Males	Night	0.906672
Monitor18.fix_ch12	V37880_Males	Night	0.889198
Monitor18.fix_ch3	V37880_Males	Night	0.96664
Monitor18.fix_ch18	V37880_Males	Night	0.956712
Monitor18.fix_ch21	V37880_Males	Night	0.768864
Monitor63.fix_ch21	V37880_Males	Night	0.864774
Monitor18.fix_ch20	V37880_Males	Night	0.883241
Monitor18.fix_ch25	V37880_Males	Night	0.869539
Monitor63.fix_ch18	V37880_Males	Night	0.883241

## Sheet: e
Nazario-Yepiz et al. Physiological and Metabolomic Consequences of Reduced Expression of the Drosophila brummer Triglyceride Lipase
Supplementary Dataset 9. Individual sleep during the daytime and nighttime. (a) Ubi > bmm-RNAi in normal feeding. (b) Ubi > bmm-RNAi in normal feeding without wings. (c) Ubi > bmm-RNAi in starvation conditions. (d) Lsp2 > bmm-RNAi in normal feeding. (e) Dsat1 > bmm-RNAi in normal feeding. (f) OK72 > bmm-RNAi in normal feeding.
Channel	Condition	Light_status	mean_sleep_per_ind
Monitor22.fix_ch3	GD_Females	Day	0.322222
Monitor18.fix_ch14	GD_Females	Day	0.531151
Monitor18.fix_ch21	GD_Females	Day	0.650397
Monitor18.fix_ch12	GD_Females	Day	0.617659
Monitor22.fix_ch28	GD_Females	Day	0.369841
Monitor22.fix_ch6	GD_Females	Day	0.468056
Monitor18.fix_ch16	GD_Females	Day	0.520833
Monitor18.fix_ch19	GD_Females	Day	0.475397
Monitor22.fix_ch15	GD_Females	Day	0.45
Monitor18.fix_ch23	GD_Females	Day	0.414683
Monitor18.fix_ch24	GD_Females	Day	0.456548
Monitor22.fix_ch20	GD_Females	Day	0.455952
Monitor22.fix_ch18	GD_Females	Day	0.397024
Monitor22.fix_ch8	GD_Females	Day	0.168056
Monitor18.fix_ch17	GD_Females	Day	0.444444
Monitor22.fix_ch22	GD_Females	Day	0.435119
Monitor22.fix_ch24	GD_Females	Day	0.470635
Monitor22.fix_ch4	GD_Females	Day	0.260119
Monitor18.fix_ch25	GD_Females	Day	0.527579
Monitor22.fix_ch32	GD_Females	Day	0.481548
Monitor18.fix_ch26	GD_Females	Day	0.294048
Monitor22.fix_ch7	GD_Females	Day	0.402778
Monitor22.fix_ch12	GD_Females	Day	0.477381
Monitor22.fix_ch27	GD_Females	Day	0.495833
Monitor18.fix_ch11	GD_Females	Day	0.311706
Monitor18.fix_ch31	GD_Females	Day	0.511508
Monitor18.fix_ch4	GD_Females	Day	0.503968
Monitor18.fix_ch13	GD_Females	Day	0.537698
Monitor22.fix_ch31	GD_Females	Day	0.437698
Monitor18.fix_ch8	GD_Females	Day	0.695437
Monitor18.fix_ch10	GD_Females	Day	0.557341
Monitor18.fix_ch3	GD_Females	Day	0.543254
Monitor22.fix_ch13	GD_Females	Day	0.320437
Monitor18.fix_ch6	GD_Females	Day	0.562897
Monitor22.fix_ch9	GD_Females	Day	0.437897
Monitor22.fix_ch1	GD_Females	Day	0.421429
Monitor22.fix_ch17	GD_Females	Day	0.459325
Monitor18.fix_ch2	GD_Females	Day	0.496627
Monitor22.fix_ch30	GD_Females	Day	0.418452
Monitor18.fix_ch28	GD_Females	Day	0.566667
Monitor22.fix_ch11	GD_Females	Day	0.459921
Monitor22.fix_ch23	GD_Females	Day	0.344444
Monitor18.fix_ch22	GD_Females	Day	0.506944
Monitor22.fix_ch25	GD_Females	Day	0.444048
Monitor18.fix_ch29	GD_Females	Day	0.347024
Monitor22.fix_ch14	GD_Females	Day	0.44127
Monitor22.fix_ch26	GD_Females	Day	0.411111
Monitor18.fix_ch27	GD_Females	Day	0.698611
Monitor18.fix_ch32	GD_Females	Day	0.440873
Monitor18.fix_ch9	GD_Females	Day	0.420635
Monitor22.fix_ch5	GD_Females	Day	0.478175
Monitor18.fix_ch1	GD_Females	Day	0.45119
Monitor22.fix_ch2	GD_Females	Day	0.402183
Monitor22.fix_ch19	GD_Females	Day	0.28869
Monitor18.fix_ch15	GD_Females	Day	0.597421
Monitor18.fix_ch18	GD_Females	Day	0.415675
Monitor22.fix_ch21	GD_Females	Day	0.445635
Monitor22.fix_ch16	GD_Females	Day	0.326389
Monitor22.fix_ch10	GD_Females	Day	0.575198
Monitor22.fix_ch29	GD_Females	Day	0.389683
Monitor18.fix_ch20	GD_Females	Day	0.495635
Monitor18.fix_ch30	GD_Females	Day	0.620238
Monitor22.fix_ch17	GD_Females	Night	0.949365
Monitor22.fix_ch24	GD_Females	Night	0.986497
Monitor22.fix_ch32	GD_Females	Night	0.872915
Monitor22.fix_ch8	GD_Females	Night	0.888205
Monitor22.fix_ch11	GD_Females	Night	0.984313
Monitor22.fix_ch22	GD_Females	Night	0.928912
Monitor22.fix_ch14	GD_Females	Night	0.895155
Monitor22.fix_ch1	GD_Females	Night	0.957705
Monitor22.fix_ch12	GD_Females	Night	0.916799
Monitor22.fix_ch19	GD_Females	Night	0.929905
Monitor18.fix_ch1	GD_Females	Night	0.93189
Monitor22.fix_ch9	GD_Females	Night	0.923948
Monitor18.fix_ch29	GD_Females	Night	0.916203
Monitor18.fix_ch3	GD_Females	Night	0.950755
Monitor18.fix_ch31	GD_Females	Night	0.881851
Monitor22.fix_ch18	GD_Females	Night	0.946386
Monitor18.fix_ch21	GD_Females	Night	0.968229
Monitor22.fix_ch30	GD_Females	Night	0.978554
Monitor18.fix_ch9	GD_Females	Night	0.868348
Monitor22.fix_ch6	GD_Females	Night	0.966243
Monitor22.fix_ch25	GD_Females	Night	0.951152
Monitor22.fix_ch3	GD_Females	Night	0.954527
Monitor22.fix_ch26	GD_Females	Night	0.880262
Monitor18.fix_ch24	GD_Females	Night	0.900715
Monitor22.fix_ch29	GD_Females	Night	0.892176
Monitor18.fix_ch6	GD_Females	Night	0.919778
Monitor18.fix_ch27	GD_Females	Night	0.947776
Monitor22.fix_ch2	GD_Females	Night	0.864575
Monitor22.fix_ch4	GD_Females	Night	0.897538
Monitor18.fix_ch11	GD_Females	Night	0.953932
Monitor18.fix_ch14	GD_Females	Night	0.866759
Monitor22.fix_ch7	GD_Females	Night	0.897538
Monitor22.fix_ch15	GD_Females	Night	0.904686
Monitor22.fix_ch20	GD_Females	Night	0.905481
Monitor18.fix_ch8	GD_Females	Night	0.981533
Monitor22.fix_ch27	GD_Females	Night	0.957109
Monitor18.fix_ch26	GD_Females	Night	0.914615
Monitor18.fix_ch16	GD_Females	Night	0.880858
Monitor18.fix_ch17	GD_Females	Night	0.922359
Monitor18.fix_ch10	GD_Females	Night	0.932486
Monitor22.fix_ch10	GD_Females	Night	0.94162
Monitor18.fix_ch19	GD_Females	Night	0.888403
Monitor18.fix_ch13	GD_Females	Night	0.884432
Monitor18.fix_ch15	GD_Females	Night	0.901708
Monitor22.fix_ch16	GD_Females	Night	0.901311
Monitor22.fix_ch23	GD_Females	Night	0.904488
Monitor18.fix_ch32	GD_Females	Night	0.906672
Monitor18.fix_ch22	GD_Females	Night	0.934273
Monitor22.fix_ch21	GD_Females	Night	0.93328
Monitor18.fix_ch18	GD_Females	Night	0.92355
Monitor18.fix_ch23	GD_Females	Night	0.94023
Monitor22.fix_ch13	GD_Females	Night	0.877085
Monitor18.fix_ch12	GD_Females	Night	0.939436
Monitor22.fix_ch28	GD_Females	Night	0.911438
Monitor18.fix_ch25	GD_Females	Night	0.927522
Monitor22.fix_ch31	GD_Females	Night	0.769261
Monitor18.fix_ch2	GD_Females	Night	0.942812
Monitor22.fix_ch5	GD_Females	Night	0.927919
Monitor18.fix_ch30	GD_Females	Night	0.968626
Monitor18.fix_ch28	GD_Females	Night	0.961875
Monitor18.fix_ch20	GD_Females	Night	0.900318
Monitor18.fix_ch4	GD_Females	Night	0.979547
Monitor64.fix_ch4	GD_Males	Day	0.55873
Monitor64.fix_ch13	GD_Males	Day	0.271825
Monitor67.fix_ch13	GD_Males	Day	0.509722
Monitor67.fix_ch17	GD_Males	Day	0.414087
Monitor64.fix_ch20	GD_Males	Day	0.384325
Monitor64.fix_ch28	GD_Males	Day	0.485119
Monitor67.fix_ch7	GD_Males	Day	0.457738
Monitor67.fix_ch5	GD_Males	Day	0.207937
Monitor67.fix_ch19	GD_Males	Day	0.438294
Monitor67.fix_ch21	GD_Males	Day	0.343452
Monitor67.fix_ch26	GD_Males	Day	0.46627
Monitor64.fix_ch14	GD_Males	Day	0.368452
Monitor64.fix_ch19	GD_Males	Day	0.497024
Monitor67.fix_ch15	GD_Males	Day	0.427976
Monitor67.fix_ch11	GD_Males	Day	0.454762
Monitor64.fix_ch1	GD_Males	Day	0.411706
Monitor64.fix_ch11	GD_Males	Day	0.473413
Monitor67.fix_ch23	GD_Males	Day	0.398214
Monitor67.fix_ch8	GD_Males	Day	0.589683
Monitor64.fix_ch9	GD_Males	Day	0.405754
Monitor64.fix_ch5	GD_Males	Day	0.514087
Monitor64.fix_ch3	GD_Males	Day	0.399603
Monitor64.fix_ch25	GD_Males	Day	0.457937
Monitor67.fix_ch16	GD_Males	Day	0.325595
Monitor67.fix_ch24	GD_Males	Day	0.417262
Monitor64.fix_ch17	GD_Males	Day	0.425595
Monitor64.fix_ch31	GD_Males	Day	0.432143
Monitor67.fix_ch25	GD_Males	Day	0.493254
Monitor67.fix_ch10	GD_Males	Day	0.361706
Monitor67.fix_ch31	GD_Males	Day	0.414484
Monitor64.fix_ch32	GD_Males	Day	0.305754
Monitor64.fix_ch8	GD_Males	Day	0.513889
Monitor67.fix_ch27	GD_Males	Day	0.409524
Monitor64.fix_ch30	GD_Males	Day	0.571825
Monitor67.fix_ch28	GD_Males	Day	0.436706
Monitor64.fix_ch2	GD_Males	Day	0.443254
Monitor64.fix_ch23	GD_Males	Day	0.314881
Monitor67.fix_ch3	GD_Males	Day	0.419841
Monitor67.fix_ch30	GD_Males	Day	0.27004
Monitor67.fix_ch29	GD_Males	Day	0.522619
Monitor64.fix_ch21	GD_Males	Day	0.280159
Monitor67.fix_ch9	GD_Males	Day	0.471825
Monitor67.fix_ch18	GD_Males	Day	0.506349
Monitor64.fix_ch6	GD_Males	Day	0.505952
Monitor64.fix_ch15	GD_Males	Day	0.449603
Monitor64.fix_ch16	GD_Males	Day	0.491071
Monitor67.fix_ch20	GD_Males	Day	0.42996
Monitor67.fix_ch14	GD_Males	Day	0.488889
Monitor67.fix_ch1	GD_Males	Day	0.396825
Monitor67.fix_ch22	GD_Males	Day	0.493651
Monitor67.fix_ch2	GD_Males	Day	0.387698
Monitor67.fix_ch4	GD_Males	Day	0.519444
Monitor64.fix_ch10	GD_Males	Day	0.490675
Monitor64.fix_ch27	GD_Males	Day	0.361508
Monitor64.fix_ch18	GD_Males	Day	0.454365
Monitor67.fix_ch12	GD_Males	Day	0.498016
Monitor67.fix_ch32	GD_Males	Day	0.497817
Monitor67.fix_ch6	GD_Males	Day	0.295437
Monitor64.fix_ch26	GD_Males	Day	0.352579
Monitor64.fix_ch29	GD_Males	Day	0.401786
Monitor64.fix_ch22	GD_Males	Day	0.548611
Monitor64.fix_ch12	GD_Males	Day	0.455754
Monitor64.fix_ch7	GD_Males	Day	0.591071
Monitor67.fix_ch23	GD_Males	Night	0.96108
Monitor64.fix_ch19	GD_Males	Night	0.864774
Monitor67.fix_ch7	GD_Males	Night	0.864972
Monitor64.fix_ch17	GD_Males	Night	0.839357
Monitor67.fix_ch13	GD_Males	Night	0.948967
Monitor67.fix_ch31	GD_Males	Night	0.846902
Monitor67.fix_ch29	GD_Males	Night	0.979944
Monitor67.fix_ch8	GD_Males	Night	0.977164
Monitor67.fix_ch27	GD_Males	Night	0.939039
Monitor67.fix_ch16	GD_Males	Night	0.96942
Monitor67.fix_ch15	GD_Males	Night	0.925536
Monitor64.fix_ch16	GD_Males	Night	0.917792
Monitor67.fix_ch14	GD_Males	Night	0.927919
Monitor64.fix_ch28	GD_Males	Night	0.864972
Monitor67.fix_ch3	GD_Males	Night	0.935068
Monitor64.fix_ch3	GD_Males	Night	0.95691
Monitor64.fix_ch32	GD_Males	Night	0.816918
Monitor67.fix_ch11	GD_Males	Night	0.827641
Monitor64.fix_ch2	GD_Males	Night	0.893169
Monitor67.fix_ch10	GD_Males	Night	0.852462
Monitor64.fix_ch13	GD_Males	Night	0.79726
Monitor67.fix_ch26	GD_Males	Night	0.884234
Monitor64.fix_ch14	GD_Males	Night	0.870532
Monitor64.fix_ch5	GD_Males	Night	0.829627
Monitor64.fix_ch18	GD_Males	Night	0.888999
Monitor64.fix_ch11	GD_Males	Night	0.855044
Monitor67.fix_ch24	GD_Males	Night	0.869142
Monitor64.fix_ch23	GD_Males	Night	0.766481
Monitor64.fix_ch30	GD_Males	Night	0.975377
Monitor64.fix_ch21	GD_Males	Night	0.83201
Monitor64.fix_ch6	GD_Males	Night	0.932288
Monitor64.fix_ch15	GD_Males	Night	0.867554
Monitor67.fix_ch21	GD_Males	Night	0.931692
Monitor67.fix_ch6	GD_Males	Night	0.903296
Monitor67.fix_ch32	GD_Males	Night	0.903296
Monitor67.fix_ch17	GD_Males	Night	0.879666
Monitor67.fix_ch20	GD_Males	Night	0.911239
Monitor67.fix_ch9	GD_Males	Night	0.936458
Monitor64.fix_ch31	GD_Males	Night	0.880858
Monitor67.fix_ch4	GD_Males	Night	0.92355
Monitor64.fix_ch4	GD_Males	Night	0.958102
Monitor67.fix_ch22	GD_Males	Night	0.92355
Monitor64.fix_ch29	GD_Males	Night	0.859809
Monitor67.fix_ch19	GD_Males	Night	0.928515
Monitor64.fix_ch10	GD_Males	Night	0.847697
Monitor67.fix_ch5	GD_Males	Night	0.817514
Monitor64.fix_ch25	GD_Males	Night	0.877085
Monitor64.fix_ch8	GD_Males	Night	0.880064
Monitor64.fix_ch27	GD_Males	Night	0.892375
Monitor67.fix_ch1	GD_Males	Night	0.900715
Monitor67.fix_ch30	GD_Males	Night	0.814535
Monitor64.fix_ch9	GD_Males	Night	0.854249
Monitor64.fix_ch20	GD_Males	Night	0.806593
Monitor64.fix_ch12	GD_Males	Night	0.831414
Monitor67.fix_ch18	GD_Males	Night	0.939635
Monitor67.fix_ch12	GD_Males	Night	0.805798
Monitor67.fix_ch28	GD_Males	Night	0.97776
Monitor64.fix_ch7	GD_Males	Night	0.939436
Monitor64.fix_ch26	GD_Males	Night	0.749404
Monitor64.fix_ch1	GD_Males	Night	0.758141
Monitor67.fix_ch2	GD_Males	Night	0.849484
Monitor64.fix_ch22	GD_Males	Night	0.879468
Monitor67.fix_ch25	GD_Males	Night	0.924543
Monitor9.fix_ch29	V37877_Females	Day	0.617262
Monitor62.fix_ch10	V37877_Females	Day	0.235516
Monitor62.fix_ch18	V37877_Females	Day	0.674603
Monitor62.fix_ch4	V37877_Females	Day	0.529762
Monitor9.fix_ch15	V37877_Females	Day	0.577183
Monitor62.fix_ch15	V37877_Females	Day	0.441468
Monitor9.fix_ch22	V37877_Females	Day	0.600397
Monitor62.fix_ch16	V37877_Females	Day	0.563095
Monitor9.fix_ch20	V37877_Females	Day	0.573611
Monitor62.fix_ch29	V37877_Females	Day	0.584524
Monitor9.fix_ch23	V37877_Females	Day	0.660516
Monitor9.fix_ch10	V37877_Females	Day	0.605754
Monitor9.fix_ch2	V37877_Females	Day	0.587698
Monitor9.fix_ch30	V37877_Females	Day	0.656746
Monitor9.fix_ch12	V37877_Females	Day	0.561508
Monitor62.fix_ch20	V37877_Females	Day	0.525794
Monitor9.fix_ch3	V37877_Females	Day	0.508532
Monitor9.fix_ch18	V37877_Females	Day	0.566071
Monitor9.fix_ch27	V37877_Females	Day	0.574802
Monitor9.fix_ch17	V37877_Females	Day	0.551389
Monitor9.fix_ch16	V37877_Females	Day	0.539881
Monitor62.fix_ch32	V37877_Females	Day	0.541865
Monitor9.fix_ch4	V37877_Females	Day	0.480556
Monitor62.fix_ch30	V37877_Females	Day	0.64127
Monitor9.fix_ch1	V37877_Females	Day	0.579365
Monitor9.fix_ch25	V37877_Females	Day	0.609722
Monitor62.fix_ch2	V37877_Females	Day	0.371032
Monitor9.fix_ch26	V37877_Females	Day	0.559325
Monitor9.fix_ch11	V37877_Females	Day	0.658135
Monitor62.fix_ch26	V37877_Females	Day	0.469048
Monitor62.fix_ch1	V37877_Females	Day	0.653175
Monitor62.fix_ch9	V37877_Females	Day	0.375198
Monitor9.fix_ch21	V37877_Females	Day	0.604563
Monitor9.fix_ch24	V37877_Females	Day	0.572222
Monitor62.fix_ch13	V37877_Females	Day	0.254762
Monitor62.fix_ch12	V37877_Females	Day	0.592262
Monitor62.fix_ch17	V37877_Females	Day	0.355754
Monitor62.fix_ch5	V37877_Females	Day	0.372619
Monitor62.fix_ch14	V37877_Females	Day	0.469643
Monitor62.fix_ch31	V37877_Females	Day	0.478571
Monitor62.fix_ch7	V37877_Females	Day	0.491468
Monitor9.fix_ch13	V37877_Females	Day	0.502778
Monitor62.fix_ch19	V37877_Females	Day	0.524802
Monitor62.fix_ch22	V37877_Females	Day	0.526786
Monitor9.fix_ch7	V37877_Females	Day	0.447421
Monitor62.fix_ch3	V37877_Females	Day	0.543452
Monitor62.fix_ch28	V37877_Females	Day	0.539286
Monitor9.fix_ch5	V37877_Females	Day	0.544643
Monitor9.fix_ch32	V37877_Females	Day	0.673611
Monitor62.fix_ch11	V37877_Females	Day	0.625198
Monitor9.fix_ch31	V37877_Females	Day	0.516468
Monitor62.fix_ch8	V37877_Females	Day	0.507937
Monitor9.fix_ch14	V37877_Females	Day	0.545437
Monitor9.fix_ch6	V37877_Females	Day	0.518254
Monitor62.fix_ch23	V37877_Females	Day	0.600198
Monitor62.fix_ch6	V37877_Females	Day	0.558135
Monitor62.fix_ch21	V37877_Females	Day	0.522421
Monitor9.fix_ch8	V37877_Females	Day	0.515476
Monitor62.fix_ch25	V37877_Females	Day	0.477579
Monitor9.fix_ch19	V37877_Females	Day	0.712302
Monitor9.fix_ch9	V37877_Females	Day	0.585119
Monitor62.fix_ch27	V37877_Females	Day	0.47381
Monitor62.fix_ch24	V37877_Females	Day	0.648214
Monitor62.fix_ch19	V37877_Females	Night	0.895552
Monitor9.fix_ch29	V37877_Females	Night	0.93884
Monitor62.fix_ch26	V37877_Females	Night	0.867554
Monitor62.fix_ch2	V37877_Females	Night	0.826251
Monitor9.fix_ch7	V37877_Females	Night	0.946187
Monitor62.fix_ch29	V37877_Females	Night	0.883439
Monitor62.fix_ch10	V37877_Females	Night	0.803813
Monitor9.fix_ch4	V37877_Females	Night	0.851867
Monitor62.fix_ch31	V37877_Females	Night	0.95969
Monitor62.fix_ch30	V37877_Females	Night	0.961477
Monitor9.fix_ch1	V37877_Females	Night	0.79587
Monitor9.fix_ch6	V37877_Females	Night	0.926529
Monitor62.fix_ch16	V37877_Females	Night	0.93189
Monitor9.fix_ch14	V37877_Females	Night	0.925735
Monitor9.fix_ch12	V37877_Females	Night	0.909452
Monitor9.fix_ch26	V37877_Females	Night	0.921168
Monitor62.fix_ch27	V37877_Females	Night	0.736497
Monitor9.fix_ch31	V37877_Females	Night	0.899126
Monitor62.fix_ch5	V37877_Females	Night	0.868944
Monitor62.fix_ch24	V37877_Females	Night	0.956315
Monitor9.fix_ch15	V37877_Females	Night	0.888403
Monitor62.fix_ch23	V37877_Females	Night	0.977164
Monitor9.fix_ch3	V37877_Females	Night	0.871922
Monitor9.fix_ch2	V37877_Females	Night	0.96525
Monitor9.fix_ch9	V37877_Females	Night	0.852462
Monitor9.fix_ch25	V37877_Females	Night	0.878475
Monitor62.fix_ch4	V37877_Females	Night	0.843129
Monitor62.fix_ch13	V37877_Females	Night	0.854647
Monitor9.fix_ch27	V37877_Females	Night	0.886616
Monitor9.fix_ch11	V37877_Females	Night	0.932288
Monitor62.fix_ch1	V37877_Females	Night	0.872518
Monitor9.fix_ch19	V37877_Females	Night	0.864376
Monitor62.fix_ch28	V37877_Females	Night	0.875298
Monitor62.fix_ch3	V37877_Females	Night	0.909849
Monitor62.fix_ch15	V37877_Females	Night	0.859809
Monitor62.fix_ch8	V37877_Females	Night	0.956712
Monitor9.fix_ch22	V37877_Females	Night	0.881851
Monitor9.fix_ch16	V37877_Females	Night	0.926926
Monitor62.fix_ch25	V37877_Females	Night	0.873709
Monitor62.fix_ch6	V37877_Females	Night	0.888006
Monitor9.fix_ch8	V37877_Females	Night	0.917593
Monitor62.fix_ch22	V37877_Females	Night	0.753773
Monitor62.fix_ch9	V37877_Females	Night	0.873312
Monitor9.fix_ch5	V37877_Females	Night	0.953137
Monitor62.fix_ch11	V37877_Females	Night	0.953535
Monitor62.fix_ch32	V37877_Females	Night	0.895949
Monitor9.fix_ch21	V37877_Females	Night	0.799643
Monitor62.fix_ch18	V37877_Females	Night	0.92772
Monitor62.fix_ch7	V37877_Females	Night	0.904488
Monitor9.fix_ch13	V37877_Females	Night	0.932883
Monitor62.fix_ch14	V37877_Females	Night	0.878872
Monitor9.fix_ch10	V37877_Females	Night	0.956315
Monitor9.fix_ch30	V37877_Females	Night	0.946783
Monitor9.fix_ch20	V37877_Females	Night	0.916203
Monitor62.fix_ch20	V37877_Females	Night	0.836577
Monitor9.fix_ch32	V37877_Females	Night	0.970214
Monitor9.fix_ch17	V37877_Females	Night	0.93606
Monitor62.fix_ch17	V37877_Females	Night	0.878674
Monitor62.fix_ch12	V37877_Females	Night	0.93884
Monitor9.fix_ch18	V37877_Females	Night	0.818308
Monitor9.fix_ch24	V37877_Females	Night	0.902701
Monitor62.fix_ch21	V37877_Females	Night	0.93328
Monitor9.fix_ch23	V37877_Females	Night	0.931096
Monitor12.fix_ch6	V37877_Males	Day	0.451786
Monitor11.fix_ch14	V37877_Males	Day	0.490476
Monitor11.fix_ch24	V37877_Males	Day	0.333135
Monitor12.fix_ch8	V37877_Males	Day	0.694444
Monitor11.fix_ch21	V37877_Males	Day	0.566667
Monitor11.fix_ch15	V37877_Males	Day	0.51746
Monitor12.fix_ch17	V37877_Males	Day	0.577579
Monitor12.fix_ch19	V37877_Males	Day	0.462103
Monitor12.fix_ch9	V37877_Males	Day	0.618849
Monitor12.fix_ch5	V37877_Males	Day	0.441071
Monitor11.fix_ch17	V37877_Males	Day	0.426389
Monitor11.fix_ch1	V37877_Males	Day	0.459524
Monitor12.fix_ch32	V37877_Males	Day	0.522619
Monitor12.fix_ch12	V37877_Males	Day	0.512103
Monitor12.fix_ch23	V37877_Males	Day	0.567659
Monitor11.fix_ch16	V37877_Males	Day	0.487698
Monitor12.fix_ch18	V37877_Males	Day	0.53254
Monitor12.fix_ch3	V37877_Males	Day	0.602778
Monitor12.fix_ch20	V37877_Males	Day	0.610516
Monitor11.fix_ch18	V37877_Males	Day	0.537103
Monitor11.fix_ch6	V37877_Males	Day	0.526786
Monitor11.fix_ch25	V37877_Males	Day	0.36131
Monitor12.fix_ch7	V37877_Males	Day	0.494246
Monitor11.fix_ch13	V37877_Males	Day	0.565079
Monitor11.fix_ch29	V37877_Males	Day	0.454762
Monitor11.fix_ch12	V37877_Males	Day	0.537103
Monitor12.fix_ch24	V37877_Males	Day	0.731151
Monitor12.fix_ch4	V37877_Males	Day	0.425
Monitor12.fix_ch28	V37877_Males	Day	0.531349
Monitor11.fix_ch2	V37877_Males	Day	0.384127
Monitor12.fix_ch29	V37877_Males	Day	0.443651
Monitor12.fix_ch13	V37877_Males	Day	0.508532
Monitor11.fix_ch5	V37877_Males	Day	0.649802
Monitor12.fix_ch26	V37877_Males	Day	0.499802
Monitor11.fix_ch11	V37877_Males	Day	0.390675
Monitor11.fix_ch4	V37877_Males	Day	0.660317
Monitor11.fix_ch26	V37877_Males	Day	0.53373
Monitor11.fix_ch32	V37877_Males	Day	0.529563
Monitor12.fix_ch11	V37877_Males	Day	0.643651
Monitor11.fix_ch27	V37877_Males	Day	0.462698
Monitor12.fix_ch10	V37877_Males	Day	0.502976
Monitor12.fix_ch16	V37877_Males	Day	0.601984
Monitor11.fix_ch23	V37877_Males	Day	0.398611
Monitor11.fix_ch9	V37877_Males	Day	0.4625
Monitor12.fix_ch27	V37877_Males	Day	0.570635
Monitor12.fix_ch30	V37877_Males	Day	0.458333
Monitor12.fix_ch25	V37877_Males	Day	0.638889
Monitor11.fix_ch7	V37877_Males	Day	0.547222
Monitor12.fix_ch2	V37877_Males	Day	0.503175
Monitor11.fix_ch19	V37877_Males	Day	0.503571
Monitor11.fix_ch28	V37877_Males	Day	0.614683
Monitor11.fix_ch22	V37877_Males	Day	0.468452
Monitor12.fix_ch15	V37877_Males	Day	0.567262
Monitor12.fix_ch31	V37877_Males	Day	0.508135
Monitor12.fix_ch21	V37877_Males	Day	0.540476
Monitor12.fix_ch1	V37877_Males	Day	0.593056
Monitor11.fix_ch3	V37877_Males	Day	0.589484
Monitor11.fix_ch20	V37877_Males	Day	0.653571
Monitor11.fix_ch10	V37877_Males	Day	0.532937
Monitor12.fix_ch14	V37877_Males	Day	0.514087
Monitor11.fix_ch31	V37877_Males	Day	0.37619
Monitor11.fix_ch8	V37877_Males	Day	0.5125
Monitor11.fix_ch30	V37877_Males	Day	0.526786
Monitor12.fix_ch16	V37877_Males	Night	0.821882
Monitor12.fix_ch8	V37877_Males	Night	0.959293
Monitor12.fix_ch20	V37877_Males	Night	0.909253
Monitor11.fix_ch8	V37877_Males	Night	0.799245
Monitor11.fix_ch16	V37877_Males	Night	0.881454
Monitor12.fix_ch3	V37877_Males	Night	0.81116
Monitor11.fix_ch17	V37877_Males	Night	0.908062
Monitor11.fix_ch1	V37877_Males	Night	0.816918
Monitor12.fix_ch1	V37877_Males	Night	0.900318
Monitor12.fix_ch25	V37877_Males	Night	0.838364
Monitor11.fix_ch2	V37877_Males	Night	0.877085
Monitor11.fix_ch15	V37877_Males	Night	0.852661
Monitor11.fix_ch24	V37877_Males	Night	0.745631
Monitor12.fix_ch29	V37877_Males	Night	0.773431
Monitor11.fix_ch11	V37877_Males	Night	0.875894
Monitor11.fix_ch7	V37877_Males	Night	0.861795
Monitor12.fix_ch24	V37877_Males	Night	0.909452
Monitor11.fix_ch23	V37877_Males	Night	0.873312
Monitor12.fix_ch5	V37877_Males	Night	0.759929
Monitor12.fix_ch4	V37877_Males	Night	0.899523
Monitor11.fix_ch6	V37877_Males	Night	0.83479
Monitor11.fix_ch5	V37877_Males	Night	0.938046
Monitor12.fix_ch18	V37877_Males	Night	0.836775
Monitor12.fix_ch27	V37877_Males	Night	0.901906
Monitor12.fix_ch10	V37877_Males	Night	0.893963
Monitor12.fix_ch23	V37877_Males	Night	0.893963
Monitor11.fix_ch30	V37877_Males	Night	0.890985
Monitor11.fix_ch19	V37877_Males	Night	0.883638
Monitor12.fix_ch7	V37877_Males	Night	0.804011
Monitor12.fix_ch9	V37877_Males	Night	0.875894
Monitor12.fix_ch21	V37877_Males	Night	0.907863
Monitor11.fix_ch14	V37877_Males	Night	0.911835
Monitor11.fix_ch22	V37877_Males	Night	0.78058
Monitor11.fix_ch29	V37877_Males	Night	0.935663
Monitor12.fix_ch32	V37877_Males	Night	0.911438
Monitor11.fix_ch18	V37877_Males	Night	0.902502
Monitor11.fix_ch3	V37877_Males	Night	0.804011
Monitor12.fix_ch19	V37877_Males	Night	0.926926
Monitor11.fix_ch31	V37877_Males	Night	0.837371
Monitor11.fix_ch10	V37877_Males	Night	0.912828
Monitor11.fix_ch27	V37877_Males	Night	0.898729
Monitor11.fix_ch13	V37877_Males	Night	0.826648
Monitor12.fix_ch2	V37877_Males	Night	0.916799
Monitor11.fix_ch20	V37877_Males	Night	0.904885
Monitor12.fix_ch13	V37877_Males	Night	0.836974
Monitor12.fix_ch17	V37877_Males	Night	0.915806
Monitor11.fix_ch28	V37877_Males	Night	0.929508
Monitor12.fix_ch26	V37877_Males	Night	0.819698
Monitor12.fix_ch15	V37877_Males	Night	0.81672
Monitor11.fix_ch25	V37877_Males	Night	0.887212
Monitor12.fix_ch11	V37877_Males	Night	0.948372
Monitor11.fix_ch9	V37877_Males	Night	0.914813
Monitor11.fix_ch26	V37877_Males	Night	0.891978
Monitor11.fix_ch12	V37877_Males	Night	0.844519
Monitor12.fix_ch31	V37877_Males	Night	0.888801
Monitor12.fix_ch6	V37877_Males	Night	0.805401
Monitor12.fix_ch30	V37877_Males	Night	0.926926
Monitor11.fix_ch21	V37877_Males	Night	0.93189
Monitor12.fix_ch12	V37877_Males	Night	0.923749
Monitor12.fix_ch14	V37877_Males	Night	0.884234
Monitor11.fix_ch32	V37877_Males	Night	0.924742
Monitor11.fix_ch4	V37877_Males	Night	0.948173
Monitor12.fix_ch28	V37877_Males	Night	0.906871
Monitor13.fix_ch5	V37880_Females	Day	0.551786
Monitor7.fix_ch29	V37880_Females	Day	0.497619
Monitor13.fix_ch7	V37880_Females	Day	0.536508
Monitor7.fix_ch15	V37880_Females	Day	0.459722
Monitor7.fix_ch23	V37880_Females	Day	0.571429
Monitor7.fix_ch20	V37880_Females	Day	0.53631
Monitor13.fix_ch17	V37880_Females	Day	0.435516
Monitor7.fix_ch24	V37880_Females	Day	0.547222
Monitor13.fix_ch19	V37880_Females	Day	0.450397
Monitor13.fix_ch8	V37880_Females	Day	0.503175
Monitor13.fix_ch4	V37880_Females	Day	0.460317
Monitor7.fix_ch10	V37880_Females	Day	0.449008
Monitor7.fix_ch2	V37880_Females	Day	0.598611
Monitor7.fix_ch30	V37880_Females	Day	0.559524
Monitor7.fix_ch12	V37880_Females	Day	0.572619
Monitor13.fix_ch31	V37880_Females	Day	0.428373
Monitor7.fix_ch3	V37880_Females	Day	0.538294
Monitor13.fix_ch12	V37880_Females	Day	0.433333
Monitor7.fix_ch18	V37880_Females	Day	0.564881
Monitor13.fix_ch22	V37880_Females	Day	0.506548
Monitor13.fix_ch18	V37880_Females	Day	0.479563
Monitor7.fix_ch28	V37880_Females	Day	0.424008
Monitor13.fix_ch29	V37880_Females	Day	0.502183
Monitor13.fix_ch20	V37880_Females	Day	0.595437
Monitor13.fix_ch6	V37880_Females	Day	0.402778
Monitor7.fix_ch17	V37880_Females	Day	0.584921
Monitor7.fix_ch16	V37880_Females	Day	0.639484
Monitor13.fix_ch23	V37880_Females	Day	0.393651
Monitor7.fix_ch4	V37880_Females	Day	0.556151
Monitor13.fix_ch32	V37880_Females	Day	0.542857
Monitor13.fix_ch27	V37880_Females	Day	0.41746
Monitor7.fix_ch1	V37880_Females	Day	0.545437
Monitor7.fix_ch26	V37880_Females	Day	0.51131
Monitor7.fix_ch27	V37880_Females	Day	0.511706
Monitor7.fix_ch11	V37880_Females	Day	0.525595
Monitor13.fix_ch28	V37880_Females	Day	0.3375
Monitor13.fix_ch13	V37880_Females	Day	0.626389
Monitor13.fix_ch9	V37880_Females	Day	0.464087
Monitor13.fix_ch25	V37880_Females	Day	0.486508
Monitor7.fix_ch21	V37880_Females	Day	0.533929
Monitor7.fix_ch25	V37880_Females	Day	0.518849
Monitor13.fix_ch11	V37880_Females	Day	0.547619
Monitor13.fix_ch10	V37880_Females	Day	0.425595
Monitor13.fix_ch16	V37880_Females	Day	0.450595
Monitor7.fix_ch13	V37880_Females	Day	0.531944
Monitor7.fix_ch7	V37880_Females	Day	0.495238
Monitor13.fix_ch26	V37880_Females	Day	0.536706
Monitor13.fix_ch3	V37880_Females	Day	0.265079
Monitor13.fix_ch24	V37880_Females	Day	0.489484
Monitor13.fix_ch2	V37880_Females	Day	0.468254
Monitor7.fix_ch5	V37880_Females	Day	0.435317
Monitor7.fix_ch32	V37880_Females	Day	0.33631
Monitor7.fix_ch31	V37880_Females	Day	0.55754
Monitor7.fix_ch14	V37880_Females	Day	0.431944
Monitor7.fix_ch6	V37880_Females	Day	0.379167
Monitor13.fix_ch15	V37880_Females	Day	0.464683
Monitor13.fix_ch30	V37880_Females	Day	0.453175
Monitor7.fix_ch8	V37880_Females	Day	0.43869
Monitor13.fix_ch21	V37880_Females	Day	0.43631
Monitor13.fix_ch1	V37880_Females	Day	0.531548
Monitor7.fix_ch19	V37880_Females	Day	0.449206
Monitor7.fix_ch9	V37880_Females	Day	0.434127
Monitor13.fix_ch14	V37880_Females	Day	0.400198
Monitor7.fix_ch29	V37880_Females	Night	0.934869
Monitor13.fix_ch16	V37880_Females	Night	0.917792
Monitor13.fix_ch7	V37880_Females	Night	0.925139
Monitor7.fix_ch7	V37880_Females	Night	0.96108
Monitor13.fix_ch20	V37880_Females	Night	0.918983
Monitor13.fix_ch29	V37880_Females	Night	0.962669
Monitor7.fix_ch4	V37880_Females	Night	0.941223
Monitor7.fix_ch1	V37880_Females	Night	0.894758
Monitor7.fix_ch6	V37880_Females	Night	0.964654
Monitor13.fix_ch1	V37880_Females	Night	0.903693
Monitor7.fix_ch14	V37880_Females	Night	0.80699
Monitor13.fix_ch24	V37880_Females	Night	0.927323
Monitor7.fix_ch12	V37880_Females	Night	0.933876
Monitor7.fix_ch27	V37880_Females	Night	0.925536
Monitor7.fix_ch31	V37880_Females	Night	0.965647
Monitor13.fix_ch28	V37880_Females	Night	0.869142
Monitor7.fix_ch15	V37880_Females	Night	0.954726
Monitor13.fix_ch23	V37880_Females	Night	0.93606
Monitor13.fix_ch4	V37880_Females	Night	0.739277
Monitor13.fix_ch32	V37880_Females	Night	0.905679
Monitor7.fix_ch3	V37880_Females	Night	0.894956
Monitor7.fix_ch2	V37880_Females	Night	0.919579
Monitor7.fix_ch9	V37880_Females	Night	0.905878
Monitor13.fix_ch18	V37880_Females	Night	0.904091
Monitor7.fix_ch26	V37880_Females	Night	0.947577
Monitor13.fix_ch26	V37880_Females	Night	0.952542
Monitor13.fix_ch10	V37880_Females	Night	0.952343
Monitor13.fix_ch22	V37880_Females	Night	0.950953
Monitor13.fix_ch6	V37880_Females	Night	0.853257
Monitor13.fix_ch8	V37880_Females	Night	0.862192
Monitor13.fix_ch21	V37880_Females	Night	0.936656
Monitor7.fix_ch28	V37880_Females	Night	0.941223
Monitor13.fix_ch31	V37880_Females	Night	0.844917
Monitor7.fix_ch11	V37880_Females	Night	0.858022
Monitor13.fix_ch9	V37880_Females	Night	0.886219
Monitor13.fix_ch19	V37880_Females	Night	0.911438
Monitor7.fix_ch19	V37880_Females	Night	0.930103
Monitor7.fix_ch23	V37880_Females	Night	0.876489
Monitor7.fix_ch16	V37880_Females	Night	0.938245
Monitor13.fix_ch2	V37880_Females	Night	0.893566
Monitor13.fix_ch13	V37880_Females	Night	0.933479
Monitor13.fix_ch17	V37880_Females	Night	0.860405
Monitor13.fix_ch25	V37880_Females	Night	0.860604
Monitor13.fix_ch15	V37880_Females	Night	0.920969
Monitor7.fix_ch8	V37880_Females	Night	0.914019
Monitor13.fix_ch11	V37880_Females	Night	0.944599
Monitor7.fix_ch5	V37880_Females	Night	0.843725
Monitor7.fix_ch21	V37880_Females	Night	0.869341
Monitor7.fix_ch13	V37880_Females	Night	0.928713
Monitor13.fix_ch30	V37880_Females	Night	0.946585
Monitor13.fix_ch5	V37880_Females	Night	0.926926
Monitor13.fix_ch3	V37880_Females	Night	0.867355
Monitor7.fix_ch10	V37880_Females	Night	0.947975
Monitor7.fix_ch30	V37880_Females	Night	0.954329
Monitor7.fix_ch20	V37880_Females	Night	0.816322
Monitor13.fix_ch12	V37880_Females	Night	0.907863
Monitor7.fix_ch32	V37880_Females	Night	0.913026
Monitor13.fix_ch14	V37880_Females	Night	0.938443
Monitor7.fix_ch17	V37880_Females	Night	0.779984
Monitor7.fix_ch18	V37880_Females	Night	0.921168
Monitor7.fix_ch25	V37880_Females	Night	0.899921
Monitor13.fix_ch27	V37880_Females	Night	0.877085
Monitor7.fix_ch24	V37880_Females	Night	0.855639
Monitor1.fix_ch14	V37880_Males	Day	0.559524
Monitor1.fix_ch24	V37880_Males	Day	0.723611
Monitor2.fix_ch1	V37880_Males	Day	0.562897
Monitor2.fix_ch17	V37880_Males	Day	0.549206
Monitor2.fix_ch4	V37880_Males	Day	0.49881
Monitor2.fix_ch14	V37880_Males	Day	0.538095
Monitor2.fix_ch15	V37880_Males	Day	0.657341
Monitor2.fix_ch29	V37880_Males	Day	0.414286
Monitor1.fix_ch21	V37880_Males	Day	0.598016
Monitor1.fix_ch15	V37880_Males	Day	0.32123
Monitor1.fix_ch17	V37880_Males	Day	0.574802
Monitor2.fix_ch2	V37880_Males	Day	0.5625
Monitor1.fix_ch1	V37880_Males	Day	0.57877
Monitor1.fix_ch16	V37880_Males	Day	0.514881
Monitor1.fix_ch18	V37880_Males	Day	0.524008
Monitor1.fix_ch6	V37880_Males	Day	0.506151
Monitor1.fix_ch25	V37880_Males	Day	0.404762
Monitor1.fix_ch13	V37880_Males	Day	0.596825
Monitor1.fix_ch29	V37880_Males	Day	0.611905
Monitor2.fix_ch32	V37880_Males	Day	0.457937
Monitor1.fix_ch12	V37880_Males	Day	0.465079
Monitor2.fix_ch30	V37880_Males	Day	0.423413
Monitor1.fix_ch2	V37880_Males	Day	0.55496
Monitor2.fix_ch19	V37880_Males	Day	0.482341
Monitor2.fix_ch26	V37880_Males	Day	0.580556
Monitor2.fix_ch9	V37880_Males	Day	0.430754
Monitor1.fix_ch5	V37880_Males	Day	0.600794
Monitor1.fix_ch11	V37880_Males	Day	0.518254
Monitor1.fix_ch4	V37880_Males	Day	0.588492
Monitor2.fix_ch12	V37880_Males	Day	0.547222
Monitor2.fix_ch11	V37880_Males	Day	0.612897
Monitor1.fix_ch26	V37880_Males	Day	0.569643
Monitor2.fix_ch16	V37880_Males	Day	0.390278
Monitor1.fix_ch32	V37880_Males	Day	0.549206
Monitor1.fix_ch27	V37880_Males	Day	0.476786
Monitor2.fix_ch5	V37880_Males	Day	0.545635
Monitor2.fix_ch13	V37880_Males	Day	0.651984
Monitor2.fix_ch31	V37880_Males	Day	0.531548
Monitor2.fix_ch7	V37880_Males	Day	0.397421
Monitor1.fix_ch23	V37880_Males	Day	0.566468
Monitor1.fix_ch9	V37880_Males	Day	0.521825
Monitor2.fix_ch18	V37880_Males	Day	0.503373
Monitor2.fix_ch21	V37880_Males	Day	0.57123
Monitor2.fix_ch3	V37880_Males	Day	0.577579
Monitor2.fix_ch28	V37880_Males	Day	0.533135
Monitor1.fix_ch7	V37880_Males	Day	0.444841
Monitor1.fix_ch19	V37880_Males	Day	0.405159
Monitor2.fix_ch10	V37880_Males	Day	0.602976
Monitor2.fix_ch8	V37880_Males	Day	0.516667
Monitor1.fix_ch28	V37880_Males	Day	0.479365
Monitor1.fix_ch22	V37880_Males	Day	0.526587
Monitor2.fix_ch22	V37880_Males	Day	0.492659
Monitor2.fix_ch6	V37880_Males	Day	0.485516
Monitor2.fix_ch20	V37880_Males	Day	0.652976
Monitor2.fix_ch24	V37880_Males	Day	0.539286
Monitor1.fix_ch3	V37880_Males	Day	0.577183
Monitor1.fix_ch20	V37880_Males	Day	0.467857
Monitor1.fix_ch10	V37880_Males	Day	0.652976
Monitor2.fix_ch27	V37880_Males	Day	0.635714
Monitor1.fix_ch31	V37880_Males	Day	0.628968
Monitor1.fix_ch8	V37880_Males	Day	0.660317
Monitor2.fix_ch23	V37880_Males	Day	0.344643
Monitor1.fix_ch30	V37880_Males	Day	0.425397
Monitor2.fix_ch18	V37880_Males	Night	0.885624
Monitor2.fix_ch26	V37880_Males	Night	0.916203
Monitor2.fix_ch19	V37880_Males	Night	0.864575
Monitor2.fix_ch29	V37880_Males	Night	0.809174
Monitor2.fix_ch1	V37880_Males	Night	0.948769
Monitor1.fix_ch8	V37880_Males	Night	0.924543
Monitor1.fix_ch16	V37880_Males	Night	0.82784
Monitor2.fix_ch31	V37880_Males	Night	0.890786
Monitor2.fix_ch30	V37880_Males	Night	0.800238
Monitor1.fix_ch17	V37880_Males	Night	0.951747
Monitor1.fix_ch1	V37880_Males	Night	0.888999
Monitor2.fix_ch15	V37880_Males	Night	0.892971
Monitor1.fix_ch2	V37880_Males	Night	0.949365
Monitor2.fix_ch27	V37880_Males	Night	0.942216
Monitor1.fix_ch15	V37880_Males	Night	0.78197
Monitor1.fix_ch24	V37880_Males	Night	0.952145
Monitor2.fix_ch5	V37880_Males	Night	0.898729
Monitor2.fix_ch23	V37880_Males	Night	0.821684
Monitor2.fix_ch22	V37880_Males	Night	0.871525
Monitor1.fix_ch11	V37880_Males	Night	0.952343
Monitor1.fix_ch7	V37880_Males	Night	0.891183
Monitor1.fix_ch23	V37880_Males	Night	0.941223
Monitor1.fix_ch6	V37880_Males	Night	0.926529
Monitor1.fix_ch5	V37880_Males	Night	0.9583
Monitor1.fix_ch30	V37880_Males	Night	0.967236
Monitor2.fix_ch4	V37880_Males	Night	0.874305
Monitor1.fix_ch19	V37880_Males	Night	0.903892
Monitor2.fix_ch12	V37880_Males	Night	0.934273
Monitor1.fix_ch14	V37880_Males	Night	0.931493
Monitor1.fix_ch22	V37880_Males	Night	0.945592
Monitor1.fix_ch29	V37880_Males	Night	0.967236
Monitor1.fix_ch18	V37880_Males	Night	0.904885
Monitor1.fix_ch3	V37880_Males	Night	0.910445
Monitor2.fix_ch28	V37880_Males	Night	0.892772
Monitor2.fix_ch3	V37880_Males	Night	0.970016
Monitor1.fix_ch31	V37880_Males	Night	0.841342
Monitor1.fix_ch10	V37880_Males	Night	0.956315
Monitor2.fix_ch14	V37880_Males	Night	0.931692
Monitor2.fix_ch8	V37880_Males	Night	0.911835
Monitor1.fix_ch27	V37880_Males	Night	0.814535
Monitor1.fix_ch13	V37880_Males	Night	0.909651
Monitor2.fix_ch24	V37880_Males	Night	0.78892
Monitor2.fix_ch6	V37880_Males	Night	0.981533
Monitor1.fix_ch20	V37880_Males	Night	0.887411
Monitor1.fix_ch28	V37880_Males	Night	0.863979
Monitor1.fix_ch25	V37880_Males	Night	0.944003
Monitor2.fix_ch21	V37880_Males	Night	0.929706
Monitor2.fix_ch9	V37880_Males	Night	0.888801
Monitor1.fix_ch9	V37880_Males	Night	0.943606
Monitor2.fix_ch10	V37880_Males	Night	0.887808
Monitor2.fix_ch32	V37880_Males	Night	0.900913
Monitor2.fix_ch17	V37880_Males	Night	0.846704
Monitor1.fix_ch26	V37880_Males	Night	0.91521
Monitor2.fix_ch7	V37880_Males	Night	0.811755
Monitor1.fix_ch12	V37880_Males	Night	0.875695
Monitor2.fix_ch13	V37880_Males	Night	0.859214
Monitor1.fix_ch21	V37880_Males	Night	0.754369
Monitor2.fix_ch2	V37880_Males	Night	0.875496
Monitor1.fix_ch32	V37880_Males	Night	0.864575
Monitor2.fix_ch16	V37880_Males	Night	0.892772
Monitor2.fix_ch11	V37880_Males	Night	0.947975
Monitor1.fix_ch4	V37880_Males	Night	0.841541
Monitor2.fix_ch20	V37880_Males	Night	0.895155

## Sheet: f
Nazario-Yepiz et al. Physiological and Metabolomic Consequences of Reduced Expression of the Drosophila brummer Triglyceride Lipase
Supplementary Dataset 9. Individual sleep during the daytime and nighttime. (a) Ubi > bmm-RNAi in normal feeding. (b) Ubi > bmm-RNAi in normal feeding without wings. (c) Ubi > bmm-RNAi in starvation conditions. (d) Lsp2 > bmm-RNAi in normal feeding. (e) Dsat1 > bmm-RNAi in normal feeding. (f) OK72 > bmm-RNAi in normal feeding.
Channel	Condition	Light_status	mean_sleep_per_ind
Monitor24.fix_ch24	GD_Females	Day	0.450397
Monitor24.fix_ch7	GD_Females	Day	0.437897
Monitor18.fix_ch29	GD_Females	Day	0.3625
Monitor24.fix_ch14	GD_Females	Day	0.371627
Monitor24.fix_ch26	GD_Females	Day	0.328373
Monitor18.fix_ch27	GD_Females	Day	0.211111
Monitor24.fix_ch23	GD_Females	Day	0.269048
Monitor24.fix_ch9	GD_Females	Day	0.464484
Monitor24.fix_ch3	GD_Females	Day	0.40496
Monitor18.fix_ch11	GD_Females	Day	0.126786
Monitor18.fix_ch14	GD_Females	Day	0.438492
Monitor24.fix_ch12	GD_Females	Day	0.299802
Monitor24.fix_ch19	GD_Females	Day	0.387698
Monitor24.fix_ch18	GD_Females	Day	0.339683
Monitor18.fix_ch4	GD_Females	Day	0.321032
Monitor24.fix_ch16	GD_Females	Day	0.372817
Monitor18.fix_ch26	GD_Females	Day	0.439286
Monitor18.fix_ch23	GD_Females	Day	0.349206
Monitor18.fix_ch19	GD_Females	Day	0.293056
Monitor24.fix_ch25	GD_Females	Day	0.243254
Monitor18.fix_ch2	GD_Females	Day	0.513492
Monitor24.fix_ch1	GD_Females	Day	0.321032
Monitor24.fix_ch13	GD_Females	Day	0.351984
Monitor24.fix_ch11	GD_Females	Day	0.407341
Monitor18.fix_ch28	GD_Females	Day	0.383333
Monitor24.fix_ch15	GD_Females	Day	0.23631
Monitor18.fix_ch10	GD_Females	Day	0.4375
Monitor24.fix_ch10	GD_Females	Day	0.256746
Monitor18.fix_ch12	GD_Females	Day	0.270833
Monitor18.fix_ch13	GD_Females	Day	0.338492
Monitor18.fix_ch5	GD_Females	Day	0.428373
Monitor24.fix_ch17	GD_Females	Day	0.417659
Monitor18.fix_ch7	GD_Females	Day	0.690079
Monitor18.fix_ch16	GD_Females	Day	0.45
Monitor18.fix_ch9	GD_Females	Day	0.410913
Monitor24.fix_ch6	GD_Females	Day	0.380556
Monitor18.fix_ch1	GD_Females	Day	0.588294
Monitor24.fix_ch27	GD_Females	Day	0.403373
Monitor24.fix_ch5	GD_Females	Day	0.461905
Monitor18.fix_ch15	GD_Females	Day	0.361508
Monitor24.fix_ch20	GD_Females	Day	0.35496
Monitor18.fix_ch18	GD_Females	Day	0.467857
Monitor24.fix_ch8	GD_Females	Day	0.518254
Monitor18.fix_ch6	GD_Females	Day	0.284722
Monitor24.fix_ch32	GD_Females	Day	0.37123
Monitor24.fix_ch21	GD_Females	Day	0.518452
Monitor18.fix_ch32	GD_Females	Day	0.424603
Monitor18.fix_ch17	GD_Females	Day	0.4125
Monitor24.fix_ch2	GD_Females	Day	0.330754
Monitor18.fix_ch25	GD_Females	Day	0.372817
Monitor24.fix_ch22	GD_Females	Day	0.417659
Monitor18.fix_ch3	GD_Females	Day	0.269643
Monitor24.fix_ch28	GD_Females	Day	0.319246
Monitor24.fix_ch30	GD_Females	Day	0.227976
Monitor18.fix_ch8	GD_Females	Day	0.432937
Monitor18.fix_ch24	GD_Females	Day	0.221429
Monitor18.fix_ch21	GD_Females	Day	0.416468
Monitor24.fix_ch31	GD_Females	Day	0.554167
Monitor18.fix_ch29	GD_Females	Night	0.890588
Monitor18.fix_ch19	GD_Females	Night	0.916799
Monitor24.fix_ch17	GD_Females	Night	0.924543
Monitor24.fix_ch28	GD_Females	Night	0.912629
Monitor24.fix_ch13	GD_Females	Night	0.855639
Monitor24.fix_ch6	GD_Females	Night	0.909253
Monitor24.fix_ch9	GD_Females	Night	0.918189
Monitor18.fix_ch16	GD_Females	Night	0.935465
Monitor18.fix_ch26	GD_Females	Night	0.918388
Monitor24.fix_ch8	GD_Females	Night	0.9444
Monitor18.fix_ch2	GD_Females	Night	0.919976
Monitor18.fix_ch32	GD_Females	Night	0.93328
Monitor24.fix_ch22	GD_Females	Night	0.944996
Monitor24.fix_ch26	GD_Females	Night	0.937649
Monitor24.fix_ch5	GD_Females	Night	0.930699
Monitor24.fix_ch10	GD_Females	Night	0.879071
Monitor24.fix_ch23	GD_Females	Night	0.932288
Monitor24.fix_ch7	GD_Females	Night	0.965052
Monitor24.fix_ch30	GD_Females	Night	0.973789
Monitor24.fix_ch32	GD_Females	Night	0.947776
Monitor24.fix_ch19	GD_Females	Night	0.930699
Monitor24.fix_ch21	GD_Females	Night	0.916799
Monitor18.fix_ch10	GD_Females	Night	0.916402
Monitor18.fix_ch17	GD_Females	Night	0.950159
Monitor18.fix_ch28	GD_Females	Night	0.939039
Monitor18.fix_ch11	GD_Females	Night	0.783161
Monitor24.fix_ch20	GD_Females	Night	0.871525
Monitor24.fix_ch15	GD_Females	Night	0.897141
Monitor18.fix_ch4	GD_Females	Night	0.939436
Monitor24.fix_ch25	GD_Females	Night	0.924742
Monitor18.fix_ch3	GD_Females	Night	0.94023
Monitor24.fix_ch27	GD_Females	Night	0.919182
Monitor18.fix_ch24	GD_Females	Night	0.914416
Monitor18.fix_ch6	GD_Females	Night	0.927323
Monitor18.fix_ch5	GD_Females	Night	0.944202
Monitor18.fix_ch14	GD_Females	Night	0.91799
Monitor18.fix_ch18	GD_Females	Night	0.843924
Monitor18.fix_ch13	GD_Females	Night	0.921565
Monitor24.fix_ch1	GD_Females	Night	0.930103
Monitor18.fix_ch8	GD_Females	Night	0.978554
Monitor24.fix_ch24	GD_Females	Night	0.897736
Monitor18.fix_ch23	GD_Females	Night	0.870731
Monitor18.fix_ch7	GD_Females	Night	0.899921
Monitor24.fix_ch12	GD_Females	Night	0.908261
Monitor24.fix_ch3	GD_Females	Night	0.920373
Monitor18.fix_ch21	GD_Females	Night	0.92494
Monitor18.fix_ch1	GD_Females	Night	0.936656
Monitor24.fix_ch11	GD_Females	Night	0.950556
Monitor24.fix_ch16	GD_Females	Night	0.934869
Monitor24.fix_ch14	GD_Females	Night	0.946187
Monitor18.fix_ch25	GD_Females	Night	0.951747
Monitor24.fix_ch31	GD_Females	Night	0.980342
Monitor18.fix_ch27	GD_Females	Night	0.841739
Monitor24.fix_ch18	GD_Females	Night	0.932883
Monitor18.fix_ch15	GD_Females	Night	0.896743
Monitor24.fix_ch2	GD_Females	Night	0.905481
Monitor18.fix_ch12	GD_Females	Night	0.946585
Monitor18.fix_ch9	GD_Females	Night	0.881255
Monitor2.fix_ch9	GD_Males	Day	0.469643
Monitor22.fix_ch25	GD_Males	Day	0.456746
Monitor22.fix_ch11	GD_Males	Day	0.666468
Monitor22.fix_ch16	GD_Males	Day	0.598611
Monitor2.fix_ch23	GD_Males	Day	0.570437
Monitor2.fix_ch20	GD_Males	Day	0.385516
Monitor22.fix_ch8	GD_Males	Day	0.62619
Monitor2.fix_ch7	GD_Males	Day	0.220635
Monitor22.fix_ch6	GD_Males	Day	0.514683
Monitor22.fix_ch29	GD_Males	Day	0.478175
Monitor22.fix_ch10	GD_Males	Day	0.528571
Monitor22.fix_ch9	GD_Males	Day	0.604365
Monitor2.fix_ch31	GD_Males	Day	0.337302
Monitor2.fix_ch11	GD_Males	Day	0.607738
Monitor22.fix_ch22	GD_Males	Day	0.537897
Monitor22.fix_ch24	GD_Males	Day	0.580357
Monitor22.fix_ch5	GD_Males	Day	0.555556
Monitor2.fix_ch18	GD_Males	Day	0.57004
Monitor2.fix_ch13	GD_Males	Day	0.420833
Monitor2.fix_ch17	GD_Males	Day	0.44246
Monitor2.fix_ch12	GD_Males	Day	0.505952
Monitor2.fix_ch24	GD_Males	Day	0.368651
Monitor22.fix_ch15	GD_Males	Day	0.557738
Monitor2.fix_ch10	GD_Males	Day	0.48631
Monitor2.fix_ch1	GD_Males	Day	0.440873
Monitor22.fix_ch14	GD_Males	Day	0.567659
Monitor2.fix_ch4	GD_Males	Day	0.551587
Monitor22.fix_ch13	GD_Males	Day	0.550198
Monitor22.fix_ch28	GD_Males	Day	0.615476
Monitor2.fix_ch3	GD_Males	Day	0.531746
Monitor22.fix_ch2	GD_Males	Day	0.589683
Monitor2.fix_ch28	GD_Males	Day	0.340278
Monitor2.fix_ch30	GD_Males	Day	0.558135
Monitor2.fix_ch29	GD_Males	Day	0.444643
Monitor2.fix_ch15	GD_Males	Day	0.433532
Monitor2.fix_ch5	GD_Males	Day	0.617857
Monitor2.fix_ch2	GD_Males	Day	0.684921
Monitor22.fix_ch12	GD_Males	Day	0.512698
Monitor22.fix_ch32	GD_Males	Day	0.199603
Monitor2.fix_ch26	GD_Males	Day	0.432143
Monitor22.fix_ch31	GD_Males	Day	0.352976
Monitor22.fix_ch1	GD_Males	Day	0.447222
Monitor22.fix_ch23	GD_Males	Day	0.290873
Monitor2.fix_ch27	GD_Males	Day	0.338889
Monitor2.fix_ch21	GD_Males	Day	0.455952
Monitor2.fix_ch19	GD_Males	Day	0.41131
Monitor2.fix_ch8	GD_Males	Day	0.533333
Monitor22.fix_ch18	GD_Males	Day	0.575198
Monitor2.fix_ch16	GD_Males	Day	0.591865
Monitor22.fix_ch4	GD_Males	Day	0.664881
Monitor22.fix_ch26	GD_Males	Day	0.459921
Monitor2.fix_ch22	GD_Males	Day	0.448611
Monitor22.fix_ch7	GD_Males	Day	0.491468
Monitor2.fix_ch32	GD_Males	Day	0.245833
Monitor2.fix_ch7	GD_Males	Night	0.82923
Monitor22.fix_ch14	GD_Males	Night	0.920373
Monitor2.fix_ch13	GD_Males	Night	0.957705
Monitor22.fix_ch23	GD_Males	Night	0.899325
Monitor22.fix_ch13	GD_Males	Night	0.917593
Monitor22.fix_ch10	GD_Males	Night	0.892772
Monitor2.fix_ch26	GD_Males	Night	0.929706
Monitor2.fix_ch8	GD_Males	Night	0.932486
Monitor22.fix_ch1	GD_Males	Night	0.878276
Monitor2.fix_ch32	GD_Males	Night	0.893566
Monitor22.fix_ch15	GD_Males	Night	0.954925
Monitor2.fix_ch22	GD_Males	Night	0.958896
Monitor2.fix_ch23	GD_Males	Night	0.928912
Monitor22.fix_ch6	GD_Males	Night	0.913026
Monitor22.fix_ch28	GD_Males	Night	0.938443
Monitor2.fix_ch5	GD_Males	Night	0.921962
Monitor22.fix_ch25	GD_Males	Night	0.97359
Monitor22.fix_ch7	GD_Males	Night	0.95135
Monitor2.fix_ch17	GD_Males	Night	0.939436
Monitor2.fix_ch1	GD_Males	Night	0.870135
Monitor22.fix_ch16	GD_Males	Night	0.899325
Monitor2.fix_ch21	GD_Males	Night	0.935862
Monitor2.fix_ch11	GD_Males	Night	0.949563
Monitor2.fix_ch28	GD_Males	Night	0.944599
Monitor22.fix_ch22	GD_Males	Night	0.936656
Monitor22.fix_ch5	GD_Males	Night	0.915012
Monitor2.fix_ch4	GD_Males	Night	0.95969
Monitor2.fix_ch31	GD_Males	Night	0.907268
Monitor2.fix_ch2	GD_Males	Night	0.938245
Monitor2.fix_ch9	GD_Males	Night	0.866759
Monitor22.fix_ch26	GD_Males	Night	0.900516
Monitor2.fix_ch30	GD_Males	Night	0.92911
Monitor22.fix_ch32	GD_Males	Night	0.820691
Monitor2.fix_ch27	GD_Males	Night	0.846505
Monitor22.fix_ch12	GD_Males	Night	0.935465
Monitor2.fix_ch10	GD_Males	Night	0.936656
Monitor2.fix_ch3	GD_Males	Night	0.934869
Monitor2.fix_ch18	GD_Males	Night	0.972399
Monitor22.fix_ch4	GD_Males	Night	0.9583
Monitor2.fix_ch20	GD_Males	Night	0.915409
Monitor2.fix_ch12	GD_Males	Night	0.928912
Monitor22.fix_ch11	GD_Males	Night	0.857625
Monitor2.fix_ch15	GD_Males	Night	0.943209
Monitor22.fix_ch31	GD_Males	Night	0.853852
Monitor22.fix_ch9	GD_Males	Night	0.874106
Monitor22.fix_ch2	GD_Males	Night	0.9444
Monitor2.fix_ch16	GD_Males	Night	0.931295
Monitor2.fix_ch29	GD_Males	Night	0.95413
Monitor22.fix_ch8	GD_Males	Night	0.884631
Monitor2.fix_ch19	GD_Males	Night	0.918388
Monitor2.fix_ch24	GD_Males	Night	0.849285
Monitor22.fix_ch18	GD_Males	Night	0.921763
Monitor22.fix_ch29	GD_Males	Night	0.934869
Monitor22.fix_ch24	GD_Males	Night	0.953336
Monitor1.fix_ch10	V37877_Females	Day	0.496627
Monitor1.fix_ch14	V37877_Females	Day	0.322817
Monitor1.fix_ch5	V37877_Females	Day	0.362302
Monitor1.fix_ch21	V37877_Females	Day	0.339683
Monitor9.fix_ch28	V37877_Females	Day	0.500397
Monitor9.fix_ch11	V37877_Females	Day	0.493849
Monitor9.fix_ch18	V37877_Females	Day	0.521429
Monitor9.fix_ch13	V37877_Females	Day	0.291071
Monitor9.fix_ch30	V37877_Females	Day	0.441468
Monitor1.fix_ch27	V37877_Females	Day	0.341071
Monitor9.fix_ch24	V37877_Females	Day	0.557143
Monitor9.fix_ch17	V37877_Females	Day	0.25377
Monitor9.fix_ch9	V37877_Females	Day	0.591071
Monitor9.fix_ch1	V37877_Females	Day	0.324206
Monitor9.fix_ch32	V37877_Females	Day	0.489286
Monitor9.fix_ch15	V37877_Females	Day	0.354563
Monitor9.fix_ch22	V37877_Females	Day	0.465278
Monitor1.fix_ch4	V37877_Females	Day	0.458532
Monitor9.fix_ch23	V37877_Females	Day	0.524603
Monitor1.fix_ch16	V37877_Females	Day	0.352778
Monitor9.fix_ch26	V37877_Females	Day	0.443651
Monitor1.fix_ch12	V37877_Females	Day	0.487302
Monitor9.fix_ch27	V37877_Females	Day	0.456548
Monitor1.fix_ch31	V37877_Females	Day	0.465278
Monitor1.fix_ch13	V37877_Females	Day	0.514881
Monitor1.fix_ch3	V37877_Females	Day	0.519444
Monitor9.fix_ch20	V37877_Females	Day	0.363294
Monitor1.fix_ch29	V37877_Females	Day	0.540278
Monitor9.fix_ch5	V37877_Females	Day	0.380754
Monitor1.fix_ch9	V37877_Females	Day	0.455159
Monitor9.fix_ch19	V37877_Females	Day	0.61369
Monitor1.fix_ch19	V37877_Females	Day	0.120238
Monitor1.fix_ch11	V37877_Females	Day	0.400397
Monitor9.fix_ch8	V37877_Females	Day	0.437302
Monitor9.fix_ch7	V37877_Females	Day	0.6125
Monitor9.fix_ch21	V37877_Females	Day	0.589683
Monitor9.fix_ch16	V37877_Females	Day	0.380556
Monitor9.fix_ch10	V37877_Females	Day	0.406548
Monitor9.fix_ch25	V37877_Females	Day	0.516667
Monitor1.fix_ch18	V37877_Females	Day	0.500198
Monitor1.fix_ch20	V37877_Females	Day	0.396429
Monitor9.fix_ch14	V37877_Females	Day	0.532341
Monitor1.fix_ch2	V37877_Females	Day	0.520437
Monitor1.fix_ch28	V37877_Females	Day	0.203373
Monitor9.fix_ch2	V37877_Females	Day	0.493849
Monitor1.fix_ch17	V37877_Females	Day	0.346627
Monitor1.fix_ch24	V37877_Females	Day	0.180159
Monitor1.fix_ch30	V37877_Females	Day	0.407937
Monitor1.fix_ch26	V37877_Females	Day	0.263492
Monitor1.fix_ch6	V37877_Females	Day	0.302976
Monitor1.fix_ch23	V37877_Females	Day	0.443651
Monitor9.fix_ch29	V37877_Females	Day	0.568651
Monitor1.fix_ch7	V37877_Females	Day	0.448413
Monitor9.fix_ch3	V37877_Females	Day	0.454365
Monitor1.fix_ch25	V37877_Females	Day	0.32381
Monitor1.fix_ch15	V37877_Females	Day	0.37619
Monitor1.fix_ch22	V37877_Females	Day	0.309127
Monitor9.fix_ch31	V37877_Females	Day	0.405357
Monitor9.fix_ch12	V37877_Females	Day	0.492659
Monitor1.fix_ch32	V37877_Females	Day	0.510119
Monitor1.fix_ch1	V37877_Females	Day	0.367659
Monitor9.fix_ch26	V37877_Females	Night	0.932486
Monitor1.fix_ch7	V37877_Females	Night	0.973789
Monitor9.fix_ch5	V37877_Females	Night	0.912033
Monitor1.fix_ch21	V37877_Females	Night	0.922955
Monitor9.fix_ch18	V37877_Females	Night	0.902701
Monitor9.fix_ch8	V37877_Females	Night	0.879666
Monitor1.fix_ch17	V37877_Females	Night	0.862589
Monitor1.fix_ch16	V37877_Females	Night	0.900913
Monitor1.fix_ch3	V37877_Females	Night	0.956513
Monitor9.fix_ch30	V37877_Females	Night	0.925536
Monitor1.fix_ch15	V37877_Females	Night	0.91938
Monitor1.fix_ch29	V37877_Females	Night	0.927919
Monitor1.fix_ch28	V37877_Females	Night	0.909253
Monitor1.fix_ch9	V37877_Females	Night	0.92494
Monitor9.fix_ch12	V37877_Females	Night	0.923352
Monitor9.fix_ch24	V37877_Females	Night	0.916402
Monitor1.fix_ch19	V37877_Females	Night	0.843924
Monitor9.fix_ch20	V37877_Females	Night	0.889992
Monitor9.fix_ch17	V37877_Females	Night	0.881056
Monitor9.fix_ch3	V37877_Females	Night	0.94718
Monitor1.fix_ch23	V37877_Females	Night	0.904885
Monitor1.fix_ch14	V37877_Females	Night	0.843924
Monitor1.fix_ch1	V37877_Females	Night	0.966442
Monitor1.fix_ch31	V37877_Females	Night	0.910445
Monitor1.fix_ch24	V37877_Females	Night	0.942613
Monitor9.fix_ch31	V37877_Females	Night	0.897538
Monitor9.fix_ch13	V37877_Females	Night	0.908459
Monitor9.fix_ch25	V37877_Females	Night	0.92911
Monitor9.fix_ch10	V37877_Females	Night	0.915806
Monitor1.fix_ch4	V37877_Females	Night	0.928316
Monitor9.fix_ch32	V37877_Females	Night	0.875099
Monitor1.fix_ch20	V37877_Females	Night	0.944202
Monitor1.fix_ch30	V37877_Females	Night	0.94301
Monitor9.fix_ch2	V37877_Females	Night	0.92772
Monitor9.fix_ch16	V37877_Females	Night	0.843527
Monitor1.fix_ch10	V37877_Females	Night	0.942216
Monitor9.fix_ch29	V37877_Females	Night	0.918785
Monitor9.fix_ch22	V37877_Females	Night	0.891382
Monitor1.fix_ch26	V37877_Females	Night	0.850079
Monitor9.fix_ch11	V37877_Females	Night	0.918388
Monitor9.fix_ch7	V37877_Females	Night	0.932486
Monitor1.fix_ch18	V37877_Females	Night	0.940429
Monitor1.fix_ch11	V37877_Females	Night	0.943606
Monitor9.fix_ch23	V37877_Females	Night	0.933678
Monitor9.fix_ch9	V37877_Females	Night	0.914615
Monitor9.fix_ch28	V37877_Females	Night	0.873511
Monitor1.fix_ch27	V37877_Females	Night	0.940826
Monitor9.fix_ch14	V37877_Females	Night	0.950357
Monitor1.fix_ch13	V37877_Females	Night	0.842335
Monitor1.fix_ch22	V37877_Females	Night	0.955123
Monitor9.fix_ch19	V37877_Females	Night	0.920572
Monitor9.fix_ch15	V37877_Females	Night	0.901906
Monitor1.fix_ch6	V37877_Females	Night	0.869539
Monitor1.fix_ch25	V37877_Females	Night	0.849881
Monitor1.fix_ch32	V37877_Females	Night	0.942017
Monitor1.fix_ch5	V37877_Females	Night	0.964654
Monitor1.fix_ch2	V37877_Females	Night	0.92216
Monitor9.fix_ch27	V37877_Females	Night	0.910643
Monitor1.fix_ch12	V37877_Females	Night	0.878475
Monitor9.fix_ch1	V37877_Females	Night	0.733122
Monitor9.fix_ch21	V37877_Females	Night	0.899523
Monitor63.fix_ch19	V37877_Males	Day	0.444643
Monitor7.fix_ch8	V37877_Males	Day	0.502778
Monitor7.fix_ch16	V37877_Males	Day	0.630159
Monitor7.fix_ch14	V37877_Males	Day	0.502183
Monitor7.fix_ch13	V37877_Males	Day	0.549802
Monitor63.fix_ch9	V37877_Males	Day	0.423016
Monitor63.fix_ch7	V37877_Males	Day	0.399405
Monitor7.fix_ch24	V37877_Males	Day	0.450397
Monitor63.fix_ch13	V37877_Males	Day	0.466468
Monitor7.fix_ch30	V37877_Males	Day	0.723214
Monitor7.fix_ch18	V37877_Males	Day	0.41369
Monitor7.fix_ch28	V37877_Males	Day	0.426984
Monitor63.fix_ch22	V37877_Males	Day	0.57619
Monitor7.fix_ch3	V37877_Males	Day	0.509325
Monitor7.fix_ch12	V37877_Males	Day	0.50873
Monitor63.fix_ch24	V37877_Males	Day	0.600595
Monitor63.fix_ch15	V37877_Males	Day	0.464484
Monitor7.fix_ch2	V37877_Males	Day	0.494444
Monitor7.fix_ch23	V37877_Males	Day	0.567857
Monitor63.fix_ch32	V37877_Males	Day	0.37877
Monitor7.fix_ch1	V37877_Males	Day	0.448016
Monitor63.fix_ch17	V37877_Males	Day	0.534921
Monitor7.fix_ch7	V37877_Males	Day	0.591071
Monitor7.fix_ch27	V37877_Males	Day	0.593452
Monitor63.fix_ch4	V37877_Males	Day	0.502976
Monitor63.fix_ch10	V37877_Males	Day	0.472024
Monitor7.fix_ch22	V37877_Males	Day	0.493651
Monitor7.fix_ch15	V37877_Males	Day	0.482738
Monitor63.fix_ch6	V37877_Males	Day	0.500198
Monitor7.fix_ch10	V37877_Males	Day	0.587897
Monitor7.fix_ch20	V37877_Males	Day	0.480556
Monitor63.fix_ch11	V37877_Males	Day	0.384127
Monitor63.fix_ch27	V37877_Males	Day	0.593056
Monitor7.fix_ch25	V37877_Males	Day	0.669841
Monitor63.fix_ch26	V37877_Males	Day	0.424206
Monitor63.fix_ch25	V37877_Males	Day	0.490476
Monitor63.fix_ch12	V37877_Males	Day	0.534921
Monitor63.fix_ch29	V37877_Males	Day	0.256944
Monitor63.fix_ch5	V37877_Males	Day	0.519643
Monitor7.fix_ch19	V37877_Males	Day	0.494246
Monitor63.fix_ch30	V37877_Males	Day	0.331349
Monitor63.fix_ch2	V37877_Males	Day	0.587897
Monitor7.fix_ch32	V37877_Males	Day	0.489484
Monitor63.fix_ch20	V37877_Males	Day	0.521627
Monitor7.fix_ch21	V37877_Males	Day	0.493651
Monitor63.fix_ch31	V37877_Males	Day	0.39127
Monitor7.fix_ch11	V37877_Males	Day	0.635119
Monitor63.fix_ch8	V37877_Males	Day	0.410516
Monitor7.fix_ch17	V37877_Males	Day	0.404167
Monitor7.fix_ch26	V37877_Males	Day	0.602976
Monitor7.fix_ch4	V37877_Males	Day	0.440079
Monitor63.fix_ch18	V37877_Males	Day	0.558333
Monitor7.fix_ch9	V37877_Males	Day	0.474008
Monitor7.fix_ch29	V37877_Males	Day	0.533135
Monitor7.fix_ch5	V37877_Males	Day	0.499603
Monitor63.fix_ch23	V37877_Males	Day	0.401984
Monitor63.fix_ch16	V37877_Males	Day	0.396825
Monitor63.fix_ch3	V37877_Males	Day	0.397619
Monitor63.fix_ch1	V37877_Males	Day	0.445833
Monitor63.fix_ch21	V37877_Males	Day	0.52123
Monitor63.fix_ch3	V37877_Males	Night	0.838364
Monitor7.fix_ch4	V37877_Males	Night	0.947379
Monitor63.fix_ch21	V37877_Males	Night	0.844122
Monitor63.fix_ch30	V37877_Males	Night	0.770056
Monitor63.fix_ch15	V37877_Males	Night	0.874305
Monitor63.fix_ch23	V37877_Males	Night	0.909452
Monitor63.fix_ch27	V37877_Males	Night	0.877879
Monitor63.fix_ch2	V37877_Males	Night	0.939436
Monitor7.fix_ch1	V37877_Males	Night	0.909253
Monitor63.fix_ch32	V37877_Males	Night	0.890985
Monitor63.fix_ch10	V37877_Males	Night	0.932883
Monitor63.fix_ch7	V37877_Males	Night	0.829627
Monitor63.fix_ch4	V37877_Males	Night	0.868546
Monitor63.fix_ch6	V37877_Males	Night	0.900318
Monitor7.fix_ch3	V37877_Males	Night	0.80421
Monitor7.fix_ch32	V37877_Males	Night	0.849285
Monitor63.fix_ch25	V37877_Males	Night	0.783956
Monitor63.fix_ch22	V37877_Males	Night	0.95135
Monitor7.fix_ch15	V37877_Males	Night	0.863185
Monitor63.fix_ch18	V37877_Males	Night	0.863384
Monitor63.fix_ch17	V37877_Males	Night	0.877284
Monitor7.fix_ch10	V37877_Males	Night	0.886418
Monitor7.fix_ch2	V37877_Males	Night	0.885624
Monitor63.fix_ch8	V37877_Males	Night	0.868546
Monitor63.fix_ch16	V37877_Males	Night	0.803614
Monitor7.fix_ch16	V37877_Males	Night	0.875099
Monitor63.fix_ch1	V37877_Males	Night	0.928713
Monitor7.fix_ch17	V37877_Males	Night	0.848491
Monitor63.fix_ch31	V37877_Males	Night	0.879269
Monitor63.fix_ch5	V37877_Males	Night	0.946982
Monitor7.fix_ch25	V37877_Males	Night	0.940627
Monitor7.fix_ch27	V37877_Males	Night	0.826648
Monitor7.fix_ch13	V37877_Males	Night	0.897935
Monitor63.fix_ch19	V37877_Males	Night	0.880858
Monitor7.fix_ch20	V37877_Males	Night	0.907466
Monitor7.fix_ch19	V37877_Males	Night	0.842137
Monitor63.fix_ch11	V37877_Males	Night	0.900318
Monitor7.fix_ch28	V37877_Males	Night	0.894956
Monitor7.fix_ch22	V37877_Males	Night	0.909055
Monitor7.fix_ch7	V37877_Males	Night	0.80004
Monitor7.fix_ch14	V37877_Males	Night	0.924146
Monitor7.fix_ch8	V37877_Males	Night	0.948967
Monitor63.fix_ch24	V37877_Males	Night	0.911041
Monitor7.fix_ch24	V37877_Males	Night	0.877681
Monitor7.fix_ch18	V37877_Males	Night	0.880064
Monitor63.fix_ch9	V37877_Males	Night	0.864575
Monitor7.fix_ch11	V37877_Males	Night	0.915806
Monitor7.fix_ch21	V37877_Males	Night	0.887808
Monitor7.fix_ch5	V37877_Males	Night	0.921763
Monitor7.fix_ch23	V37877_Males	Night	0.757546
Monitor7.fix_ch30	V37877_Males	Night	0.931096
Monitor63.fix_ch12	V37877_Males	Night	0.820492
Monitor63.fix_ch29	V37877_Males	Night	0.801827
Monitor63.fix_ch13	V37877_Males	Night	0.901509
Monitor63.fix_ch20	V37877_Males	Night	0.879269
Monitor7.fix_ch12	V37877_Males	Night	0.900913
Monitor7.fix_ch29	V37877_Males	Night	0.853852
Monitor7.fix_ch9	V37877_Males	Night	0.960485
Monitor7.fix_ch26	V37877_Males	Night	0.879269
Monitor63.fix_ch26	V37877_Males	Night	0.887411
Monitor67.fix_ch2	V37880_Females	Day	0.366071
Monitor67.fix_ch3	V37880_Females	Day	0.342659
Monitor67.fix_ch11	V37880_Females	Day	0.33373
Monitor67.fix_ch9	V37880_Females	Day	0.122619
Monitor12.fix_ch12	V37880_Females	Day	0.4
Monitor67.fix_ch4	V37880_Females	Day	0.298214
Monitor12.fix_ch19	V37880_Females	Day	0.255159
Monitor67.fix_ch16	V37880_Females	Day	0.52877
Monitor12.fix_ch27	V37880_Females	Day	0.383929
Monitor67.fix_ch23	V37880_Females	Day	0.41627
Monitor67.fix_ch29	V37880_Females	Day	0.309921
Monitor67.fix_ch25	V37880_Females	Day	0.64623
Monitor67.fix_ch13	V37880_Females	Day	0.452579
Monitor67.fix_ch17	V37880_Females	Day	0.594643
Monitor12.fix_ch24	V37880_Females	Day	0.270635
Monitor67.fix_ch26	V37880_Females	Day	0.593452
Monitor12.fix_ch21	V37880_Females	Day	0.475595
Monitor67.fix_ch32	V37880_Females	Day	0.361905
Monitor67.fix_ch15	V37880_Females	Day	0.327778
Monitor12.fix_ch23	V37880_Females	Day	0.418452
Monitor12.fix_ch4	V37880_Females	Day	0.550198
Monitor67.fix_ch8	V37880_Females	Day	0.525
Monitor67.fix_ch28	V37880_Females	Day	0.456151
Monitor12.fix_ch3	V37880_Females	Day	0.630357
Monitor67.fix_ch27	V37880_Females	Day	0.488492
Monitor12.fix_ch8	V37880_Females	Day	0.342857
Monitor12.fix_ch9	V37880_Females	Day	0.510119
Monitor12.fix_ch15	V37880_Females	Day	0.54881
Monitor12.fix_ch13	V37880_Females	Day	0.311508
Monitor67.fix_ch12	V37880_Females	Day	0.484921
Monitor12.fix_ch32	V37880_Females	Day	0.43254
Monitor12.fix_ch22	V37880_Females	Day	0.306548
Monitor67.fix_ch31	V37880_Females	Day	0.418651
Monitor12.fix_ch17	V37880_Females	Day	0.416468
Monitor12.fix_ch10	V37880_Females	Day	0.401786
Monitor12.fix_ch28	V37880_Females	Day	0.311706
Monitor12.fix_ch6	V37880_Females	Day	0.409127
Monitor67.fix_ch14	V37880_Females	Day	0.340278
Monitor12.fix_ch7	V37880_Females	Day	0.33631
Monitor67.fix_ch22	V37880_Females	Day	0.407341
Monitor67.fix_ch18	V37880_Females	Day	0.606151
Monitor67.fix_ch19	V37880_Females	Day	0.400794
Monitor12.fix_ch14	V37880_Females	Day	0.549008
Monitor67.fix_ch7	V37880_Females	Day	0.408929
Monitor12.fix_ch31	V37880_Females	Day	0.41131
Monitor67.fix_ch10	V37880_Females	Day	0.520437
Monitor67.fix_ch6	V37880_Females	Day	0.35873
Monitor12.fix_ch2	V37880_Females	Day	0.469841
Monitor67.fix_ch24	V37880_Females	Day	0.547024
Monitor67.fix_ch1	V37880_Females	Day	0.320238
Monitor12.fix_ch16	V37880_Females	Day	0.495437
Monitor67.fix_ch21	V37880_Females	Day	0.548016
Monitor67.fix_ch5	V37880_Females	Day	0.434127
Monitor12.fix_ch30	V37880_Females	Day	0.327976
Monitor67.fix_ch20	V37880_Females	Day	0.385913
Monitor12.fix_ch5	V37880_Females	Day	0.474206
Monitor12.fix_ch20	V37880_Females	Day	0.463294
Monitor12.fix_ch11	V37880_Females	Day	0.234921
Monitor12.fix_ch26	V37880_Females	Day	0.422619
Monitor12.fix_ch29	V37880_Females	Day	0.452778
Monitor12.fix_ch18	V37880_Females	Day	0.340675
Monitor67.fix_ch30	V37880_Females	Day	0.325198
Monitor12.fix_ch1	V37880_Females	Day	0.508333
Monitor12.fix_ch32	V37880_Females	Night	0.964853
Monitor12.fix_ch7	V37880_Females	Night	0.924742
Monitor67.fix_ch17	V37880_Females	Night	0.912033
Monitor67.fix_ch22	V37880_Females	Night	0.881851
Monitor67.fix_ch8	V37880_Females	Night	0.959492
Monitor12.fix_ch29	V37880_Females	Night	0.931096
Monitor12.fix_ch9	V37880_Females	Night	0.953932
Monitor67.fix_ch11	V37880_Females	Night	0.921168
Monitor12.fix_ch15	V37880_Females	Night	0.981334
Monitor12.fix_ch23	V37880_Females	Night	0.91382
Monitor12.fix_ch24	V37880_Females	Night	0.907863
Monitor12.fix_ch17	V37880_Females	Night	0.952542
Monitor67.fix_ch29	V37880_Females	Night	0.941025
Monitor67.fix_ch5	V37880_Females	Night	0.908062
Monitor67.fix_ch3	V37880_Females	Night	0.957903
Monitor12.fix_ch6	V37880_Females	Night	0.911438
Monitor12.fix_ch10	V37880_Females	Night	0.944202
Monitor67.fix_ch19	V37880_Females	Night	0.931096
Monitor67.fix_ch7	V37880_Females	Night	0.887014
Monitor67.fix_ch23	V37880_Females	Night	0.941819
Monitor67.fix_ch9	V37880_Females	Night	0.856434
Monitor67.fix_ch32	V37880_Females	Night	0.9583
Monitor12.fix_ch16	V37880_Females	Night	0.942216
Monitor67.fix_ch24	V37880_Females	Night	0.95274
Monitor12.fix_ch19	V37880_Females	Night	0.939237
Monitor67.fix_ch31	V37880_Females	Night	0.934273
Monitor67.fix_ch1	V37880_Females	Night	0.894162
Monitor67.fix_ch18	V37880_Females	Night	0.879865
Monitor12.fix_ch3	V37880_Females	Night	0.978554
Monitor12.fix_ch21	V37880_Females	Night	0.958697
Monitor12.fix_ch11	V37880_Females	Night	0.942017
Monitor67.fix_ch2	V37880_Females	Night	0.904289
Monitor67.fix_ch15	V37880_Females	Night	0.95552
Monitor67.fix_ch12	V37880_Females	Night	0.944797
Monitor12.fix_ch13	V37880_Females	Night	0.949762
Monitor67.fix_ch6	V37880_Females	Night	0.946187
Monitor12.fix_ch27	V37880_Females	Night	0.929309
Monitor12.fix_ch30	V37880_Females	Night	0.868149
Monitor67.fix_ch27	V37880_Females	Night	0.96108
Monitor12.fix_ch1	V37880_Females	Night	0.924742
Monitor12.fix_ch22	V37880_Females	Night	0.924742
Monitor12.fix_ch8	V37880_Females	Night	0.942415
Monitor12.fix_ch28	V37880_Females	Night	0.929309
Monitor12.fix_ch14	V37880_Females	Night	0.944797
Monitor12.fix_ch2	V37880_Females	Night	0.903495
Monitor67.fix_ch16	V37880_Females	Night	0.979547
Monitor12.fix_ch31	V37880_Females	Night	0.940429
Monitor12.fix_ch4	V37880_Females	Night	0.902701
Monitor12.fix_ch5	V37880_Females	Night	0.94857
Monitor12.fix_ch26	V37880_Females	Night	0.91938
Monitor67.fix_ch13	V37880_Females	Night	0.905679
Monitor67.fix_ch26	V37880_Females	Night	0.951549
Monitor12.fix_ch18	V37880_Females	Night	0.898928
Monitor67.fix_ch10	V37880_Females	Night	0.98193
Monitor67.fix_ch28	V37880_Females	Night	0.928713
Monitor67.fix_ch4	V37880_Females	Night	0.938046
Monitor67.fix_ch14	V37880_Females	Night	0.895949
Monitor67.fix_ch20	V37880_Females	Night	0.960485
Monitor67.fix_ch30	V37880_Females	Night	0.947577
Monitor67.fix_ch25	V37880_Females	Night	0.901311
Monitor67.fix_ch21	V37880_Females	Night	0.928912
Monitor12.fix_ch20	V37880_Females	Night	0.950953
Monitor12.fix_ch12	V37880_Females	Night	0.872121
Monitor20.fix_ch28	V37880_Males	Day	0.706944
Monitor13.fix_ch32	V37880_Males	Day	0.603175
Monitor13.fix_ch9	V37880_Males	Day	0.437103
Monitor20.fix_ch16	V37880_Males	Day	0.552579
Monitor20.fix_ch2	V37880_Males	Day	0.513095
Monitor13.fix_ch26	V37880_Males	Day	0.593056
Monitor13.fix_ch21	V37880_Males	Day	0.532738
Monitor13.fix_ch2	V37880_Males	Day	0.616667
Monitor20.fix_ch21	V37880_Males	Day	0.348214
Monitor13.fix_ch20	V37880_Males	Day	0.625992
Monitor20.fix_ch13	V37880_Males	Day	0.555952
Monitor20.fix_ch6	V37880_Males	Day	0.638095
Monitor20.fix_ch1	V37880_Males	Day	0.52877
Monitor13.fix_ch8	V37880_Males	Day	0.513492
Monitor20.fix_ch20	V37880_Males	Day	0.577579
Monitor20.fix_ch29	V37880_Males	Day	0.236905
Monitor20.fix_ch11	V37880_Males	Day	0.629563
Monitor20.fix_ch26	V37880_Males	Day	0.523413
Monitor20.fix_ch15	V37880_Males	Day	0.479365
Monitor20.fix_ch3	V37880_Males	Day	0.533929
Monitor20.fix_ch22	V37880_Males	Day	0.69504
Monitor13.fix_ch17	V37880_Males	Day	0.625794
Monitor20.fix_ch31	V37880_Males	Day	0.472421
Monitor13.fix_ch12	V37880_Males	Day	0.581349
Monitor13.fix_ch25	V37880_Males	Day	0.527183
Monitor13.fix_ch4	V37880_Males	Day	0.564881
Monitor13.fix_ch7	V37880_Males	Day	0.189286
Monitor20.fix_ch7	V37880_Males	Day	0.607937
Monitor13.fix_ch11	V37880_Males	Day	0.542063
Monitor13.fix_ch27	V37880_Males	Day	0.547024
Monitor20.fix_ch18	V37880_Males	Day	0.514683
Monitor20.fix_ch12	V37880_Males	Day	0.60377
Monitor20.fix_ch4	V37880_Males	Day	0.533333
Monitor20.fix_ch5	V37880_Males	Day	0.565675
Monitor20.fix_ch9	V37880_Males	Day	0.66131
Monitor13.fix_ch31	V37880_Males	Day	0.325198
Monitor20.fix_ch32	V37880_Males	Day	0.473214
Monitor20.fix_ch14	V37880_Males	Day	0.50754
Monitor13.fix_ch13	V37880_Males	Day	0.641667
Monitor13.fix_ch28	V37880_Males	Day	0.517659
Monitor13.fix_ch30	V37880_Males	Day	0.524206
Monitor13.fix_ch18	V37880_Males	Day	0.366865
Monitor20.fix_ch30	V37880_Males	Day	0.520437
Monitor13.fix_ch15	V37880_Males	Day	0.553968
Monitor13.fix_ch19	V37880_Males	Day	0.617659
Monitor13.fix_ch6	V37880_Males	Day	0.490476
Monitor20.fix_ch25	V37880_Males	Day	0.523214
Monitor20.fix_ch10	V37880_Males	Day	0.550397
Monitor13.fix_ch3	V37880_Males	Day	0.569841
Monitor13.fix_ch16	V37880_Males	Day	0.385317
Monitor13.fix_ch5	V37880_Males	Day	0.409127
Monitor20.fix_ch27	V37880_Males	Day	0.380952
Monitor13.fix_ch22	V37880_Males	Day	0.482143
Monitor13.fix_ch29	V37880_Males	Day	0.555556
Monitor13.fix_ch24	V37880_Males	Day	0.351984
Monitor13.fix_ch14	V37880_Males	Day	0.595635
Monitor13.fix_ch23	V37880_Males	Day	0.532738
Monitor20.fix_ch17	V37880_Males	Day	0.547024
Monitor13.fix_ch10	V37880_Males	Day	0.532937
Monitor20.fix_ch8	V37880_Males	Day	0.639881
Monitor20.fix_ch23	V37880_Males	Day	0.575992
Monitor20.fix_ch6	V37880_Males	Night	0.890191
Monitor13.fix_ch9	V37880_Males	Night	0.857824
Monitor20.fix_ch10	V37880_Males	Night	0.863384
Monitor13.fix_ch17	V37880_Males	Night	0.946187
Monitor13.fix_ch14	V37880_Males	Night	0.966243
Monitor20.fix_ch4	V37880_Males	Night	0.851668
Monitor13.fix_ch3	V37880_Males	Night	0.857029
Monitor20.fix_ch3	V37880_Males	Night	0.951152
Monitor13.fix_ch7	V37880_Males	Night	0.950755
Monitor13.fix_ch2	V37880_Males	Night	0.93328
Monitor13.fix_ch32	V37880_Males	Night	0.9444
Monitor13.fix_ch8	V37880_Males	Night	0.920175
Monitor13.fix_ch30	V37880_Males	Night	0.930302
Monitor13.fix_ch27	V37880_Males	Night	0.917395
Monitor13.fix_ch6	V37880_Males	Night	0.912828
Monitor20.fix_ch2	V37880_Males	Night	0.924146
Monitor13.fix_ch31	V37880_Males	Night	0.906473
Monitor20.fix_ch15	V37880_Males	Night	0.797061
Monitor13.fix_ch22	V37880_Males	Night	0.958697
Monitor20.fix_ch28	V37880_Males	Night	0.803415
Monitor13.fix_ch5	V37880_Males	Night	0.942216
Monitor13.fix_ch18	V37880_Males	Night	0.807188
Monitor20.fix_ch16	V37880_Males	Night	0.804011
Monitor20.fix_ch31	V37880_Males	Night	0.861001
Monitor20.fix_ch11	V37880_Males	Night	0.897935
Monitor13.fix_ch16	V37880_Males	Night	0.910048
Monitor20.fix_ch30	V37880_Males	Night	0.773431
Monitor20.fix_ch21	V37880_Males	Night	0.755163
Monitor20.fix_ch32	V37880_Males	Night	0.803813
Monitor13.fix_ch29	V37880_Males	Night	0.946982
Monitor20.fix_ch26	V37880_Males	Night	0.7917
Monitor13.fix_ch19	V37880_Males	Night	0.924543
Monitor13.fix_ch24	V37880_Males	Night	0.845909
Monitor13.fix_ch21	V37880_Males	Night	0.924543
Monitor20.fix_ch17	V37880_Males	Night	0.830222
Monitor13.fix_ch25	V37880_Males	Night	0.944003
Monitor13.fix_ch13	V37880_Males	Night	0.969817
Monitor13.fix_ch23	V37880_Males	Night	0.890389
Monitor13.fix_ch11	V37880_Males	Night	0.91799
Monitor20.fix_ch27	V37880_Males	Night	0.781374
Monitor13.fix_ch28	V37880_Males	Night	0.943606
Monitor20.fix_ch22	V37880_Males	Night	0.904289
Monitor20.fix_ch14	V37880_Males	Night	0.877284
Monitor20.fix_ch9	V37880_Males	Night	0.822478
Monitor20.fix_ch25	V37880_Males	Night	0.76251
Monitor13.fix_ch12	V37880_Males	Night	0.937053
Monitor20.fix_ch29	V37880_Males	Night	0.822875
Monitor20.fix_ch12	V37880_Males	Night	0.855838
Monitor20.fix_ch18	V37880_Males	Night	0.791898
Monitor20.fix_ch5	V37880_Males	Night	0.781573
Monitor20.fix_ch20	V37880_Males	Night	0.916005
Monitor13.fix_ch26	V37880_Males	Night	0.92355
Monitor20.fix_ch1	V37880_Males	Night	0.850874
Monitor20.fix_ch13	V37880_Males	Night	0.893368
Monitor13.fix_ch4	V37880_Males	Night	0.978753
Monitor13.fix_ch15	V37880_Males	Night	0.898531
Monitor20.fix_ch8	V37880_Males	Night	0.820492
Monitor13.fix_ch10	V37880_Males	Night	0.890191
Monitor20.fix_ch7	V37880_Males	Night	0.889793
Monitor20.fix_ch23	V37880_Males	Night	0.898729
Monitor13.fix_ch20	V37880_Males	Night	0.962073
