# Supplementary material for: Physiological and metabolomic consequences of reduced expression of the Drosophila brummer triglyceride Lipase
Source: PLoS One. 2021 Sep 21;16(9):e0255198. doi: 10.1371/journal.pone.0255198 (PMC8454933; doi:10.1371/journal.pone.0255198)
Supplement: S10 Dataset — (XLSX) [file pone.0255198.s023.xlsx]

## Sheet: a
Nazario-Yepiz et al. Physiological and Metabolomic Consequences of Reduced Expression of the Drosophila brummer Triglyceride Lipase
Supplementary Dataset 10. Individual activity/sleep bouts. (a) Ubi > bmm-RNAi in normal feeding. (b) Ubi > bmm-RNAi in normal feeding without wings. (c) Ubi > bmm-RNAi in starvation conditions. (d) Lsp2 > bmm-RNAi in normal feeding. (e) Dsat1 > bmm-RNAi in normal feeding. (f) OK72 > bmm-RNAi in normal feeding.
Channel	Condition	Light_cycle	date	time	ZT_time	Dec_ZT_time	value	sleep_counts	bout	bout_length
Monitor10.fixed_ch1	GD_Females	LD	2019-09-17	00:00:00	17:00:00	1020	0	1	1	128
Monitor10.fixed_ch1	GD_Females	LD	2019-09-17	02:08:00	19:08:00	1148	1	0	1	48
Monitor10.fixed_ch1	GD_Females	LD	2019-09-17	02:56:00	19:56:00	1196	0	1	1	205
Monitor10.fixed_ch1	GD_Females	LD	2019-09-17	06:21:00	23:21:00	1401	4	0	1	40
Monitor10.fixed_ch1	GD_Females	LD	2019-09-17	07:01:00	00:01:00	1	0	1	1	2
Monitor10.fixed_ch1	GD_Females	LD	2019-09-17	07:03:00	00:03:00	3	1	0	1	265
Monitor10.fixed_ch1	GD_Females	LD	2019-09-17	11:28:00	04:28:00	268	0	1	1	4
Monitor10.fixed_ch1	GD_Females	LD	2019-09-17	11:32:00	04:32:00	272	2	0	1	7
Monitor10.fixed_ch1	GD_Females	LD	2019-09-17	11:39:00	04:39:00	279	0	1	1	5
Monitor10.fixed_ch1	GD_Females	LD	2019-09-17	11:44:00	04:44:00	284	6	0	1	26
Monitor10.fixed_ch1	GD_Females	LD	2019-09-17	12:10:00	05:10:00	310	0	1	1	13
Monitor10.fixed_ch1	GD_Females	LD	2019-09-17	12:23:00	05:23:00	323	1	0	1	9
Monitor10.fixed_ch1	GD_Females	LD	2019-09-17	12:32:00	05:32:00	332	0	1	1	11
Monitor10.fixed_ch1	GD_Females	LD	2019-09-17	12:43:00	05:43:00	343	4	0	1	8
Monitor10.fixed_ch1	GD_Females	LD	2019-09-17	12:51:00	05:51:00	351	0	1	1	19
Monitor10.fixed_ch1	GD_Females	LD	2019-09-17	13:10:00	06:10:00	370	3	0	1	7
Monitor10.fixed_ch1	GD_Females	LD	2019-09-17	13:17:00	06:17:00	377	0	1	1	20
Monitor10.fixed_ch1	GD_Females	LD	2019-09-17	13:37:00	06:37:00	397	4	0	1	8
Monitor10.fixed_ch1	GD_Females	LD	2019-09-17	13:45:00	06:45:00	405	0	1	1	33
Monitor10.fixed_ch1	GD_Females	LD	2019-09-17	14:18:00	07:18:00	438	1	0	1	6
Monitor10.fixed_ch1	GD_Females	LD	2019-09-17	14:24:00	07:24:00	444	0	1	1	2
Monitor10.fixed_ch1	GD_Females	LD	2019-09-17	14:26:00	07:26:00	446	1	0	1	5
Monitor10.fixed_ch1	GD_Females	LD	2019-09-17	14:31:00	07:31:00	451	0	1	1	2
Monitor10.fixed_ch1	GD_Females	LD	2019-09-17	14:33:00	07:33:00	453	1	0	1	14
Monitor10.fixed_ch1	GD_Females	LD	2019-09-17	14:47:00	07:47:00	467	0	1	1	17
Monitor10.fixed_ch1	GD_Females	LD	2019-09-17	15:04:00	08:04:00	484	3	0	1	6
Monitor10.fixed_ch1	GD_Females	LD	2019-09-17	15:10:00	08:10:00	490	0	1	1	8
Monitor10.fixed_ch1	GD_Females	LD	2019-09-17	15:18:00	08:18:00	498	2	0	1	10
Monitor10.fixed_ch1	GD_Females	LD	2019-09-17	15:28:00	08:28:00	508	0	1	1	70
Monitor10.fixed_ch1	GD_Females	LD	2019-09-17	16:38:00	09:38:00	578	1	0	1	13
Monitor10.fixed_ch1	GD_Females	LD	2019-09-17	16:51:00	09:51:00	591	0	1	1	20
Monitor10.fixed_ch1	GD_Females	LD	2019-09-17	17:11:00	10:11:00	611	1	0	1	9
Monitor10.fixed_ch1	GD_Females	LD	2019-09-17	17:20:00	10:20:00	620	0	1	1	5
Monitor10.fixed_ch1	GD_Females	LD	2019-09-17	17:25:00	10:25:00	625	2	0	1	10
Monitor10.fixed_ch1	GD_Females	LD	2019-09-17	17:35:00	10:35:00	635	0	1	1	9
Monitor10.fixed_ch1	GD_Females	LD	2019-09-17	17:44:00	10:44:00	644	1	0	1	10
Monitor10.fixed_ch1	GD_Females	LD	2019-09-17	17:54:00	10:54:00	654	0	1	1	7
Monitor10.fixed_ch1	GD_Females	LD	2019-09-17	18:01:00	11:01:00	661	7	0	1	19
Monitor10.fixed_ch1	GD_Females	LD	2019-09-17	18:20:00	11:20:00	680	0	1	1	6
Monitor10.fixed_ch1	GD_Females	LD	2019-09-17	18:26:00	11:26:00	686	1	0	1	78
Monitor10.fixed_ch1	GD_Females	LD	2019-09-17	19:44:00	12:44:00	764	0	1	1	348
Monitor10.fixed_ch1	GD_Females	LD	2019-09-18	01:32:00	18:32:00	1112	4	0	1	46
Monitor10.fixed_ch1	GD_Females	LD	2019-09-18	02:18:00	19:18:00	1158	0	1	1	60
Monitor10.fixed_ch1	GD_Females	LD	2019-09-18	03:18:00	20:18:00	1218	2	0	1	19
Monitor10.fixed_ch1	GD_Females	LD	2019-09-18	03:37:00	20:37:00	1237	0	1	1	65
Monitor10.fixed_ch1	GD_Females	LD	2019-09-18	04:42:00	21:42:00	1302	2	0	1	5
Monitor10.fixed_ch1	GD_Females	LD	2019-09-18	04:47:00	21:47:00	1307	0	1	1	81
Monitor10.fixed_ch1	GD_Females	LD	2019-09-18	06:08:00	23:08:00	1388	4	0	1	53
Monitor10.fixed_ch1	GD_Females	LD	2019-09-18	07:01:00	00:01:00	1	0	1	1	3
Monitor10.fixed_ch1	GD_Females	LD	2019-09-18	07:04:00	00:04:00	4	3	0	1	59
Monitor10.fixed_ch1	GD_Females	LD	2019-09-18	08:03:00	01:03:00	63	0	1	1	1
Monitor10.fixed_ch1	GD_Females	LD	2019-09-18	08:04:00	01:04:00	64	2	0	1	47
Monitor10.fixed_ch1	GD_Females	LD	2019-09-18	08:51:00	01:51:00	111	0	1	1	2
Monitor10.fixed_ch1	GD_Females	LD	2019-09-18	08:53:00	01:53:00	113	3	0	1	9
Monitor10.fixed_ch1	GD_Females	LD	2019-09-18	09:02:00	02:02:00	122	0	1	1	4
Monitor10.fixed_ch1	GD_Females	LD	2019-09-18	09:06:00	02:06:00	126	1	0	1	52
Monitor10.fixed_ch1	GD_Females	LD	2019-09-18	09:58:00	02:58:00	178	0	1	1	3
Monitor10.fixed_ch1	GD_Females	LD	2019-09-18	10:01:00	03:01:00	181	2	0	1	11
Monitor10.fixed_ch1	GD_Females	LD	2019-09-18	10:12:00	03:12:00	192	0	1	1	1
Monitor10.fixed_ch1	GD_Females	LD	2019-09-18	10:13:00	03:13:00	193	4	0	1	17
Monitor10.fixed_ch1	GD_Females	LD	2019-09-18	10:30:00	03:30:00	210	0	1	1	4
Monitor10.fixed_ch1	GD_Females	LD	2019-09-18	10:34:00	03:34:00	214	2	0	1	12
Monitor10.fixed_ch1	GD_Females	LD	2019-09-18	10:46:00	03:46:00	226	0	1	1	2
Monitor10.fixed_ch1	GD_Females	LD	2019-09-18	10:48:00	03:48:00	228	1	0	1	7
Monitor10.fixed_ch1	GD_Females	LD	2019-09-18	10:55:00	03:55:00	235	0	1	1	15
Monitor10.fixed_ch1	GD_Females	LD	2019-09-18	11:10:00	04:10:00	250	3	0	1	21
Monitor10.fixed_ch1	GD_Females	LD	2019-09-18	11:31:00	04:31:00	271	0	1	1	14
Monitor10.fixed_ch1	GD_Females	LD	2019-09-18	11:45:00	04:45:00	285	2	0	1	9
Monitor10.fixed_ch1	GD_Females	LD	2019-09-18	11:54:00	04:54:00	294	0	1	1	9
Monitor10.fixed_ch1	GD_Females	LD	2019-09-18	12:03:00	05:03:00	303	1	0	1	5
Monitor10.fixed_ch1	GD_Females	LD	2019-09-18	12:08:00	05:08:00	308	0	1	1	66
Monitor10.fixed_ch1	GD_Females	LD	2019-09-18	13:14:00	06:14:00	374	4	0	1	7
Monitor10.fixed_ch1	GD_Females	LD	2019-09-18	13:21:00	06:21:00	381	0	1	1	29
Monitor10.fixed_ch1	GD_Females	LD	2019-09-18	13:50:00	06:50:00	410	1	0	1	12
Monitor10.fixed_ch1	GD_Females	LD	2019-09-18	14:02:00	07:02:00	422	0	1	1	2
Monitor10.fixed_ch1	GD_Females	LD	2019-09-18	14:04:00	07:04:00	424	1	0	1	6
Monitor10.fixed_ch1	GD_Females	LD	2019-09-18	14:10:00	07:10:00	430	0	1	1	9
Monitor10.fixed_ch1	GD_Females	LD	2019-09-18	14:19:00	07:19:00	439	6	0	1	15
Monitor10.fixed_ch1	GD_Females	LD	2019-09-18	14:34:00	07:34:00	454	0	1	1	15
Monitor10.fixed_ch1	GD_Females	LD	2019-09-18	14:49:00	07:49:00	469	2	0	1	9
Monitor10.fixed_ch1	GD_Females	LD	2019-09-18	14:58:00	07:58:00	478	0	1	1	19
Monitor10.fixed_ch1	GD_Females	LD	2019-09-18	15:17:00	08:17:00	497	1	0	1	6
Monitor10.fixed_ch1	GD_Females	LD	2019-09-18	15:23:00	08:23:00	503	0	1	1	14
Monitor10.fixed_ch1	GD_Females	LD	2019-09-18	15:37:00	08:37:00	517	1	0	1	5
Monitor10.fixed_ch1	GD_Females	LD	2019-09-18	15:42:00	08:42:00	522	0	1	1	3
Monitor10.fixed_ch1	GD_Females	LD	2019-09-18	15:45:00	08:45:00	525	2	0	1	6
Monitor10.fixed_ch1	GD_Females	LD	2019-09-18	15:51:00	08:51:00	531	0	1	1	6
Monitor10.fixed_ch1	GD_Females	LD	2019-09-18	15:57:00	08:57:00	537	12	0	1	16
Monitor10.fixed_ch1	GD_Females	LD	2019-09-18	16:13:00	09:13:00	553	0	1	1	9
Monitor10.fixed_ch1	GD_Females	LD	2019-09-18	16:22:00	09:22:00	562	1	0	1	5
Monitor10.fixed_ch1	GD_Females	LD	2019-09-18	16:27:00	09:27:00	567	0	1	1	12
Monitor10.fixed_ch1	GD_Females	LD	2019-09-18	16:39:00	09:39:00	579	3	0	1	9
Monitor10.fixed_ch1	GD_Females	LD	2019-09-18	16:48:00	09:48:00	588	0	1	1	1
Monitor10.fixed_ch1	GD_Females	LD	2019-09-18	16:49:00	09:49:00	589	7	0	1	8
Monitor10.fixed_ch1	GD_Females	LD	2019-09-18	16:57:00	09:57:00	597	0	1	1	1
Monitor10.fixed_ch1	GD_Females	LD	2019-09-18	16:58:00	09:58:00	598	1	0	1	5
Monitor10.fixed_ch1	GD_Females	LD	2019-09-18	17:03:00	10:03:00	603	0	1	1	1
Monitor10.fixed_ch1	GD_Females	LD	2019-09-18	17:04:00	10:04:00	604	1	0	1	15
Monitor10.fixed_ch1	GD_Females	LD	2019-09-18	17:19:00	10:19:00	619	0	1	1	1
Monitor10.fixed_ch1	GD_Females	LD	2019-09-18	17:20:00	10:20:00	620	1	0	1	10
Monitor10.fixed_ch1	GD_Females	LD	2019-09-18	17:30:00	10:30:00	630	0	1	1	1
Monitor10.fixed_ch1	GD_Females	LD	2019-09-18	17:31:00	10:31:00	631	3	0	1	7
Monitor10.fixed_ch1	GD_Females	LD	2019-09-18	17:38:00	10:38:00	638	0	1	1	8
Monitor10.fixed_ch1	GD_Females	LD	2019-09-18	17:46:00	10:46:00	646	3	0	1	16
Monitor10.fixed_ch1	GD_Females	LD	2019-09-18	18:02:00	11:02:00	662	0	1	1	3
Monitor10.fixed_ch1	GD_Females	LD	2019-09-18	18:05:00	11:05:00	665	1	0	1	13
Monitor10.fixed_ch1	GD_Females	LD	2019-09-18	18:18:00	11:18:00	678	0	1	1	9
Monitor10.fixed_ch1	GD_Females	LD	2019-09-18	18:27:00	11:27:00	687	2	0	1	92
Monitor10.fixed_ch1	GD_Females	LD	2019-09-18	19:59:00	12:59:00	779	0	1	1	10
Monitor10.fixed_ch1	GD_Females	LD	2019-09-18	20:09:00	13:09:00	789	1	0	1	5
Monitor10.fixed_ch1	GD_Females	LD	2019-09-18	20:14:00	13:14:00	794	0	1	1	2
Monitor10.fixed_ch1	GD_Females	LD	2019-09-18	20:16:00	13:16:00	796	1	0	1	9
Monitor10.fixed_ch1	GD_Females	LD	2019-09-18	20:25:00	13:25:00	805	0	1	1	5
Monitor10.fixed_ch1	GD_Females	LD	2019-09-18	20:30:00	13:30:00	810	1	0	1	8
Monitor10.fixed_ch1	GD_Females	LD	2019-09-18	20:38:00	13:38:00	818	0	1	1	3
Monitor10.fixed_ch1	GD_Females	LD	2019-09-18	20:41:00	13:41:00	821	1	0	1	15
Monitor10.fixed_ch1	GD_Females	LD	2019-09-18	20:56:00	13:56:00	836	0	1	1	1
Monitor10.fixed_ch1	GD_Females	LD	2019-09-18	20:57:00	13:57:00	837	1	0	1	5
Monitor10.fixed_ch1	GD_Females	LD	2019-09-18	21:02:00	14:02:00	842	0	1	1	3
Monitor10.fixed_ch1	GD_Females	LD	2019-09-18	21:05:00	14:05:00	845	1	0	1	5
Monitor10.fixed_ch1	GD_Females	LD	2019-09-18	21:10:00	14:10:00	850	0	1	1	13
Monitor10.fixed_ch1	GD_Females	LD	2019-09-18	21:23:00	14:23:00	863	2	0	1	5
Monitor10.fixed_ch1	GD_Females	LD	2019-09-18	21:28:00	14:28:00	868	0	1	1	1
Monitor10.fixed_ch1	GD_Females	LD	2019-09-18	21:29:00	14:29:00	869	1	0	1	5
Monitor10.fixed_ch1	GD_Females	LD	2019-09-18	21:34:00	14:34:00	874	0	1	1	3
Monitor10.fixed_ch1	GD_Females	LD	2019-09-18	21:37:00	14:37:00	877	1	0	1	5
Monitor10.fixed_ch1	GD_Females	LD	2019-09-18	21:42:00	14:42:00	882	0	1	1	4
Monitor10.fixed_ch1	GD_Females	LD	2019-09-18	21:46:00	14:46:00	886	1	0	1	5
Monitor10.fixed_ch1	GD_Females	LD	2019-09-18	21:51:00	14:51:00	891	0	1	1	7
Monitor10.fixed_ch1	GD_Females	LD	2019-09-18	21:58:00	14:58:00	898	1	0	1	10
Monitor10.fixed_ch1	GD_Females	LD	2019-09-18	22:08:00	15:08:00	908	0	1	1	22
Monitor10.fixed_ch1	GD_Females	LD	2019-09-18	22:30:00	15:30:00	930	1	0	1	11
Monitor10.fixed_ch1	GD_Females	LD	2019-09-18	22:41:00	15:41:00	941	0	1	1	5
Monitor10.fixed_ch1	GD_Females	LD	2019-09-18	22:46:00	15:46:00	946	1	0	1	5
Monitor10.fixed_ch1	GD_Females	LD	2019-09-18	22:51:00	15:51:00	951	0	1	1	13
Monitor10.fixed_ch1	GD_Females	LD	2019-09-18	23:04:00	16:04:00	964	1	0	1	5
Monitor10.fixed_ch1	GD_Females	LD	2019-09-18	23:09:00	16:09:00	969	0	1	1	20
Monitor10.fixed_ch1	GD_Females	LD	2019-09-18	23:29:00	16:29:00	989	1	0	1	5
Monitor10.fixed_ch1	GD_Females	LD	2019-09-18	23:34:00	16:34:00	994	0	1	1	5
Monitor10.fixed_ch1	GD_Females	LD	2019-09-18	23:39:00	16:39:00	999	2	0	1	5
Monitor10.fixed_ch1	GD_Females	LD	2019-09-18	23:44:00	16:44:00	1004	0	1	1	25
Monitor10.fixed_ch1	GD_Females	LD	2019-09-19	00:09:00	17:09:00	1029	1	0	1	5
Monitor10.fixed_ch1	GD_Females	LD	2019-09-19	00:14:00	17:14:00	1034	0	1	1	3
Monitor10.fixed_ch1	GD_Females	LD	2019-09-19	00:17:00	17:17:00	1037	2	0	1	14
Monitor10.fixed_ch1	GD_Females	LD	2019-09-19	00:31:00	17:31:00	1051	0	1	1	16
Monitor10.fixed_ch1	GD_Females	LD	2019-09-19	00:47:00	17:47:00	1067	1	0	1	8
Monitor10.fixed_ch1	GD_Females	LD	2019-09-19	00:55:00	17:55:00	1075	0	1	1	10
Monitor10.fixed_ch1	GD_Females	LD	2019-09-19	01:05:00	18:05:00	1085	1	0	1	9
Monitor10.fixed_ch1	GD_Females	LD	2019-09-19	01:14:00	18:14:00	1094	0	1	1	21
Monitor10.fixed_ch1	GD_Females	LD	2019-09-19	01:35:00	18:35:00	1115	1	0	1	5
Monitor10.fixed_ch1	GD_Females	LD	2019-09-19	01:40:00	18:40:00	1120	0	1	1	29
Monitor10.fixed_ch1	GD_Females	LD	2019-09-19	02:09:00	19:09:00	1149	1	0	1	8
Monitor10.fixed_ch1	GD_Females	LD	2019-09-19	02:17:00	19:17:00	1157	0	1	1	157
Monitor10.fixed_ch1	GD_Females	LD	2019-09-19	04:54:00	21:54:00	1314	1	0	1	127
Monitor10.fixed_ch1	GD_Females	LD	2019-09-19	07:01:00	00:01:00	1	0	1	1	12
Monitor10.fixed_ch1	GD_Females	LD	2019-09-19	07:13:00	00:13:00	13	1	0	1	72
Monitor10.fixed_ch1	GD_Females	LD	2019-09-19	08:25:00	01:25:00	85	0	1	1	1
Monitor10.fixed_ch1	GD_Females	LD	2019-09-19	08:26:00	01:26:00	86	1	0	1	53
Monitor10.fixed_ch1	GD_Females	LD	2019-09-19	09:19:00	02:19:00	139	0	1	1	3
Monitor10.fixed_ch1	GD_Females	LD	2019-09-19	09:22:00	02:22:00	142	2	0	1	34
Monitor10.fixed_ch1	GD_Females	LD	2019-09-19	09:56:00	02:56:00	176	0	1	1	1
Monitor10.fixed_ch1	GD_Females	LD	2019-09-19	09:57:00	02:57:00	177	1	0	1	41
Monitor10.fixed_ch1	GD_Females	LD	2019-09-19	10:38:00	03:38:00	218	0	1	1	3
Monitor10.fixed_ch1	GD_Females	LD	2019-09-19	10:41:00	03:41:00	221	2	0	1	28
Monitor10.fixed_ch1	GD_Females	LD	2019-09-19	11:09:00	04:09:00	249	0	1	1	5
Monitor10.fixed_ch1	GD_Females	LD	2019-09-19	11:14:00	04:14:00	254	2	0	1	13
Monitor10.fixed_ch1	GD_Females	LD	2019-09-19	11:27:00	04:27:00	267	0	1	1	1
Monitor10.fixed_ch1	GD_Females	LD	2019-09-19	11:28:00	04:28:00	268	4	0	1	5
Monitor10.fixed_ch1	GD_Females	LD	2019-09-19	11:33:00	04:33:00	273	0	1	1	4
Monitor10.fixed_ch1	GD_Females	LD	2019-09-19	11:37:00	04:37:00	277	4	0	1	8
Monitor10.fixed_ch1	GD_Females	LD	2019-09-19	11:45:00	04:45:00	285	0	1	1	7
Monitor10.fixed_ch1	GD_Females	LD	2019-09-19	11:52:00	04:52:00	292	3	0	1	9
Monitor10.fixed_ch1	GD_Females	LD	2019-09-19	12:01:00	05:01:00	301	0	1	1	24
Monitor10.fixed_ch1	GD_Females	LD	2019-09-19	12:25:00	05:25:00	325	5	0	1	6
Monitor10.fixed_ch1	GD_Females	LD	2019-09-19	12:31:00	05:31:00	331	0	1	1	26
Monitor10.fixed_ch1	GD_Females	LD	2019-09-19	12:57:00	05:57:00	357	1	0	1	6
Monitor10.fixed_ch1	GD_Females	LD	2019-09-19	13:03:00	06:03:00	363	0	1	1	43
Monitor10.fixed_ch1	GD_Females	LD	2019-09-19	13:46:00	06:46:00	406	1	0	1	5
Monitor10.fixed_ch1	GD_Females	LD	2019-09-19	13:51:00	06:51:00	411	0	1	1	28
Monitor10.fixed_ch1	GD_Females	LD	2019-09-19	14:19:00	07:19:00	439	12	0	1	7
Monitor10.fixed_ch1	GD_Females	LD	2019-09-19	14:26:00	07:26:00	446	0	1	1	6
Monitor10.fixed_ch1	GD_Females	LD	2019-09-19	14:32:00	07:32:00	452	1	0	1	5
Monitor10.fixed_ch1	GD_Females	LD	2019-09-19	14:37:00	07:37:00	457	0	1	1	7
Monitor10.fixed_ch1	GD_Females	LD	2019-09-19	14:44:00	07:44:00	464	1	0	1	5
Monitor10.fixed_ch1	GD_Females	LD	2019-09-19	14:49:00	07:49:00	469	0	1	1	14
Monitor10.fixed_ch1	GD_Females	LD	2019-09-19	15:03:00	08:03:00	483	3	0	1	8
Monitor10.fixed_ch1	GD_Females	LD	2019-09-19	15:11:00	08:11:00	491	0	1	1	1
Monitor10.fixed_ch1	GD_Females	LD	2019-09-19	15:12:00	08:12:00	492	1	0	1	6
Monitor10.fixed_ch1	GD_Females	LD	2019-09-19	15:18:00	08:18:00	498	0	1	1	19
Monitor10.fixed_ch1	GD_Females	LD	2019-09-19	15:37:00	08:37:00	517	1	0	1	5
Monitor10.fixed_ch1	GD_Females	LD	2019-09-19	15:42:00	08:42:00	522	0	1	1	8
Monitor10.fixed_ch1	GD_Females	LD	2019-09-19	15:50:00	08:50:00	530	3	0	1	6
Monitor10.fixed_ch1	GD_Females	LD	2019-09-19	15:56:00	08:56:00	536	0	1	1	15
Monitor10.fixed_ch1	GD_Females	LD	2019-09-19	16:11:00	09:11:00	551	13	0	1	9
Monitor10.fixed_ch1	GD_Females	LD	2019-09-19	16:20:00	09:20:00	560	0	1	1	6
Monitor10.fixed_ch1	GD_Females	LD	2019-09-19	16:26:00	09:26:00	566	1	0	1	5
Monitor10.fixed_ch1	GD_Females	LD	2019-09-19	16:31:00	09:31:00	571	0	1	1	6
Monitor10.fixed_ch1	GD_Females	LD	2019-09-19	16:37:00	09:37:00	577	1	0	1	14
Monitor10.fixed_ch1	GD_Females	LD	2019-09-19	16:51:00	09:51:00	591	0	1	1	1
Monitor10.fixed_ch1	GD_Females	LD	2019-09-19	16:52:00	09:52:00	592	2	0	1	34
Monitor10.fixed_ch1	GD_Females	LD	2019-09-19	17:26:00	10:26:00	626	0	1	1	4
Monitor10.fixed_ch1	GD_Females	LD	2019-09-19	17:30:00	10:30:00	630	2	0	1	5
Monitor10.fixed_ch1	GD_Females	LD	2019-09-19	17:35:00	10:35:00	635	0	1	1	4
Monitor10.fixed_ch1	GD_Females	LD	2019-09-19	17:39:00	10:39:00	639	1	0	1	7
Monitor10.fixed_ch1	GD_Females	LD	2019-09-19	17:46:00	10:46:00	646	0	1	1	4
Monitor10.fixed_ch1	GD_Females	LD	2019-09-19	17:50:00	10:50:00	650	1	0	1	7
Monitor10.fixed_ch1	GD_Females	LD	2019-09-19	17:57:00	10:57:00	657	0	1	1	1
Monitor10.fixed_ch1	GD_Females	LD	2019-09-19	17:58:00	10:58:00	658	1	0	1	20
Monitor10.fixed_ch1	GD_Females	LD	2019-09-19	18:18:00	11:18:00	678	0	1	1	2
Monitor10.fixed_ch1	GD_Females	LD	2019-09-19	18:20:00	11:20:00	680	2	0	1	82
Monitor10.fixed_ch1	GD_Females	LD	2019-09-19	19:42:00	12:42:00	762	0	1	1	408
Monitor10.fixed_ch1	GD_Females	LD	2019-09-20	02:30:00	19:30:00	1170	2	0	1	34
Monitor10.fixed_ch1	GD_Females	LD	2019-09-20	03:04:00	20:04:00	1204	0	1	1	13
Monitor10.fixed_ch1	GD_Females	LD	2019-09-20	03:17:00	20:17:00	1217	1	0	1	5
Monitor10.fixed_ch1	GD_Females	LD	2019-09-20	03:22:00	20:22:00	1222	0	1	1	23
Monitor10.fixed_ch1	GD_Females	LD	2019-09-20	03:45:00	20:45:00	1245	1	0	1	5
Monitor10.fixed_ch1	GD_Females	LD	2019-09-20	03:50:00	20:50:00	1250	0	1	1	4
Monitor10.fixed_ch1	GD_Females	LD	2019-09-20	03:54:00	20:54:00	1254	6	0	1	23
Monitor10.fixed_ch1	GD_Females	LD	2019-09-20	04:17:00	21:17:00	1277	0	1	1	53
Monitor10.fixed_ch1	GD_Females	LD	2019-09-20	05:10:00	22:10:00	1330	2	0	1	6
Monitor10.fixed_ch1	GD_Females	LD	2019-09-20	05:16:00	22:16:00	1336	0	1	1	2
Monitor10.fixed_ch1	GD_Females	LD	2019-09-20	05:18:00	22:18:00	1338	4	0	1	15
Monitor10.fixed_ch1	GD_Females	LD	2019-09-20	05:33:00	22:33:00	1353	0	1	1	22
Monitor10.fixed_ch1	GD_Females	LD	2019-09-20	05:55:00	22:55:00	1375	10	0	1	13
Monitor10.fixed_ch1	GD_Females	LD	2019-09-20	06:08:00	23:08:00	1388	0	1	1	23
Monitor10.fixed_ch1	GD_Females	LD	2019-09-20	06:31:00	23:31:00	1411	1	0	1	29
Monitor10.fixed_ch1	GD_Females	LD	2019-09-20	07:00:00	00:00:00	0	0	1	1	6
Monitor10.fixed_ch1	GD_Females	LD	2019-09-20	07:06:00	00:06:00	6	2	0	1	43
Monitor10.fixed_ch1	GD_Females	LD	2019-09-20	07:49:00	00:49:00	49	0	1	1	1
Monitor10.fixed_ch1	GD_Females	LD	2019-09-20	07:50:00	00:50:00	50	1	0	1	13
Monitor10.fixed_ch1	GD_Females	LD	2019-09-20	08:03:00	01:03:00	63	0	1	1	1
Monitor10.fixed_ch1	GD_Females	LD	2019-09-20	08:04:00	01:04:00	64	1	0	1	13
Monitor10.fixed_ch1	GD_Females	LD	2019-09-20	08:17:00	01:17:00	77	0	1	1	1
Monitor10.fixed_ch1	GD_Females	LD	2019-09-20	08:18:00	01:18:00	78	3	0	1	72
Monitor10.fixed_ch1	GD_Females	LD	2019-09-20	09:30:00	02:30:00	150	0	1	1	5
Monitor10.fixed_ch1	GD_Females	LD	2019-09-20	09:35:00	02:35:00	155	1	0	1	75
Monitor10.fixed_ch1	GD_Females	LD	2019-09-20	10:50:00	03:50:00	230	0	1	1	5
Monitor10.fixed_ch1	GD_Females	LD	2019-09-20	10:55:00	03:55:00	235	2	0	1	14
Monitor10.fixed_ch1	GD_Females	LD	2019-09-20	11:09:00	04:09:00	249	0	1	1	4
Monitor10.fixed_ch1	GD_Females	LD	2019-09-20	11:13:00	04:13:00	253	1	0	1	25
Monitor10.fixed_ch1	GD_Females	LD	2019-09-20	11:38:00	04:38:00	278	0	1	1	25
Monitor10.fixed_ch1	GD_Females	LD	2019-09-20	12:03:00	05:03:00	303	4	0	1	6
Monitor10.fixed_ch1	GD_Females	LD	2019-09-20	12:09:00	05:09:00	309	0	1	1	46
Monitor10.fixed_ch1	GD_Females	LD	2019-09-20	12:55:00	05:55:00	355	11	0	1	5
Monitor10.fixed_ch1	GD_Females	LD	2019-09-20	13:00:00	06:00:00	360	0	1	1	47
Monitor10.fixed_ch1	GD_Females	LD	2019-09-20	13:47:00	06:47:00	407	1	0	1	6
Monitor10.fixed_ch1	GD_Females	LD	2019-09-20	13:53:00	06:53:00	413	0	1	1	2
Monitor10.fixed_ch1	GD_Females	LD	2019-09-20	13:55:00	06:55:00	415	26	0	1	9
Monitor10.fixed_ch1	GD_Females	LD	2019-09-20	14:04:00	07:04:00	424	0	1	1	1
Monitor10.fixed_ch1	GD_Females	LD	2019-09-20	14:05:00	07:05:00	425	1	0	1	5
Monitor10.fixed_ch1	GD_Females	LD	2019-09-20	14:10:00	07:10:00	430	0	1	1	1
Monitor10.fixed_ch1	GD_Females	LD	2019-09-20	14:11:00	07:11:00	431	1	0	1	5
Monitor10.fixed_ch1	GD_Females	LD	2019-09-20	14:16:00	07:16:00	436	0	1	1	27
Monitor10.fixed_ch1	GD_Females	LD	2019-09-20	14:43:00	07:43:00	463	1	0	1	5
Monitor10.fixed_ch1	GD_Females	LD	2019-09-20	14:48:00	07:48:00	468	0	1	1	13
Monitor10.fixed_ch1	GD_Females	LD	2019-09-20	15:01:00	08:01:00	481	2	0	1	5
Monitor10.fixed_ch1	GD_Females	LD	2019-09-20	15:06:00	08:06:00	486	0	1	1	24
Monitor10.fixed_ch1	GD_Females	LD	2019-09-20	15:30:00	08:30:00	510	3	0	1	16
Monitor10.fixed_ch1	GD_Females	LD	2019-09-20	15:46:00	08:46:00	526	0	1	1	8
Monitor10.fixed_ch1	GD_Females	LD	2019-09-20	15:54:00	08:54:00	534	1	0	1	12
Monitor10.fixed_ch1	GD_Females	LD	2019-09-20	16:06:00	09:06:00	546	0	1	1	8
Monitor10.fixed_ch1	GD_Females	LD	2019-09-20	16:14:00	09:14:00	554	8	0	1	11
Monitor10.fixed_ch1	GD_Females	LD	2019-09-20	16:25:00	09:25:00	565	0	1	1	3
Monitor10.fixed_ch1	GD_Females	LD	2019-09-20	16:28:00	09:28:00	568	1	0	1	23
Monitor10.fixed_ch1	GD_Females	LD	2019-09-20	16:51:00	09:51:00	591	0	1	1	3
Monitor10.fixed_ch1	GD_Females	LD	2019-09-20	16:54:00	09:54:00	594	2	0	1	26
Monitor10.fixed_ch1	GD_Females	LD	2019-09-20	17:20:00	10:20:00	620	0	1	1	12
Monitor10.fixed_ch1	GD_Females	LD	2019-09-20	17:32:00	10:32:00	632	1	0	1	8
Monitor10.fixed_ch1	GD_Females	LD	2019-09-20	17:40:00	10:40:00	640	0	1	1	1
Monitor10.fixed_ch1	GD_Females	LD	2019-09-20	17:41:00	10:41:00	641	1	0	1	47
Monitor10.fixed_ch1	GD_Females	LD	2019-09-20	18:28:00	11:28:00	688	0	1	1	1
Monitor10.fixed_ch1	GD_Females	LD	2019-09-20	18:29:00	11:29:00	689	1	0	1	25
Monitor10.fixed_ch1	GD_Females	LD	2019-09-20	18:54:00	11:54:00	714	0	1	1	2
Monitor10.fixed_ch1	GD_Females	LD	2019-09-20	18:56:00	11:56:00	716	1	0	1	84
Monitor10.fixed_ch1	GD_Females	LD	2019-09-20	20:20:00	13:20:00	800	0	1	1	215
Monitor10.fixed_ch1	GD_Females	LD	2019-09-20	23:55:00	16:55:00	1015	2	0	1	13
Monitor10.fixed_ch1	GD_Females	LD	2019-09-21	00:08:00	17:08:00	1028	0	1	1	1
Monitor10.fixed_ch1	GD_Females	LD	2019-09-21	00:09:00	17:09:00	1029	2	0	1	5
Monitor10.fixed_ch1	GD_Females	LD	2019-09-21	00:14:00	17:14:00	1034	0	1	1	28
Monitor10.fixed_ch1	GD_Females	LD	2019-09-21	00:42:00	17:42:00	1062	6	0	1	5
Monitor10.fixed_ch1	GD_Females	LD	2019-09-21	00:47:00	17:47:00	1067	0	1	1	1
Monitor10.fixed_ch1	GD_Females	LD	2019-09-21	00:48:00	17:48:00	1068	2	0	1	5
Monitor10.fixed_ch1	GD_Females	LD	2019-09-21	00:53:00	17:53:00	1073	0	1	1	19
Monitor10.fixed_ch1	GD_Females	LD	2019-09-21	01:12:00	18:12:00	1092	1	0	1	5
Monitor10.fixed_ch1	GD_Females	LD	2019-09-21	01:17:00	18:17:00	1097	0	1	1	15
Monitor10.fixed_ch1	GD_Females	LD	2019-09-21	01:32:00	18:32:00	1112	2	0	1	9
Monitor10.fixed_ch1	GD_Females	LD	2019-09-21	01:41:00	18:41:00	1121	0	1	1	108
Monitor10.fixed_ch1	GD_Females	LD	2019-09-21	03:29:00	20:29:00	1229	4	0	1	105
Monitor10.fixed_ch1	GD_Females	LD	2019-09-21	05:14:00	22:14:00	1334	0	1	1	65
Monitor10.fixed_ch1	GD_Females	LD	2019-09-21	06:19:00	23:19:00	1399	1	0	1	42
Monitor10.fixed_ch1	GD_Females	LD	2019-09-21	07:01:00	00:01:00	1	0	1	1	8
Monitor10.fixed_ch1	GD_Females	LD	2019-09-21	07:09:00	00:09:00	9	1	0	1	20
Monitor10.fixed_ch1	GD_Females	LD	2019-09-21	07:29:00	00:29:00	29	0	1	1	1
Monitor10.fixed_ch1	GD_Females	LD	2019-09-21	07:30:00	00:30:00	30	1	0	1	56
Monitor10.fixed_ch1	GD_Females	LD	2019-09-21	08:26:00	01:26:00	86	0	1	1	4
Monitor10.fixed_ch1	GD_Females	LD	2019-09-21	08:30:00	01:30:00	90	1	0	1	23
Monitor10.fixed_ch1	GD_Females	LD	2019-09-21	08:53:00	01:53:00	113	0	1	1	2
Monitor10.fixed_ch1	GD_Females	LD	2019-09-21	08:55:00	01:55:00	115	1	0	1	129
Monitor10.fixed_ch1	GD_Females	LD	2019-09-21	11:04:00	04:04:00	244	0	1	1	5
Monitor10.fixed_ch1	GD_Females	LD	2019-09-21	11:09:00	04:09:00	249	2	0	1	12
Monitor10.fixed_ch1	GD_Females	LD	2019-09-21	11:21:00	04:21:00	261	0	1	1	5
Monitor10.fixed_ch1	GD_Females	LD	2019-09-21	11:26:00	04:26:00	266	2	0	1	7
Monitor10.fixed_ch1	GD_Females	LD	2019-09-21	11:33:00	04:33:00	273	0	1	1	21
Monitor10.fixed_ch1	GD_Females	LD	2019-09-21	11:54:00	04:54:00	294	6	0	1	9
Monitor10.fixed_ch1	GD_Females	LD	2019-09-21	12:03:00	05:03:00	303	0	1	1	144
Monitor10.fixed_ch1	GD_Females	LD	2019-09-21	14:27:00	07:27:00	447	1	0	1	5
Monitor10.fixed_ch1	GD_Females	LD	2019-09-21	14:32:00	07:32:00	452	0	1	1	37
Monitor10.fixed_ch1	GD_Females	LD	2019-09-21	15:09:00	08:09:00	489	4	0	1	5
Monitor10.fixed_ch1	GD_Females	LD	2019-09-21	15:14:00	08:14:00	494	0	1	1	18
Monitor10.fixed_ch1	GD_Females	LD	2019-09-21	15:32:00	08:32:00	512	12	0	1	7
Monitor10.fixed_ch1	GD_Females	LD	2019-09-21	15:39:00	08:39:00	519	0	1	1	7
Monitor10.fixed_ch1	GD_Females	LD	2019-09-21	15:46:00	08:46:00	526	1	0	1	5
Monitor10.fixed_ch1	GD_Females	LD	2019-09-21	15:51:00	08:51:00	531	0	1	1	1
Monitor10.fixed_ch1	GD_Females	LD	2019-09-21	15:52:00	08:52:00	532	1	0	1	6
Monitor10.fixed_ch1	GD_Females	LD	2019-09-21	15:58:00	08:58:00	538	0	1	1	3
Monitor10.fixed_ch1	GD_Females	LD	2019-09-21	16:01:00	09:01:00	541	2	0	1	6
Monitor10.fixed_ch1	GD_Females	LD	2019-09-21	16:07:00	09:07:00	547	0	1	1	1
Monitor10.fixed_ch1	GD_Females	LD	2019-09-21	16:08:00	09:08:00	548	1	0	1	19
Monitor10.fixed_ch1	GD_Females	LD	2019-09-21	16:27:00	09:27:00	567	0	1	1	6
Monitor10.fixed_ch1	GD_Females	LD	2019-09-21	16:33:00	09:33:00	573	1	0	1	10
Monitor10.fixed_ch1	GD_Females	LD	2019-09-21	16:43:00	09:43:00	583	0	1	1	6
Monitor10.fixed_ch1	GD_Females	LD	2019-09-21	16:49:00	09:49:00	589	4	0	1	21
Monitor10.fixed_ch1	GD_Females	LD	2019-09-21	17:10:00	10:10:00	610	0	1	1	8
Monitor10.fixed_ch1	GD_Females	LD	2019-09-21	17:18:00	10:18:00	618	2	0	1	11
Monitor10.fixed_ch1	GD_Females	LD	2019-09-21	17:29:00	10:29:00	629	0	1	1	2
Monitor10.fixed_ch1	GD_Females	LD	2019-09-21	17:31:00	10:31:00	631	4	0	1	75
Monitor10.fixed_ch1	GD_Females	LD	2019-09-21	18:46:00	11:46:00	706	0	1	1	1
Monitor10.fixed_ch1	GD_Females	LD	2019-09-21	18:47:00	11:47:00	707	2	0	1	84
Monitor10.fixed_ch1	GD_Females	LD	2019-09-21	20:11:00	13:11:00	791	0	1	1	195
Monitor10.fixed_ch1	GD_Females	LD	2019-09-21	23:26:00	16:26:00	986	1	0	1	8
Monitor10.fixed_ch1	GD_Females	LD	2019-09-21	23:34:00	16:34:00	994	0	1	1	87
Monitor10.fixed_ch1	GD_Females	LD	2019-09-22	01:01:00	18:01:00	1081	7	0	1	6
Monitor10.fixed_ch1	GD_Females	LD	2019-09-22	01:07:00	18:07:00	1087	0	1	1	11
Monitor10.fixed_ch1	GD_Females	LD	2019-09-22	01:18:00	18:18:00	1098	1	0	1	5
Monitor10.fixed_ch1	GD_Females	LD	2019-09-22	01:23:00	18:23:00	1103	0	1	1	15
Monitor10.fixed_ch1	GD_Females	LD	2019-09-22	01:38:00	18:38:00	1118	1	0	1	10
Monitor10.fixed_ch1	GD_Females	LD	2019-09-22	01:48:00	18:48:00	1128	0	1	1	2
Monitor10.fixed_ch1	GD_Females	LD	2019-09-22	01:50:00	18:50:00	1130	1	0	1	9
Monitor10.fixed_ch1	GD_Females	LD	2019-09-22	01:59:00	18:59:00	1139	0	1	1	11
Monitor10.fixed_ch1	GD_Females	LD	2019-09-22	02:10:00	19:10:00	1150	2	0	1	6
Monitor10.fixed_ch1	GD_Females	LD	2019-09-22	02:16:00	19:16:00	1156	0	1	1	75
Monitor10.fixed_ch1	GD_Females	LD	2019-09-22	03:31:00	20:31:00	1231	3	0	1	5
Monitor10.fixed_ch1	GD_Females	LD	2019-09-22	03:36:00	20:36:00	1236	0	1	1	1
Monitor10.fixed_ch1	GD_Females	LD	2019-09-22	03:37:00	20:37:00	1237	2	0	1	12
Monitor10.fixed_ch1	GD_Females	LD	2019-09-22	03:49:00	20:49:00	1249	0	1	1	5
Monitor10.fixed_ch1	GD_Females	LD	2019-09-22	03:54:00	20:54:00	1254	2	0	1	13
Monitor10.fixed_ch1	GD_Females	LD	2019-09-22	04:07:00	21:07:00	1267	0	1	1	7
Monitor10.fixed_ch1	GD_Females	LD	2019-09-22	04:14:00	21:14:00	1274	3	0	1	6
Monitor10.fixed_ch1	GD_Females	LD	2019-09-22	04:20:00	21:20:00	1280	0	1	1	17
Monitor10.fixed_ch1	GD_Females	LD	2019-09-22	04:37:00	21:37:00	1297	2	0	1	143
Monitor10.fixed_ch1	GD_Females	LD	2019-09-22	07:00:00	00:00:00	0	0	1	1	6
Monitor10.fixed_ch1	GD_Females	LD	2019-09-22	07:06:00	00:06:00	6	2	0	1	41
Monitor10.fixed_ch1	GD_Females	LD	2019-09-22	07:47:00	00:47:00	47	0	1	1	1
Monitor10.fixed_ch1	GD_Females	LD	2019-09-22	07:48:00	00:48:00	48	1	0	1	13
Monitor10.fixed_ch1	GD_Females	LD	2019-09-22	08:01:00	01:01:00	61	0	1	1	3
Monitor10.fixed_ch1	GD_Females	LD	2019-09-22	08:04:00	01:04:00	64	2	0	1	23
Monitor10.fixed_ch1	GD_Females	LD	2019-09-22	08:27:00	01:27:00	87	0	1	1	1
Monitor10.fixed_ch1	GD_Females	LD	2019-09-22	08:28:00	01:28:00	88	3	0	1	19
Monitor10.fixed_ch1	GD_Females	LD	2019-09-22	08:47:00	01:47:00	107	0	1	1	2
Monitor10.fixed_ch1	GD_Females	LD	2019-09-22	08:49:00	01:49:00	109	1	0	1	41
Monitor10.fixed_ch1	GD_Females	LD	2019-09-22	09:30:00	02:30:00	150	0	1	1	3
Monitor10.fixed_ch1	GD_Females	LD	2019-09-22	09:33:00	02:33:00	153	2	0	1	46
Monitor10.fixed_ch1	GD_Females	LD	2019-09-22	10:19:00	03:19:00	199	0	1	1	2
Monitor10.fixed_ch1	GD_Females	LD	2019-09-22	10:21:00	03:21:00	201	1	0	1	50
Monitor10.fixed_ch1	GD_Females	LD	2019-09-22	11:11:00	04:11:00	251	0	1	1	8
Monitor10.fixed_ch1	GD_Females	LD	2019-09-22	11:19:00	04:19:00	259	2	0	1	6
Monitor10.fixed_ch1	GD_Females	LD	2019-09-22	11:25:00	04:25:00	265	0	1	1	2
Monitor10.fixed_ch1	GD_Females	LD	2019-09-22	11:27:00	04:27:00	267	1	0	1	6
Monitor10.fixed_ch1	GD_Females	LD	2019-09-22	11:33:00	04:33:00	273	0	1	1	140
Monitor10.fixed_ch1	GD_Females	LD	2019-09-22	13:53:00	06:53:00	413	3	0	1	5
Monitor10.fixed_ch1	GD_Females	LD	2019-09-22	13:58:00	06:58:00	418	0	1	1	159
Monitor10.fixed_ch1	GD_Females	LD	2019-09-22	16:37:00	09:37:00	577	1	0	1	21
Monitor10.fixed_ch1	GD_Females	LD	2019-09-22	16:58:00	09:58:00	598	0	1	1	6
Monitor10.fixed_ch1	GD_Females	LD	2019-09-22	17:04:00	10:04:00	604	3	0	1	6
Monitor10.fixed_ch1	GD_Females	LD	2019-09-22	17:10:00	10:10:00	610	0	1	1	2
Monitor10.fixed_ch1	GD_Females	LD	2019-09-22	17:12:00	10:12:00	612	2	0	1	10
Monitor10.fixed_ch1	GD_Females	LD	2019-09-22	17:22:00	10:22:00	622	0	1	1	2
Monitor10.fixed_ch1	GD_Females	LD	2019-09-22	17:24:00	10:24:00	624	1	0	1	71
Monitor10.fixed_ch1	GD_Females	LD	2019-09-22	18:35:00	11:35:00	695	0	1	1	4
Monitor10.fixed_ch1	GD_Females	LD	2019-09-22	18:39:00	11:39:00	699	1	0	1	111
Monitor10.fixed_ch1	GD_Females	LD	2019-09-22	20:30:00	13:30:00	810	0	1	1	5
Monitor10.fixed_ch1	GD_Females	LD	2019-09-22	20:35:00	13:35:00	815	1	0	1	5
Monitor10.fixed_ch1	GD_Females	LD	2019-09-22	20:40:00	13:40:00	820	0	1	1	146
Monitor10.fixed_ch1	GD_Females	LD	2019-09-22	23:06:00	16:06:00	966	1	0	1	5
Monitor10.fixed_ch1	GD_Females	LD	2019-09-22	23:11:00	16:11:00	971	0	1	1	31
Monitor10.fixed_ch1	GD_Females	LD	2019-09-22	23:42:00	16:42:00	1002	8	0	1	5
Monitor10.fixed_ch1	GD_Females	LD	2019-09-22	23:47:00	16:47:00	1007	0	1	1	166
Monitor10.fixed_ch1	GD_Females	LD	2019-09-23	02:33:00	19:33:00	1173	1	0	1	5
Monitor10.fixed_ch1	GD_Females	LD	2019-09-23	02:38:00	19:38:00	1178	0	1	1	3
Monitor10.fixed_ch1	GD_Females	LD	2019-09-23	02:41:00	19:41:00	1181	2	0	1	12
Monitor10.fixed_ch1	GD_Females	LD	2019-09-23	02:53:00	19:53:00	1193	0	1	1	1
Monitor10.fixed_ch1	GD_Females	LD	2019-09-23	02:54:00	19:54:00	1194	4	0	1	16
Monitor10.fixed_ch1	GD_Females	LD	2019-09-23	03:10:00	20:10:00	1210	0	1	1	63
Monitor10.fixed_ch1	GD_Females	LD	2019-09-23	04:13:00	21:13:00	1273	2	0	1	5
Monitor10.fixed_ch1	GD_Females	LD	2019-09-23	04:18:00	21:18:00	1278	0	1	1	3
Monitor10.fixed_ch1	GD_Females	LD	2019-09-23	04:21:00	21:21:00	1281	2	0	1	5
Monitor10.fixed_ch1	GD_Females	LD	2019-09-23	04:26:00	21:26:00	1286	0	1	1	13
Monitor10.fixed_ch1	GD_Females	LD	2019-09-23	04:39:00	21:39:00	1299	2	0	1	6
Monitor10.fixed_ch1	GD_Females	LD	2019-09-23	04:45:00	21:45:00	1305	0	1	1	103
Monitor10.fixed_ch1	GD_Females	LD	2019-09-23	06:28:00	23:28:00	1408	1	0	1	32
Monitor10.fixed_ch1	GD_Females	LD	2019-09-23	07:00:00	00:00:00	0	0	1	1	7
Monitor10.fixed_ch1	GD_Females	LD	2019-09-23	07:07:00	00:07:00	7	1	0	1	121
Monitor10.fixed_ch1	GD_Females	LD	2019-09-23	09:08:00	02:08:00	128	0	1	1	4
Monitor10.fixed_ch1	GD_Females	LD	2019-09-23	09:12:00	02:12:00	132	1	0	1	36
Monitor10.fixed_ch1	GD_Females	LD	2019-09-23	09:48:00	02:48:00	168	0	1	1	2
Monitor10.fixed_ch1	GD_Females	LD	2019-09-23	09:50:00	02:50:00	170	2	0	1	58
Monitor10.fixed_ch1	GD_Females	LD	2019-09-23	10:48:00	03:48:00	228	0	1	1	5
Monitor10.fixed_ch1	GD_Females	LD	2019-09-23	10:53:00	03:53:00	233	2	0	1	21
Monitor10.fixed_ch1	GD_Females	LD	2019-09-23	11:14:00	04:14:00	254	0	1	1	5
Monitor10.fixed_ch1	GD_Females	LD	2019-09-23	11:19:00	04:19:00	259	1	0	1	13
Monitor10.fixed_ch1	GD_Females	LD	2019-09-23	11:32:00	04:32:00	272	0	1	1	249
Monitor10.fixed_ch1	GD_Females	LD	2019-09-23	15:41:00	08:41:00	521	7	0	1	5
Monitor10.fixed_ch1	GD_Females	LD	2019-09-23	15:46:00	08:46:00	526	0	1	1	29
Monitor10.fixed_ch1	GD_Females	LD	2019-09-23	16:15:00	09:15:00	555	1	0	1	6
Monitor10.fixed_ch1	GD_Females	LD	2019-09-23	16:21:00	09:21:00	561	0	1	1	4
Monitor10.fixed_ch1	GD_Females	LD	2019-09-23	16:25:00	09:25:00	565	1	0	1	10
Monitor10.fixed_ch1	GD_Females	LD	2019-09-23	16:35:00	09:35:00	575	0	1	1	11
Monitor10.fixed_ch1	GD_Females	LD	2019-09-23	16:46:00	09:46:00	586	1	0	1	223
Monitor10.fixed_ch1	GD_Females	LD	2019-09-23	20:29:00	13:29:00	809	0	1	1	1
Monitor10.fixed_ch1	GD_Females	LD	2019-09-23	20:30:00	13:30:00	810	2	0	1	8
Monitor10.fixed_ch1	GD_Females	LD	2019-09-23	20:38:00	13:38:00	818	0	1	1	198
Monitor10.fixed_ch13	GD_Females	LD	2019-09-17	00:00:00	17:00:00	1020	1	0	1	29
Monitor10.fixed_ch13	GD_Females	LD	2019-09-17	00:29:00	17:29:00	1049	0	1	1	11
Monitor10.fixed_ch13	GD_Females	LD	2019-09-17	00:40:00	17:40:00	1060	1	0	1	5
Monitor10.fixed_ch13	GD_Females	LD	2019-09-17	00:45:00	17:45:00	1065	0	1	1	1
Monitor10.fixed_ch13	GD_Females	LD	2019-09-17	00:46:00	17:46:00	1066	1	0	1	20
Monitor10.fixed_ch13	GD_Females	LD	2019-09-17	01:06:00	18:06:00	1086	0	1	1	3
Monitor10.fixed_ch13	GD_Females	LD	2019-09-17	01:09:00	18:09:00	1089	2	0	1	5
Monitor10.fixed_ch13	GD_Females	LD	2019-09-17	01:14:00	18:14:00	1094	0	1	1	19
Monitor10.fixed_ch13	GD_Females	LD	2019-09-17	01:33:00	18:33:00	1113	1	0	1	9
Monitor10.fixed_ch13	GD_Females	LD	2019-09-17	01:42:00	18:42:00	1122	0	1	1	26
Monitor10.fixed_ch13	GD_Females	LD	2019-09-17	02:08:00	19:08:00	1148	2	0	1	10
Monitor10.fixed_ch13	GD_Females	LD	2019-09-17	02:18:00	19:18:00	1158	0	1	1	21
Monitor10.fixed_ch13	GD_Females	LD	2019-09-17	02:39:00	19:39:00	1179	3	0	1	5
Monitor10.fixed_ch13	GD_Females	LD	2019-09-17	02:44:00	19:44:00	1184	0	1	1	19
Monitor10.fixed_ch13	GD_Females	LD	2019-09-17	03:03:00	20:03:00	1203	1	0	1	5
Monitor10.fixed_ch13	GD_Females	LD	2019-09-17	03:08:00	20:08:00	1208	0	1	1	9
Monitor10.fixed_ch13	GD_Females	LD	2019-09-17	03:17:00	20:17:00	1217	1	0	1	5
Monitor10.fixed_ch13	GD_Females	LD	2019-09-17	03:22:00	20:22:00	1222	0	1	1	12
Monitor10.fixed_ch13	GD_Females	LD	2019-09-17	03:34:00	20:34:00	1234	1	0	1	5
Monitor10.fixed_ch13	GD_Females	LD	2019-09-17	03:39:00	20:39:00	1239	0	1	1	1
Monitor10.fixed_ch13	GD_Females	LD	2019-09-17	03:40:00	20:40:00	1240	1	0	1	22
Monitor10.fixed_ch13	GD_Females	LD	2019-09-17	04:02:00	21:02:00	1262	0	1	1	24
Monitor10.fixed_ch13	GD_Females	LD	2019-09-17	04:26:00	21:26:00	1286	1	0	1	27
Monitor10.fixed_ch13	GD_Females	LD	2019-09-17	04:53:00	21:53:00	1313	0	1	1	125
Monitor10.fixed_ch13	GD_Females	LD	2019-09-17	06:58:00	23:58:00	1438	2	0	1	93
Monitor10.fixed_ch13	GD_Females	LD	2019-09-17	08:31:00	01:31:00	91	0	1	1	3
Monitor10.fixed_ch13	GD_Females	LD	2019-09-17	08:34:00	01:34:00	94	1	0	1	6
Monitor10.fixed_ch13	GD_Females	LD	2019-09-17	08:40:00	01:40:00	100	0	1	1	1
Monitor10.fixed_ch13	GD_Females	LD	2019-09-17	08:41:00	01:41:00	101	5	0	1	9
Monitor10.fixed_ch13	GD_Females	LD	2019-09-17	08:50:00	01:50:00	110	0	1	1	1
Monitor10.fixed_ch13	GD_Females	LD	2019-09-17	08:51:00	01:51:00	111	1	0	1	10
Monitor10.fixed_ch13	GD_Females	LD	2019-09-17	09:01:00	02:01:00	121	0	1	1	6
Monitor10.fixed_ch13	GD_Females	LD	2019-09-17	09:07:00	02:07:00	127	1	0	1	8
Monitor10.fixed_ch13	GD_Females	LD	2019-09-17	09:15:00	02:15:00	135	0	1	1	12
Monitor10.fixed_ch13	GD_Females	LD	2019-09-17	09:27:00	02:27:00	147	2	0	1	10
Monitor10.fixed_ch13	GD_Females	LD	2019-09-17	09:37:00	02:37:00	157	0	1	1	4
Monitor10.fixed_ch13	GD_Females	LD	2019-09-17	09:41:00	02:41:00	161	2	0	1	15
Monitor10.fixed_ch13	GD_Females	LD	2019-09-17	09:56:00	02:56:00	176	0	1	1	10
Monitor10.fixed_ch13	GD_Females	LD	2019-09-17	10:06:00	03:06:00	186	4	0	1	8
Monitor10.fixed_ch13	GD_Females	LD	2019-09-17	10:14:00	03:14:00	194	0	1	1	19
Monitor10.fixed_ch13	GD_Females	LD	2019-09-17	10:33:00	03:33:00	213	4	0	1	8
Monitor10.fixed_ch13	GD_Females	LD	2019-09-17	10:41:00	03:41:00	221	0	1	1	11
Monitor10.fixed_ch13	GD_Females	LD	2019-09-17	10:52:00	03:52:00	232	1	0	1	6
Monitor10.fixed_ch13	GD_Females	LD	2019-09-17	10:58:00	03:58:00	238	0	1	1	5
Monitor10.fixed_ch13	GD_Females	LD	2019-09-17	11:03:00	04:03:00	243	1	0	1	6
Monitor10.fixed_ch13	GD_Females	LD	2019-09-17	11:09:00	04:09:00	249	0	1	1	29
Monitor10.fixed_ch13	GD_Females	LD	2019-09-17	11:38:00	04:38:00	278	1	0	1	14
Monitor10.fixed_ch13	GD_Females	LD	2019-09-17	11:52:00	04:52:00	292	0	1	1	18
Monitor10.fixed_ch13	GD_Females	LD	2019-09-17	12:10:00	05:10:00	310	2	0	1	5
Monitor10.fixed_ch13	GD_Females	LD	2019-09-17	12:15:00	05:15:00	315	0	1	1	5
Monitor10.fixed_ch13	GD_Females	LD	2019-09-17	12:20:00	05:20:00	320	2	0	1	7
Monitor10.fixed_ch13	GD_Females	LD	2019-09-17	12:27:00	05:27:00	327	0	1	1	4
Monitor10.fixed_ch13	GD_Females	LD	2019-09-17	12:31:00	05:31:00	331	1	0	1	5
Monitor10.fixed_ch13	GD_Females	LD	2019-09-17	12:36:00	05:36:00	336	0	1	1	4
Monitor10.fixed_ch13	GD_Females	LD	2019-09-17	12:40:00	05:40:00	340	1	0	1	5
Monitor10.fixed_ch13	GD_Females	LD	2019-09-17	12:45:00	05:45:00	345	0	1	1	1
Monitor10.fixed_ch13	GD_Females	LD	2019-09-17	12:46:00	05:46:00	346	2	0	1	5
Monitor10.fixed_ch13	GD_Females	LD	2019-09-17	12:51:00	05:51:00	351	0	1	1	12
Monitor10.fixed_ch13	GD_Females	LD	2019-09-17	13:03:00	06:03:00	363	1	0	1	7
Monitor10.fixed_ch13	GD_Females	LD	2019-09-17	13:10:00	06:10:00	370	0	1	1	7
Monitor10.fixed_ch13	GD_Females	LD	2019-09-17	13:17:00	06:17:00	377	7	0	1	10
Monitor10.fixed_ch13	GD_Females	LD	2019-09-17	13:27:00	06:27:00	387	0	1	1	1
Monitor10.fixed_ch13	GD_Females	LD	2019-09-17	13:28:00	06:28:00	388	2	0	1	15
Monitor10.fixed_ch13	GD_Females	LD	2019-09-17	13:43:00	06:43:00	403	0	1	1	14
Monitor10.fixed_ch13	GD_Females	LD	2019-09-17	13:57:00	06:57:00	417	2	0	1	5
Monitor10.fixed_ch13	GD_Females	LD	2019-09-17	14:02:00	07:02:00	422	0	1	1	21
Monitor10.fixed_ch13	GD_Females	LD	2019-09-17	14:23:00	07:23:00	443	1	0	1	5
Monitor10.fixed_ch13	GD_Females	LD	2019-09-17	14:28:00	07:28:00	448	0	1	1	13
Monitor10.fixed_ch13	GD_Females	LD	2019-09-17	14:41:00	07:41:00	461	1	0	1	10
Monitor10.fixed_ch13	GD_Females	LD	2019-09-17	14:51:00	07:51:00	471	0	1	1	2
Monitor10.fixed_ch13	GD_Females	LD	2019-09-17	14:53:00	07:53:00	473	1	0	1	12
Monitor10.fixed_ch13	GD_Females	LD	2019-09-17	15:05:00	08:05:00	485	0	1	1	6
Monitor10.fixed_ch13	GD_Females	LD	2019-09-17	15:11:00	08:11:00	491	1	0	1	5
Monitor10.fixed_ch13	GD_Females	LD	2019-09-17	15:16:00	08:16:00	496	0	1	1	20
Monitor10.fixed_ch13	GD_Females	LD	2019-09-17	15:36:00	08:36:00	516	8	0	1	17
Monitor10.fixed_ch13	GD_Females	LD	2019-09-17	15:53:00	08:53:00	533	0	1	1	7
Monitor10.fixed_ch13	GD_Females	LD	2019-09-17	16:00:00	09:00:00	540	1	0	1	5
Monitor10.fixed_ch13	GD_Females	LD	2019-09-17	16:05:00	09:05:00	545	0	1	1	7
Monitor10.fixed_ch13	GD_Females	LD	2019-09-17	16:12:00	09:12:00	552	1	0	1	12
Monitor10.fixed_ch13	GD_Females	LD	2019-09-17	16:24:00	09:24:00	564	0	1	1	37
Monitor10.fixed_ch13	GD_Females	LD	2019-09-17	17:01:00	10:01:00	601	1	0	1	153
Monitor10.fixed_ch13	GD_Females	LD	2019-09-17	19:34:00	12:34:00	754	0	1	1	683
Monitor10.fixed_ch13	GD_Females	LD	2019-09-18	06:57:00	23:57:00	1437	1	0	1	55
Monitor10.fixed_ch13	GD_Females	LD	2019-09-18	07:52:00	00:52:00	52	0	1	1	27
Monitor10.fixed_ch13	GD_Females	LD	2019-09-18	08:19:00	01:19:00	79	1	0	1	28
Monitor10.fixed_ch13	GD_Females	LD	2019-09-18	08:47:00	01:47:00	107	0	1	1	21
Monitor10.fixed_ch13	GD_Females	LD	2019-09-18	09:08:00	02:08:00	128	3	0	1	6
Monitor10.fixed_ch13	GD_Females	LD	2019-09-18	09:14:00	02:14:00	134	0	1	1	24
Monitor10.fixed_ch13	GD_Females	LD	2019-09-18	09:38:00	02:38:00	158	1	0	1	8
Monitor10.fixed_ch13	GD_Females	LD	2019-09-18	09:46:00	02:46:00	166	0	1	1	1
Monitor10.fixed_ch13	GD_Females	LD	2019-09-18	09:47:00	02:47:00	167	1	0	1	5
Monitor10.fixed_ch13	GD_Females	LD	2019-09-18	09:52:00	02:52:00	172	0	1	1	7
Monitor10.fixed_ch13	GD_Females	LD	2019-09-18	09:59:00	02:59:00	179	1	0	1	5
Monitor10.fixed_ch13	GD_Females	LD	2019-09-18	10:04:00	03:04:00	184	0	1	1	46
Monitor10.fixed_ch13	GD_Females	LD	2019-09-18	10:50:00	03:50:00	230	1	0	1	5
Monitor10.fixed_ch13	GD_Females	LD	2019-09-18	10:55:00	03:55:00	235	0	1	1	6
Monitor10.fixed_ch13	GD_Females	LD	2019-09-18	11:01:00	04:01:00	241	11	0	1	10
Monitor10.fixed_ch13	GD_Females	LD	2019-09-18	11:11:00	04:11:00	251	0	1	1	4
Monitor10.fixed_ch13	GD_Females	LD	2019-09-18	11:15:00	04:15:00	255	3	0	1	5
Monitor10.fixed_ch13	GD_Females	LD	2019-09-18	11:20:00	04:20:00	260	0	1	1	2
Monitor10.fixed_ch13	GD_Females	LD	2019-09-18	11:22:00	04:22:00	262	1	0	1	6
Monitor10.fixed_ch13	GD_Females	LD	2019-09-18	11:28:00	04:28:00	268	0	1	1	3
Monitor10.fixed_ch13	GD_Females	LD	2019-09-18	11:31:00	04:31:00	271	5	0	1	10
Monitor10.fixed_ch13	GD_Females	LD	2019-09-18	11:41:00	04:41:00	281	0	1	1	21
Monitor10.fixed_ch13	GD_Females	LD	2019-09-18	12:02:00	05:02:00	302	3	0	1	5
Monitor10.fixed_ch13	GD_Females	LD	2019-09-18	12:07:00	05:07:00	307	0	1	1	7
Monitor10.fixed_ch13	GD_Females	LD	2019-09-18	12:14:00	05:14:00	314	2	0	1	5
Monitor10.fixed_ch13	GD_Females	LD	2019-09-18	12:19:00	05:19:00	319	0	1	1	5
Monitor10.fixed_ch13	GD_Females	LD	2019-09-18	12:24:00	05:24:00	324	9	0	1	10
Monitor10.fixed_ch13	GD_Females	LD	2019-09-18	12:34:00	05:34:00	334	0	1	1	7
Monitor10.fixed_ch13	GD_Females	LD	2019-09-18	12:41:00	05:41:00	341	7	0	1	25
Monitor10.fixed_ch13	GD_Females	LD	2019-09-18	13:06:00	06:06:00	366	0	1	1	10
Monitor10.fixed_ch13	GD_Females	LD	2019-09-18	13:16:00	06:16:00	376	1	0	1	5
Monitor10.fixed_ch13	GD_Females	LD	2019-09-18	13:21:00	06:21:00	381	0	1	1	1
Monitor10.fixed_ch13	GD_Females	LD	2019-09-18	13:22:00	06:22:00	382	1	0	1	8
Monitor10.fixed_ch13	GD_Females	LD	2019-09-18	13:30:00	06:30:00	390	0	1	1	1
Monitor10.fixed_ch13	GD_Females	LD	2019-09-18	13:31:00	06:31:00	391	2	0	1	5
Monitor10.fixed_ch13	GD_Females	LD	2019-09-18	13:36:00	06:36:00	396	0	1	1	10
Monitor10.fixed_ch13	GD_Females	LD	2019-09-18	13:46:00	06:46:00	406	3	0	1	5
Monitor10.fixed_ch13	GD_Females	LD	2019-09-18	13:51:00	06:51:00	411	0	1	1	2
Monitor10.fixed_ch13	GD_Females	LD	2019-09-18	13:53:00	06:53:00	413	1	0	1	44
Monitor10.fixed_ch13	GD_Females	LD	2019-09-18	14:37:00	07:37:00	457	0	1	1	8
Monitor10.fixed_ch13	GD_Females	LD	2019-09-18	14:45:00	07:45:00	465	1	0	1	8
Monitor10.fixed_ch13	GD_Females	LD	2019-09-18	14:53:00	07:53:00	473	0	1	1	4
Monitor10.fixed_ch13	GD_Females	LD	2019-09-18	14:57:00	07:57:00	477	3	0	1	25
Monitor10.fixed_ch13	GD_Females	LD	2019-09-18	15:22:00	08:22:00	502	0	1	1	5
Monitor10.fixed_ch13	GD_Females	LD	2019-09-18	15:27:00	08:27:00	507	14	0	1	6
Monitor10.fixed_ch13	GD_Females	LD	2019-09-18	15:33:00	08:33:00	513	0	1	1	7
Monitor10.fixed_ch13	GD_Females	LD	2019-09-18	15:40:00	08:40:00	520	3	0	1	5
Monitor10.fixed_ch13	GD_Females	LD	2019-09-18	15:45:00	08:45:00	525	0	1	1	3
Monitor10.fixed_ch13	GD_Females	LD	2019-09-18	15:48:00	08:48:00	528	1	0	1	13
Monitor10.fixed_ch13	GD_Females	LD	2019-09-18	16:01:00	09:01:00	541	0	1	1	3
Monitor10.fixed_ch13	GD_Females	LD	2019-09-18	16:04:00	09:04:00	544	2	0	1	8
Monitor10.fixed_ch13	GD_Females	LD	2019-09-18	16:12:00	09:12:00	552	0	1	1	8
Monitor10.fixed_ch13	GD_Females	LD	2019-09-18	16:20:00	09:20:00	560	2	0	1	21
Monitor10.fixed_ch13	GD_Females	LD	2019-09-18	16:41:00	09:41:00	581	0	1	1	3
Monitor10.fixed_ch13	GD_Females	LD	2019-09-18	16:44:00	09:44:00	584	2	0	1	28
Monitor10.fixed_ch13	GD_Females	LD	2019-09-18	17:12:00	10:12:00	612	0	1	1	2
Monitor10.fixed_ch13	GD_Females	LD	2019-09-18	17:14:00	10:14:00	614	2	0	1	130
Monitor10.fixed_ch13	GD_Females	LD	2019-09-18	19:24:00	12:24:00	744	0	1	1	364
Monitor10.fixed_ch13	GD_Females	LD	2019-09-19	01:28:00	18:28:00	1108	2	0	1	8
Monitor10.fixed_ch13	GD_Females	LD	2019-09-19	01:36:00	18:36:00	1116	0	1	1	1
Monitor10.fixed_ch13	GD_Females	LD	2019-09-19	01:37:00	18:37:00	1117	3	0	1	5
Monitor10.fixed_ch13	GD_Females	LD	2019-09-19	01:42:00	18:42:00	1122	0	1	1	55
Monitor10.fixed_ch13	GD_Females	LD	2019-09-19	02:37:00	19:37:00	1177	3	0	1	8
Monitor10.fixed_ch13	GD_Females	LD	2019-09-19	02:45:00	19:45:00	1185	0	1	1	37
Monitor10.fixed_ch13	GD_Females	LD	2019-09-19	03:22:00	20:22:00	1222	3	0	1	5
Monitor10.fixed_ch13	GD_Females	LD	2019-09-19	03:27:00	20:27:00	1227	0	1	1	63
Monitor10.fixed_ch13	GD_Females	LD	2019-09-19	04:30:00	21:30:00	1290	2	0	1	5
Monitor10.fixed_ch13	GD_Females	LD	2019-09-19	04:35:00	21:35:00	1295	0	1	1	116
Monitor10.fixed_ch13	GD_Females	LD	2019-09-19	06:31:00	23:31:00	1411	2	0	1	8
Monitor10.fixed_ch13	GD_Females	LD	2019-09-19	06:39:00	23:39:00	1419	0	1	1	3
Monitor10.fixed_ch13	GD_Females	LD	2019-09-19	06:42:00	23:42:00	1422	2	0	1	11
Monitor10.fixed_ch13	GD_Females	LD	2019-09-19	06:53:00	23:53:00	1433	0	1	1	3
Monitor10.fixed_ch13	GD_Females	LD	2019-09-19	06:56:00	23:56:00	1436	1	0	1	93
Monitor10.fixed_ch13	GD_Females	LD	2019-09-19	08:29:00	01:29:00	89	0	1	1	1
Monitor10.fixed_ch13	GD_Females	LD	2019-09-19	08:30:00	01:30:00	90	1	0	1	9
Monitor10.fixed_ch13	GD_Females	LD	2019-09-19	08:39:00	01:39:00	99	0	1	1	7
Monitor10.fixed_ch13	GD_Females	LD	2019-09-19	08:46:00	01:46:00	106	2	0	1	5
Monitor10.fixed_ch13	GD_Females	LD	2019-09-19	08:51:00	01:51:00	111	0	1	1	17
Monitor10.fixed_ch13	GD_Females	LD	2019-09-19	09:08:00	02:08:00	128	2	0	1	9
Monitor10.fixed_ch13	GD_Females	LD	2019-09-19	09:17:00	02:17:00	137	0	1	1	3
Monitor10.fixed_ch13	GD_Females	LD	2019-09-19	09:20:00	02:20:00	140	2	0	1	28
Monitor10.fixed_ch13	GD_Females	LD	2019-09-19	09:48:00	02:48:00	168	0	1	1	5
Monitor10.fixed_ch13	GD_Females	LD	2019-09-19	09:53:00	02:53:00	173	2	0	1	35
Monitor10.fixed_ch13	GD_Females	LD	2019-09-19	10:28:00	03:28:00	208	0	1	1	9
Monitor10.fixed_ch13	GD_Females	LD	2019-09-19	10:37:00	03:37:00	217	3	0	1	5
Monitor10.fixed_ch13	GD_Females	LD	2019-09-19	10:42:00	03:42:00	222	0	1	1	19
Monitor10.fixed_ch13	GD_Females	LD	2019-09-19	11:01:00	04:01:00	241	1	0	1	15
Monitor10.fixed_ch13	GD_Females	LD	2019-09-19	11:16:00	04:16:00	256	0	1	1	7
Monitor10.fixed_ch13	GD_Females	LD	2019-09-19	11:23:00	04:23:00	263	3	0	1	5
Monitor10.fixed_ch13	GD_Females	LD	2019-09-19	11:28:00	04:28:00	268	0	1	1	5
Monitor10.fixed_ch13	GD_Females	LD	2019-09-19	11:33:00	04:33:00	273	10	0	1	6
Monitor10.fixed_ch13	GD_Females	LD	2019-09-19	11:39:00	04:39:00	279	0	1	1	1
Monitor10.fixed_ch13	GD_Females	LD	2019-09-19	11:40:00	04:40:00	280	1	0	1	5
Monitor10.fixed_ch13	GD_Females	LD	2019-09-19	11:45:00	04:45:00	285	0	1	1	4
Monitor10.fixed_ch13	GD_Females	LD	2019-09-19	11:49:00	04:49:00	289	1	0	1	15
Monitor10.fixed_ch13	GD_Females	LD	2019-09-19	12:04:00	05:04:00	304	0	1	1	9
Monitor10.fixed_ch13	GD_Females	LD	2019-09-19	12:13:00	05:13:00	313	9	0	1	16
Monitor10.fixed_ch13	GD_Females	LD	2019-09-19	12:29:00	05:29:00	329	0	1	1	3
Monitor10.fixed_ch13	GD_Females	LD	2019-09-19	12:32:00	05:32:00	332	2	0	1	9
Monitor10.fixed_ch13	GD_Females	LD	2019-09-19	12:41:00	05:41:00	341	0	1	1	3
Monitor10.fixed_ch13	GD_Females	LD	2019-09-19	12:44:00	05:44:00	344	2	0	1	15
Monitor10.fixed_ch13	GD_Females	LD	2019-09-19	12:59:00	05:59:00	359	0	1	1	1
Monitor10.fixed_ch13	GD_Females	LD	2019-09-19	13:00:00	06:00:00	360	4	0	1	15
Monitor10.fixed_ch13	GD_Females	LD	2019-09-19	13:15:00	06:15:00	375	0	1	1	2
Monitor10.fixed_ch13	GD_Females	LD	2019-09-19	13:17:00	06:17:00	377	5	0	1	15
Monitor10.fixed_ch13	GD_Females	LD	2019-09-19	13:32:00	06:32:00	392	0	1	1	5
Monitor10.fixed_ch13	GD_Females	LD	2019-09-19	13:37:00	06:37:00	397	1	0	1	5
Monitor10.fixed_ch13	GD_Females	LD	2019-09-19	13:42:00	06:42:00	402	0	1	1	8
Monitor10.fixed_ch13	GD_Females	LD	2019-09-19	13:50:00	06:50:00	410	2	0	1	17
Monitor10.fixed_ch13	GD_Females	LD	2019-09-19	14:07:00	07:07:00	427	0	1	1	6
Monitor10.fixed_ch13	GD_Females	LD	2019-09-19	14:13:00	07:13:00	433	3	0	1	16
Monitor10.fixed_ch13	GD_Females	LD	2019-09-19	14:29:00	07:29:00	449	0	1	1	5
Monitor10.fixed_ch13	GD_Females	LD	2019-09-19	14:34:00	07:34:00	454	1	0	1	7
Monitor10.fixed_ch13	GD_Females	LD	2019-09-19	14:41:00	07:41:00	461	0	1	1	8
Monitor10.fixed_ch13	GD_Females	LD	2019-09-19	14:49:00	07:49:00	469	6	0	1	17
Monitor10.fixed_ch13	GD_Females	LD	2019-09-19	15:06:00	08:06:00	486	0	1	1	1
Monitor10.fixed_ch13	GD_Females	LD	2019-09-19	15:07:00	08:07:00	487	1	0	1	32
Monitor10.fixed_ch13	GD_Females	LD	2019-09-19	15:39:00	08:39:00	519	0	1	1	6
Monitor10.fixed_ch13	GD_Females	LD	2019-09-19	15:45:00	08:45:00	525	3	0	1	15
Monitor10.fixed_ch13	GD_Females	LD	2019-09-19	16:00:00	09:00:00	540	0	1	1	2
Monitor10.fixed_ch13	GD_Females	LD	2019-09-19	16:02:00	09:02:00	542	1	0	1	5
Monitor10.fixed_ch13	GD_Females	LD	2019-09-19	16:07:00	09:07:00	547	0	1	1	5
Monitor10.fixed_ch13	GD_Females	LD	2019-09-19	16:12:00	09:12:00	552	1	0	1	14
Monitor10.fixed_ch13	GD_Females	LD	2019-09-19	16:26:00	09:26:00	566	0	1	1	1
Monitor10.fixed_ch13	GD_Females	LD	2019-09-19	16:27:00	09:27:00	567	4	0	1	11
Monitor10.fixed_ch13	GD_Females	LD	2019-09-19	16:38:00	09:38:00	578	0	1	1	8
Monitor10.fixed_ch13	GD_Females	LD	2019-09-19	16:46:00	09:46:00	586	2	0	1	30
Monitor10.fixed_ch13	GD_Females	LD	2019-09-19	17:16:00	10:16:00	616	0	1	1	2
Monitor10.fixed_ch13	GD_Females	LD	2019-09-19	17:18:00	10:18:00	618	3	0	1	123
Monitor10.fixed_ch13	GD_Females	LD	2019-09-19	19:21:00	12:21:00	741	0	1	1	154
Monitor10.fixed_ch13	GD_Females	LD	2019-09-19	21:55:00	14:55:00	895	3	0	1	13
Monitor10.fixed_ch13	GD_Females	LD	2019-09-19	22:08:00	15:08:00	908	0	1	1	22
Monitor10.fixed_ch13	GD_Females	LD	2019-09-19	22:30:00	15:30:00	930	1	0	1	8
Monitor10.fixed_ch13	GD_Females	LD	2019-09-19	22:38:00	15:38:00	938	0	1	1	3
Monitor10.fixed_ch13	GD_Females	LD	2019-09-19	22:41:00	15:41:00	941	1	0	1	5
Monitor10.fixed_ch13	GD_Females	LD	2019-09-19	22:46:00	15:46:00	946	0	1	1	24
Monitor10.fixed_ch13	GD_Females	LD	2019-09-19	23:10:00	16:10:00	970	1	0	1	5
Monitor10.fixed_ch13	GD_Females	LD	2019-09-19	23:15:00	16:15:00	975	0	1	1	17
Monitor10.fixed_ch13	GD_Females	LD	2019-09-19	23:32:00	16:32:00	992	1	0	1	7
Monitor10.fixed_ch13	GD_Females	LD	2019-09-19	23:39:00	16:39:00	999	0	1	1	8
Monitor10.fixed_ch13	GD_Females	LD	2019-09-19	23:47:00	16:47:00	1007	1	0	1	7
Monitor10.fixed_ch13	GD_Females	LD	2019-09-19	23:54:00	16:54:00	1014	0	1	1	62
Monitor10.fixed_ch13	GD_Females	LD	2019-09-20	00:56:00	17:56:00	1076	4	0	1	5
Monitor10.fixed_ch13	GD_Females	LD	2019-09-20	01:01:00	18:01:00	1081	0	1	1	84
Monitor10.fixed_ch13	GD_Females	LD	2019-09-20	02:25:00	19:25:00	1165	1	0	1	5
Monitor10.fixed_ch13	GD_Females	LD	2019-09-20	02:30:00	19:30:00	1170	0	1	1	34
Monitor10.fixed_ch13	GD_Females	LD	2019-09-20	03:04:00	20:04:00	1204	4	0	1	6
Monitor10.fixed_ch13	GD_Females	LD	2019-09-20	03:10:00	20:10:00	1210	0	1	1	99
Monitor10.fixed_ch13	GD_Females	LD	2019-09-20	04:49:00	21:49:00	1309	3	0	1	5
Monitor10.fixed_ch13	GD_Females	LD	2019-09-20	04:54:00	21:54:00	1314	0	1	1	44
Monitor10.fixed_ch13	GD_Females	LD	2019-09-20	05:38:00	22:38:00	1358	2	0	1	15
Monitor10.fixed_ch13	GD_Females	LD	2019-09-20	05:53:00	22:53:00	1373	0	1	1	3
Monitor10.fixed_ch13	GD_Females	LD	2019-09-20	05:56:00	22:56:00	1376	4	0	1	151
Monitor10.fixed_ch13	GD_Females	LD	2019-09-20	08:27:00	01:27:00	87	0	1	1	18
Monitor10.fixed_ch13	GD_Females	LD	2019-09-20	08:45:00	01:45:00	105	2	0	1	7
Monitor10.fixed_ch13	GD_Females	LD	2019-09-20	08:52:00	01:52:00	112	0	1	1	3
Monitor10.fixed_ch13	GD_Females	LD	2019-09-20	08:55:00	01:55:00	115	1	0	1	17
Monitor10.fixed_ch13	GD_Females	LD	2019-09-20	09:12:00	02:12:00	132	0	1	1	2
Monitor10.fixed_ch13	GD_Females	LD	2019-09-20	09:14:00	02:14:00	134	1	0	1	8
Monitor10.fixed_ch13	GD_Females	LD	2019-09-20	09:22:00	02:22:00	142	0	1	1	3
Monitor10.fixed_ch13	GD_Females	LD	2019-09-20	09:25:00	02:25:00	145	1	0	1	8
Monitor10.fixed_ch13	GD_Females	LD	2019-09-20	09:33:00	02:33:00	153	0	1	1	6
Monitor10.fixed_ch13	GD_Females	LD	2019-09-20	09:39:00	02:39:00	159	2	0	1	16
Monitor10.fixed_ch13	GD_Females	LD	2019-09-20	09:55:00	02:55:00	175	0	1	1	6
Monitor10.fixed_ch13	GD_Females	LD	2019-09-20	10:01:00	03:01:00	181	2	0	1	19
Monitor10.fixed_ch13	GD_Females	LD	2019-09-20	10:20:00	03:20:00	200	0	1	1	3
Monitor10.fixed_ch13	GD_Females	LD	2019-09-20	10:23:00	03:23:00	203	1	0	1	13
Monitor10.fixed_ch13	GD_Females	LD	2019-09-20	10:36:00	03:36:00	216	0	1	1	3
Monitor10.fixed_ch13	GD_Females	LD	2019-09-20	10:39:00	03:39:00	219	1	0	1	5
Monitor10.fixed_ch13	GD_Females	LD	2019-09-20	10:44:00	03:44:00	224	0	1	1	1
Monitor10.fixed_ch13	GD_Females	LD	2019-09-20	10:45:00	03:45:00	225	1	0	1	27
Monitor10.fixed_ch13	GD_Females	LD	2019-09-20	11:12:00	04:12:00	252	0	1	1	10
Monitor10.fixed_ch13	GD_Females	LD	2019-09-20	11:22:00	04:22:00	262	1	0	1	6
Monitor10.fixed_ch13	GD_Females	LD	2019-09-20	11:28:00	04:28:00	268	0	1	1	3
Monitor10.fixed_ch13	GD_Females	LD	2019-09-20	11:31:00	04:31:00	271	1	0	1	11
Monitor10.fixed_ch13	GD_Females	LD	2019-09-20	11:42:00	04:42:00	282	0	1	1	1
Monitor10.fixed_ch13	GD_Females	LD	2019-09-20	11:43:00	04:43:00	283	4	0	1	10
Monitor10.fixed_ch13	GD_Females	LD	2019-09-20	11:53:00	04:53:00	293	0	1	1	10
Monitor10.fixed_ch13	GD_Females	LD	2019-09-20	12:03:00	05:03:00	303	1	0	1	22
Monitor10.fixed_ch13	GD_Females	LD	2019-09-20	12:25:00	05:25:00	325	0	1	1	4
Monitor10.fixed_ch13	GD_Females	LD	2019-09-20	12:29:00	05:29:00	329	2	0	1	20
Monitor10.fixed_ch13	GD_Females	LD	2019-09-20	12:49:00	05:49:00	349	0	1	1	4
Monitor10.fixed_ch13	GD_Females	LD	2019-09-20	12:53:00	05:53:00	353	10	0	1	5
Monitor10.fixed_ch13	GD_Females	LD	2019-09-20	12:58:00	05:58:00	358	0	1	1	2
Monitor10.fixed_ch13	GD_Females	LD	2019-09-20	13:00:00	06:00:00	360	1	0	1	7
Monitor10.fixed_ch13	GD_Females	LD	2019-09-20	13:07:00	06:07:00	367	0	1	1	7
Monitor10.fixed_ch13	GD_Females	LD	2019-09-20	13:14:00	06:14:00	374	1	0	1	8
Monitor10.fixed_ch13	GD_Females	LD	2019-09-20	13:22:00	06:22:00	382	0	1	1	6
Monitor10.fixed_ch13	GD_Females	LD	2019-09-20	13:28:00	06:28:00	388	2	0	1	7
Monitor10.fixed_ch13	GD_Females	LD	2019-09-20	13:35:00	06:35:00	395	0	1	1	10
Monitor10.fixed_ch13	GD_Females	LD	2019-09-20	13:45:00	06:45:00	405	2	0	1	38
Monitor10.fixed_ch13	GD_Females	LD	2019-09-20	14:23:00	07:23:00	443	0	1	1	3
Monitor10.fixed_ch13	GD_Females	LD	2019-09-20	14:26:00	07:26:00	446	1	0	1	11
Monitor10.fixed_ch13	GD_Females	LD	2019-09-20	14:37:00	07:37:00	457	0	1	1	5
Monitor10.fixed_ch13	GD_Females	LD	2019-09-20	14:42:00	07:42:00	462	2	0	1	5
Monitor10.fixed_ch13	GD_Females	LD	2019-09-20	14:47:00	07:47:00	467	0	1	1	4
Monitor10.fixed_ch13	GD_Females	LD	2019-09-20	14:51:00	07:51:00	471	1	0	1	13
Monitor10.fixed_ch13	GD_Females	LD	2019-09-20	15:04:00	08:04:00	484	0	1	1	3
Monitor10.fixed_ch13	GD_Females	LD	2019-09-20	15:07:00	08:07:00	487	1	0	1	19
Monitor10.fixed_ch13	GD_Females	LD	2019-09-20	15:26:00	08:26:00	506	0	1	1	3
Monitor10.fixed_ch13	GD_Females	LD	2019-09-20	15:29:00	08:29:00	509	1	0	1	10
Monitor10.fixed_ch13	GD_Females	LD	2019-09-20	15:39:00	08:39:00	519	0	1	1	3
Monitor10.fixed_ch13	GD_Females	LD	2019-09-20	15:42:00	08:42:00	522	1	0	1	5
Monitor10.fixed_ch13	GD_Females	LD	2019-09-20	15:47:00	08:47:00	527	0	1	1	4
Monitor10.fixed_ch13	GD_Females	LD	2019-09-20	15:51:00	08:51:00	531	3	0	1	10
Monitor10.fixed_ch13	GD_Females	LD	2019-09-20	16:01:00	09:01:00	541	0	1	1	2
Monitor10.fixed_ch13	GD_Females	LD	2019-09-20	16:03:00	09:03:00	543	1	0	1	9
Monitor10.fixed_ch13	GD_Females	LD	2019-09-20	16:12:00	09:12:00	552	0	1	1	1
Monitor10.fixed_ch13	GD_Females	LD	2019-09-20	16:13:00	09:13:00	553	2	0	1	13
Monitor10.fixed_ch13	GD_Females	LD	2019-09-20	16:26:00	09:26:00	566	0	1	1	1
Monitor10.fixed_ch13	GD_Females	LD	2019-09-20	16:27:00	09:27:00	567	3	0	1	18
Monitor10.fixed_ch13	GD_Females	LD	2019-09-20	16:45:00	09:45:00	585	0	1	1	1
Monitor10.fixed_ch13	GD_Females	LD	2019-09-20	16:46:00	09:46:00	586	2	0	1	30
Monitor10.fixed_ch13	GD_Females	LD	2019-09-20	17:16:00	10:16:00	616	0	1	1	1
Monitor10.fixed_ch13	GD_Females	LD	2019-09-20	17:17:00	10:17:00	617	2	0	1	121
Monitor10.fixed_ch13	GD_Females	LD	2019-09-20	19:18:00	12:18:00	738	0	1	1	108
Monitor10.fixed_ch13	GD_Females	LD	2019-09-20	21:06:00	14:06:00	846	1	0	1	5
Monitor10.fixed_ch13	GD_Females	LD	2019-09-20	21:11:00	14:11:00	851	0	1	1	248
Monitor10.fixed_ch13	GD_Females	LD	2019-09-21	01:19:00	18:19:00	1099	1	0	1	6
Monitor10.fixed_ch13	GD_Females	LD	2019-09-21	01:25:00	18:25:00	1105	0	1	1	26
Monitor10.fixed_ch13	GD_Females	LD	2019-09-21	01:51:00	18:51:00	1131	2	0	1	8
Monitor10.fixed_ch13	GD_Females	LD	2019-09-21	01:59:00	18:59:00	1139	0	1	1	5
Monitor10.fixed_ch13	GD_Females	LD	2019-09-21	02:04:00	19:04:00	1144	4	0	1	17
Monitor10.fixed_ch13	GD_Females	LD	2019-09-21	02:21:00	19:21:00	1161	0	1	1	11
Monitor10.fixed_ch13	GD_Females	LD	2019-09-21	02:32:00	19:32:00	1172	2	0	1	13
Monitor10.fixed_ch13	GD_Females	LD	2019-09-21	02:45:00	19:45:00	1185	0	1	1	2
Monitor10.fixed_ch13	GD_Females	LD	2019-09-21	02:47:00	19:47:00	1187	1	0	1	5
Monitor10.fixed_ch13	GD_Females	LD	2019-09-21	02:52:00	19:52:00	1192	0	1	1	8
Monitor10.fixed_ch13	GD_Females	LD	2019-09-21	03:00:00	20:00:00	1200	2	0	1	34
Monitor10.fixed_ch13	GD_Females	LD	2019-09-21	03:34:00	20:34:00	1234	0	1	1	1
Monitor10.fixed_ch13	GD_Females	LD	2019-09-21	03:35:00	20:35:00	1235	4	0	1	20
Monitor10.fixed_ch13	GD_Females	LD	2019-09-21	03:55:00	20:55:00	1255	0	1	1	9
Monitor10.fixed_ch13	GD_Females	LD	2019-09-21	04:04:00	21:04:00	1264	2	0	1	5
Monitor10.fixed_ch13	GD_Females	LD	2019-09-21	04:09:00	21:09:00	1269	0	1	1	2
Monitor10.fixed_ch13	GD_Females	LD	2019-09-21	04:11:00	21:11:00	1271	3	0	1	5
Monitor10.fixed_ch13	GD_Females	LD	2019-09-21	04:16:00	21:16:00	1276	0	1	1	30
Monitor10.fixed_ch13	GD_Females	LD	2019-09-21	04:46:00	21:46:00	1306	1	0	1	5
Monitor10.fixed_ch13	GD_Females	LD	2019-09-21	04:51:00	21:51:00	1311	0	1	1	8
Monitor10.fixed_ch13	GD_Females	LD	2019-09-21	04:59:00	21:59:00	1319	1	0	1	6
Monitor10.fixed_ch13	GD_Females	LD	2019-09-21	05:05:00	22:05:00	1325	0	1	1	31
Monitor10.fixed_ch13	GD_Females	LD	2019-09-21	05:36:00	22:36:00	1356	3	0	1	6
Monitor10.fixed_ch13	GD_Females	LD	2019-09-21	05:42:00	22:42:00	1362	0	1	1	1
Monitor10.fixed_ch13	GD_Females	LD	2019-09-21	05:43:00	22:43:00	1363	3	0	1	23
Monitor10.fixed_ch13	GD_Females	LD	2019-09-21	06:06:00	23:06:00	1386	0	1	1	9
Monitor10.fixed_ch13	GD_Females	LD	2019-09-21	06:15:00	23:15:00	1395	1	0	1	10
Monitor10.fixed_ch13	GD_Females	LD	2019-09-21	06:25:00	23:25:00	1405	0	1	1	8
Monitor10.fixed_ch13	GD_Females	LD	2019-09-21	06:33:00	23:33:00	1413	1	0	1	5
Monitor10.fixed_ch13	GD_Females	LD	2019-09-21	06:38:00	23:38:00	1418	0	1	1	1
Monitor10.fixed_ch13	GD_Females	LD	2019-09-21	06:39:00	23:39:00	1419	1	0	1	11
Monitor10.fixed_ch13	GD_Females	LD	2019-09-21	06:50:00	23:50:00	1430	0	1	1	1
Monitor10.fixed_ch13	GD_Females	LD	2019-09-21	06:51:00	23:51:00	1431	1	0	1	101
Monitor10.fixed_ch13	GD_Females	LD	2019-09-21	08:32:00	01:32:00	92	0	1	1	5
Monitor10.fixed_ch13	GD_Females	LD	2019-09-21	08:37:00	01:37:00	97	3	0	1	24
Monitor10.fixed_ch13	GD_Females	LD	2019-09-21	09:01:00	02:01:00	121	0	1	1	9
Monitor10.fixed_ch13	GD_Females	LD	2019-09-21	09:10:00	02:10:00	130	2	0	1	32
Monitor10.fixed_ch13	GD_Females	LD	2019-09-21	09:42:00	02:42:00	162	0	1	1	8
Monitor10.fixed_ch13	GD_Females	LD	2019-09-21	09:50:00	02:50:00	170	3	0	1	5
Monitor10.fixed_ch13	GD_Females	LD	2019-09-21	09:55:00	02:55:00	175	0	1	1	1
Monitor10.fixed_ch13	GD_Females	LD	2019-09-21	09:56:00	02:56:00	176	1	0	1	20
Monitor10.fixed_ch13	GD_Females	LD	2019-09-21	10:16:00	03:16:00	196	0	1	1	5
Monitor10.fixed_ch13	GD_Females	LD	2019-09-21	10:21:00	03:21:00	201	1	0	1	7
Monitor10.fixed_ch13	GD_Females	LD	2019-09-21	10:28:00	03:28:00	208	0	1	1	7
Monitor10.fixed_ch13	GD_Females	LD	2019-09-21	10:35:00	03:35:00	215	1	0	1	6
Monitor10.fixed_ch13	GD_Females	LD	2019-09-21	10:41:00	03:41:00	221	0	1	1	7
Monitor10.fixed_ch13	GD_Females	LD	2019-09-21	10:48:00	03:48:00	228	2	0	1	9
Monitor10.fixed_ch13	GD_Females	LD	2019-09-21	10:57:00	03:57:00	237	0	1	1	6
Monitor10.fixed_ch13	GD_Females	LD	2019-09-21	11:03:00	04:03:00	243	1	0	1	29
Monitor10.fixed_ch13	GD_Females	LD	2019-09-21	11:32:00	04:32:00	272	0	1	1	5
Monitor10.fixed_ch13	GD_Females	LD	2019-09-21	11:37:00	04:37:00	277	3	0	1	11
Monitor10.fixed_ch13	GD_Females	LD	2019-09-21	11:48:00	04:48:00	288	0	1	1	6
Monitor10.fixed_ch13	GD_Females	LD	2019-09-21	11:54:00	04:54:00	294	5	0	1	23
Monitor10.fixed_ch13	GD_Females	LD	2019-09-21	12:17:00	05:17:00	317	0	1	1	25
Monitor10.fixed_ch13	GD_Females	LD	2019-09-21	12:42:00	05:42:00	342	5	0	1	6
Monitor10.fixed_ch13	GD_Females	LD	2019-09-21	12:48:00	05:48:00	348	0	1	1	1
Monitor10.fixed_ch13	GD_Females	LD	2019-09-21	12:49:00	05:49:00	349	3	0	1	6
Monitor10.fixed_ch13	GD_Females	LD	2019-09-21	12:55:00	05:55:00	355	0	1	1	1
Monitor10.fixed_ch13	GD_Females	LD	2019-09-21	12:56:00	05:56:00	356	3	0	1	15
Monitor10.fixed_ch13	GD_Females	LD	2019-09-21	13:11:00	06:11:00	371	0	1	1	2
Monitor10.fixed_ch13	GD_Females	LD	2019-09-21	13:13:00	06:13:00	373	6	0	1	8
Monitor10.fixed_ch13	GD_Females	LD	2019-09-21	13:21:00	06:21:00	381	0	1	1	2
Monitor10.fixed_ch13	GD_Females	LD	2019-09-21	13:23:00	06:23:00	383	1	0	1	25
Monitor10.fixed_ch13	GD_Females	LD	2019-09-21	13:48:00	06:48:00	408	0	1	1	2
Monitor10.fixed_ch13	GD_Females	LD	2019-09-21	13:50:00	06:50:00	410	2	0	1	9
Monitor10.fixed_ch13	GD_Females	LD	2019-09-21	13:59:00	06:59:00	419	0	1	1	4
Monitor10.fixed_ch13	GD_Females	LD	2019-09-21	14:03:00	07:03:00	423	1	0	1	10
Monitor10.fixed_ch13	GD_Females	LD	2019-09-21	14:13:00	07:13:00	433	0	1	1	1
Monitor10.fixed_ch13	GD_Females	LD	2019-09-21	14:14:00	07:14:00	434	1	0	1	18
Monitor10.fixed_ch13	GD_Females	LD	2019-09-21	14:32:00	07:32:00	452	0	1	1	5
Monitor10.fixed_ch13	GD_Females	LD	2019-09-21	14:37:00	07:37:00	457	1	0	1	26
Monitor10.fixed_ch13	GD_Females	LD	2019-09-21	15:03:00	08:03:00	483	0	1	1	8
Monitor10.fixed_ch13	GD_Females	LD	2019-09-21	15:11:00	08:11:00	491	1	0	1	10
Monitor10.fixed_ch13	GD_Females	LD	2019-09-21	15:21:00	08:21:00	501	0	1	1	7
Monitor10.fixed_ch13	GD_Females	LD	2019-09-21	15:28:00	08:28:00	508	1	0	1	11
Monitor10.fixed_ch13	GD_Females	LD	2019-09-21	15:39:00	08:39:00	519	0	1	1	9
Monitor10.fixed_ch13	GD_Females	LD	2019-09-21	15:48:00	08:48:00	528	1	0	1	8
Monitor10.fixed_ch13	GD_Females	LD	2019-09-21	15:56:00	08:56:00	536	0	1	1	5
Monitor10.fixed_ch13	GD_Females	LD	2019-09-21	16:01:00	09:01:00	541	1	0	1	24
Monitor10.fixed_ch13	GD_Females	LD	2019-09-21	16:25:00	09:25:00	565	0	1	1	1
Monitor10.fixed_ch13	GD_Females	LD	2019-09-21	16:26:00	09:26:00	566	2	0	1	14
Monitor10.fixed_ch13	GD_Females	LD	2019-09-21	16:40:00	09:40:00	580	0	1	1	1
Monitor10.fixed_ch13	GD_Females	LD	2019-09-21	16:41:00	09:41:00	581	3	0	1	7
Monitor10.fixed_ch13	GD_Females	LD	2019-09-21	16:48:00	09:48:00	588	0	1	1	2
Monitor10.fixed_ch13	GD_Females	LD	2019-09-21	16:50:00	09:50:00	590	3	0	1	8
Monitor10.fixed_ch13	GD_Females	LD	2019-09-21	16:58:00	09:58:00	598	0	1	1	3
Monitor10.fixed_ch13	GD_Females	LD	2019-09-21	17:01:00	10:01:00	601	2	0	1	155
Monitor10.fixed_ch13	GD_Females	LD	2019-09-21	19:36:00	12:36:00	756	0	1	1	20
Monitor10.fixed_ch13	GD_Females	LD	2019-09-21	19:56:00	12:56:00	776	1	0	1	5
Monitor10.fixed_ch13	GD_Females	LD	2019-09-21	20:01:00	13:01:00	781	0	1	1	16
Monitor10.fixed_ch13	GD_Females	LD	2019-09-21	20:17:00	13:17:00	797	1	0	1	5
Monitor10.fixed_ch13	GD_Females	LD	2019-09-21	20:22:00	13:22:00	802	0	1	1	29
Monitor10.fixed_ch13	GD_Females	LD	2019-09-21	20:51:00	13:51:00	831	1	0	1	5
Monitor10.fixed_ch13	GD_Females	LD	2019-09-21	20:56:00	13:56:00	836	0	1	1	15
Monitor10.fixed_ch13	GD_Females	LD	2019-09-21	21:11:00	14:11:00	851	1	0	1	5
Monitor10.fixed_ch13	GD_Females	LD	2019-09-21	21:16:00	14:16:00	856	0	1	1	2
Monitor10.fixed_ch13	GD_Females	LD	2019-09-21	21:18:00	14:18:00	858	1	0	1	5
Monitor10.fixed_ch13	GD_Females	LD	2019-09-21	21:23:00	14:23:00	863	0	1	1	4
Monitor10.fixed_ch13	GD_Females	LD	2019-09-21	21:27:00	14:27:00	867	1	0	1	16
Monitor10.fixed_ch13	GD_Females	LD	2019-09-21	21:43:00	14:43:00	883	0	1	1	130
Monitor10.fixed_ch13	GD_Females	LD	2019-09-21	23:53:00	16:53:00	1013	5	0	1	11
Monitor10.fixed_ch13	GD_Females	LD	2019-09-22	00:04:00	17:04:00	1024	0	1	1	13
Monitor10.fixed_ch13	GD_Females	LD	2019-09-22	00:17:00	17:17:00	1037	1	0	1	5
Monitor10.fixed_ch13	GD_Females	LD	2019-09-22	00:22:00	17:22:00	1042	0	1	1	2
Monitor10.fixed_ch13	GD_Females	LD	2019-09-22	00:24:00	17:24:00	1044	2	0	1	6
Monitor10.fixed_ch13	GD_Females	LD	2019-09-22	00:30:00	17:30:00	1050	0	1	1	3
Monitor10.fixed_ch13	GD_Females	LD	2019-09-22	00:33:00	17:33:00	1053	1	0	1	8
Monitor10.fixed_ch13	GD_Females	LD	2019-09-22	00:41:00	17:41:00	1061	0	1	1	13
Monitor10.fixed_ch13	GD_Females	LD	2019-09-22	00:54:00	17:54:00	1074	1	0	1	10
Monitor10.fixed_ch13	GD_Females	LD	2019-09-22	01:04:00	18:04:00	1084	0	1	1	39
Monitor10.fixed_ch13	GD_Females	LD	2019-09-22	01:43:00	18:43:00	1123	3	0	1	9
Monitor10.fixed_ch13	GD_Females	LD	2019-09-22	01:52:00	18:52:00	1132	0	1	1	27
Monitor10.fixed_ch13	GD_Females	LD	2019-09-22	02:19:00	19:19:00	1159	3	0	1	5
Monitor10.fixed_ch13	GD_Females	LD	2019-09-22	02:24:00	19:24:00	1164	0	1	1	21
Monitor10.fixed_ch13	GD_Females	LD	2019-09-22	02:45:00	19:45:00	1185	1	0	1	10
Monitor10.fixed_ch13	GD_Females	LD	2019-09-22	02:55:00	19:55:00	1195	0	1	1	26
Monitor10.fixed_ch13	GD_Females	LD	2019-09-22	03:21:00	20:21:00	1221	2	0	1	7
Monitor10.fixed_ch13	GD_Females	LD	2019-09-22	03:28:00	20:28:00	1228	0	1	1	10
Monitor10.fixed_ch13	GD_Females	LD	2019-09-22	03:38:00	20:38:00	1238	1	0	1	8
Monitor10.fixed_ch13	GD_Females	LD	2019-09-22	03:46:00	20:46:00	1246	0	1	1	30
Monitor10.fixed_ch13	GD_Females	LD	2019-09-22	04:16:00	21:16:00	1276	1	0	1	5
Monitor10.fixed_ch13	GD_Females	LD	2019-09-22	04:21:00	21:21:00	1281	0	1	1	7
Monitor10.fixed_ch13	GD_Females	LD	2019-09-22	04:28:00	21:28:00	1288	1	0	1	5
Monitor10.fixed_ch13	GD_Females	LD	2019-09-22	04:33:00	21:33:00	1293	0	1	1	31
Monitor10.fixed_ch13	GD_Females	LD	2019-09-22	05:04:00	22:04:00	1324	6	0	1	9
Monitor10.fixed_ch13	GD_Females	LD	2019-09-22	05:13:00	22:13:00	1333	0	1	1	8
Monitor10.fixed_ch13	GD_Females	LD	2019-09-22	05:21:00	22:21:00	1341	1	0	1	8
Monitor10.fixed_ch13	GD_Females	LD	2019-09-22	05:29:00	22:29:00	1349	0	1	1	1
Monitor10.fixed_ch13	GD_Females	LD	2019-09-22	05:30:00	22:30:00	1350	2	0	1	35
Monitor10.fixed_ch13	GD_Females	LD	2019-09-22	06:05:00	23:05:00	1385	0	1	1	10
Monitor10.fixed_ch13	GD_Females	LD	2019-09-22	06:15:00	23:15:00	1395	4	0	1	5
Monitor10.fixed_ch13	GD_Females	LD	2019-09-22	06:20:00	23:20:00	1400	0	1	1	36
Monitor10.fixed_ch13	GD_Females	LD	2019-09-22	06:56:00	23:56:00	1436	1	0	1	120
Monitor10.fixed_ch13	GD_Females	LD	2019-09-22	08:56:00	01:56:00	116	0	1	1	1
Monitor10.fixed_ch13	GD_Females	LD	2019-09-22	08:57:00	01:57:00	117	2	0	1	12
Monitor10.fixed_ch13	GD_Females	LD	2019-09-22	09:09:00	02:09:00	129	0	1	1	7
Monitor10.fixed_ch13	GD_Females	LD	2019-09-22	09:16:00	02:16:00	136	1	0	1	9
Monitor10.fixed_ch13	GD_Females	LD	2019-09-22	09:25:00	02:25:00	145	0	1	1	4
Monitor10.fixed_ch13	GD_Females	LD	2019-09-22	09:29:00	02:29:00	149	1	0	1	10
Monitor10.fixed_ch13	GD_Females	LD	2019-09-22	09:39:00	02:39:00	159	0	1	1	6
Monitor10.fixed_ch13	GD_Females	LD	2019-09-22	09:45:00	02:45:00	165	1	0	1	6
Monitor10.fixed_ch13	GD_Females	LD	2019-09-22	09:51:00	02:51:00	171	0	1	1	9
Monitor10.fixed_ch13	GD_Females	LD	2019-09-22	10:00:00	03:00:00	180	2	0	1	9
Monitor10.fixed_ch13	GD_Females	LD	2019-09-22	10:09:00	03:09:00	189	0	1	1	9
Monitor10.fixed_ch13	GD_Females	LD	2019-09-22	10:18:00	03:18:00	198	9	0	1	14
Monitor10.fixed_ch13	GD_Females	LD	2019-09-22	10:32:00	03:32:00	212	0	1	1	1
Monitor10.fixed_ch13	GD_Females	LD	2019-09-22	10:33:00	03:33:00	213	1	0	1	5
Monitor10.fixed_ch13	GD_Females	LD	2019-09-22	10:38:00	03:38:00	218	0	1	1	1
Monitor10.fixed_ch13	GD_Females	LD	2019-09-22	10:39:00	03:39:00	219	1	0	1	6
Monitor10.fixed_ch13	GD_Females	LD	2019-09-22	10:45:00	03:45:00	225	0	1	1	10
Monitor10.fixed_ch13	GD_Females	LD	2019-09-22	10:55:00	03:55:00	235	4	0	1	22
Monitor10.fixed_ch13	GD_Females	LD	2019-09-22	11:17:00	04:17:00	257	0	1	1	1
Monitor10.fixed_ch13	GD_Females	LD	2019-09-22	11:18:00	04:18:00	258	2	0	1	5
Monitor10.fixed_ch13	GD_Females	LD	2019-09-22	11:23:00	04:23:00	263	0	1	1	4
Monitor10.fixed_ch13	GD_Females	LD	2019-09-22	11:27:00	04:27:00	267	1	0	1	16
Monitor10.fixed_ch13	GD_Females	LD	2019-09-22	11:43:00	04:43:00	283	0	1	1	2
Monitor10.fixed_ch13	GD_Females	LD	2019-09-22	11:45:00	04:45:00	285	4	0	1	39
Monitor10.fixed_ch13	GD_Females	LD	2019-09-22	12:24:00	05:24:00	324	0	1	1	14
Monitor10.fixed_ch13	GD_Females	LD	2019-09-22	12:38:00	05:38:00	338	2	0	1	14
Monitor10.fixed_ch13	GD_Females	LD	2019-09-22	12:52:00	05:52:00	352	0	1	1	15
Monitor10.fixed_ch13	GD_Females	LD	2019-09-22	13:07:00	06:07:00	367	2	0	1	7
Monitor10.fixed_ch13	GD_Females	LD	2019-09-22	13:14:00	06:14:00	374	0	1	1	22
Monitor10.fixed_ch13	GD_Females	LD	2019-09-22	13:36:00	06:36:00	396	2	0	1	13
Monitor10.fixed_ch13	GD_Females	LD	2019-09-22	13:49:00	06:49:00	409	0	1	1	2
Monitor10.fixed_ch13	GD_Females	LD	2019-09-22	13:51:00	06:51:00	411	1	0	1	5
Monitor10.fixed_ch13	GD_Females	LD	2019-09-22	13:56:00	06:56:00	416	0	1	1	33
Monitor10.fixed_ch13	GD_Females	LD	2019-09-22	14:29:00	07:29:00	449	6	0	1	11
Monitor10.fixed_ch13	GD_Females	LD	2019-09-22	14:40:00	07:40:00	460	0	1	1	4
Monitor10.fixed_ch13	GD_Females	LD	2019-09-22	14:44:00	07:44:00	464	1	0	1	6
Monitor10.fixed_ch13	GD_Females	LD	2019-09-22	14:50:00	07:50:00	470	0	1	1	11
Monitor10.fixed_ch13	GD_Females	LD	2019-09-22	15:01:00	08:01:00	481	2	0	1	6
Monitor10.fixed_ch13	GD_Females	LD	2019-09-22	15:07:00	08:07:00	487	0	1	1	11
Monitor10.fixed_ch13	GD_Females	LD	2019-09-22	15:18:00	08:18:00	498	4	0	1	10
Monitor10.fixed_ch13	GD_Females	LD	2019-09-22	15:28:00	08:28:00	508	0	1	1	3
Monitor10.fixed_ch13	GD_Females	LD	2019-09-22	15:31:00	08:31:00	511	1	0	1	15
Monitor10.fixed_ch13	GD_Females	LD	2019-09-22	15:46:00	08:46:00	526	0	1	1	2
Monitor10.fixed_ch13	GD_Females	LD	2019-09-22	15:48:00	08:48:00	528	2	0	1	10
Monitor10.fixed_ch13	GD_Females	LD	2019-09-22	15:58:00	08:58:00	538	0	1	1	6
Monitor10.fixed_ch13	GD_Females	LD	2019-09-22	16:04:00	09:04:00	544	1	0	1	12
Monitor10.fixed_ch13	GD_Females	LD	2019-09-22	16:16:00	09:16:00	556	0	1	1	5
Monitor10.fixed_ch13	GD_Females	LD	2019-09-22	16:21:00	09:21:00	561	1	0	1	14
Monitor10.fixed_ch13	GD_Females	LD	2019-09-22	16:35:00	09:35:00	575	0	1	1	2
Monitor10.fixed_ch13	GD_Females	LD	2019-09-22	16:37:00	09:37:00	577	2	0	1	10
Monitor10.fixed_ch13	GD_Females	LD	2019-09-22	16:47:00	09:47:00	587	0	1	1	3
Monitor10.fixed_ch13	GD_Females	LD	2019-09-22	16:50:00	09:50:00	590	2	0	1	154
Monitor10.fixed_ch13	GD_Females	LD	2019-09-22	19:24:00	12:24:00	744	0	1	1	520
Monitor10.fixed_ch13	GD_Females	LD	2019-09-23	04:04:00	21:04:00	1264	1	0	1	5
Monitor10.fixed_ch13	GD_Females	LD	2019-09-23	04:09:00	21:09:00	1269	0	1	1	3
Monitor10.fixed_ch13	GD_Females	LD	2019-09-23	04:12:00	21:12:00	1272	2	0	1	19
Monitor10.fixed_ch13	GD_Females	LD	2019-09-23	04:31:00	21:31:00	1291	0	1	1	21
Monitor10.fixed_ch13	GD_Females	LD	2019-09-23	04:52:00	21:52:00	1312	2	0	1	19
Monitor10.fixed_ch13	GD_Females	LD	2019-09-23	05:11:00	22:11:00	1331	0	1	1	4
Monitor10.fixed_ch13	GD_Females	LD	2019-09-23	05:15:00	22:15:00	1335	1	0	1	6
Monitor10.fixed_ch13	GD_Females	LD	2019-09-23	05:21:00	22:21:00	1341	0	1	1	8
Monitor10.fixed_ch13	GD_Females	LD	2019-09-23	05:29:00	22:29:00	1349	1	0	1	10
Monitor10.fixed_ch13	GD_Females	LD	2019-09-23	05:39:00	22:39:00	1359	0	1	1	1
Monitor10.fixed_ch13	GD_Females	LD	2019-09-23	05:40:00	22:40:00	1360	1	0	1	8
Monitor10.fixed_ch13	GD_Females	LD	2019-09-23	05:48:00	22:48:00	1368	0	1	1	1
Monitor10.fixed_ch13	GD_Females	LD	2019-09-23	05:49:00	22:49:00	1369	1	0	1	40
Monitor10.fixed_ch13	GD_Females	LD	2019-09-23	06:29:00	23:29:00	1409	0	1	1	3
Monitor10.fixed_ch13	GD_Females	LD	2019-09-23	06:32:00	23:32:00	1412	1	0	1	7
Monitor10.fixed_ch13	GD_Females	LD	2019-09-23	06:39:00	23:39:00	1419	0	1	1	6
Monitor10.fixed_ch13	GD_Females	LD	2019-09-23	06:45:00	23:45:00	1425	1	0	1	136
Monitor10.fixed_ch13	GD_Females	LD	2019-09-23	09:01:00	02:01:00	121	0	1	1	1
Monitor10.fixed_ch13	GD_Females	LD	2019-09-23	09:02:00	02:02:00	122	2	0	1	10
Monitor10.fixed_ch13	GD_Females	LD	2019-09-23	09:12:00	02:12:00	132	0	1	1	5
Monitor10.fixed_ch13	GD_Females	LD	2019-09-23	09:17:00	02:17:00	137	6	0	1	24
Monitor10.fixed_ch13	GD_Females	LD	2019-09-23	09:41:00	02:41:00	161	0	1	1	1
Monitor10.fixed_ch13	GD_Females	LD	2019-09-23	09:42:00	02:42:00	162	4	0	1	6
Monitor10.fixed_ch13	GD_Females	LD	2019-09-23	09:48:00	02:48:00	168	0	1	1	12
Monitor10.fixed_ch13	GD_Females	LD	2019-09-23	10:00:00	03:00:00	180	2	0	1	17
Monitor10.fixed_ch13	GD_Females	LD	2019-09-23	10:17:00	03:17:00	197	0	1	1	1
Monitor10.fixed_ch13	GD_Females	LD	2019-09-23	10:18:00	03:18:00	198	3	0	1	8
Monitor10.fixed_ch13	GD_Females	LD	2019-09-23	10:26:00	03:26:00	206	0	1	1	1
Monitor10.fixed_ch13	GD_Females	LD	2019-09-23	10:27:00	03:27:00	207	1	0	1	27
Monitor10.fixed_ch13	GD_Females	LD	2019-09-23	10:54:00	03:54:00	234	0	1	1	1
Monitor10.fixed_ch13	GD_Females	LD	2019-09-23	10:55:00	03:55:00	235	1	0	1	23
Monitor10.fixed_ch13	GD_Females	LD	2019-09-23	11:18:00	04:18:00	258	0	1	1	3
Monitor10.fixed_ch13	GD_Females	LD	2019-09-23	11:21:00	04:21:00	261	2	0	1	5
Monitor10.fixed_ch13	GD_Females	LD	2019-09-23	11:26:00	04:26:00	266	0	1	1	9
Monitor10.fixed_ch13	GD_Females	LD	2019-09-23	11:35:00	04:35:00	275	2	0	1	11
Monitor10.fixed_ch13	GD_Females	LD	2019-09-23	11:46:00	04:46:00	286	0	1	1	5
Monitor10.fixed_ch13	GD_Females	LD	2019-09-23	11:51:00	04:51:00	291	2	0	1	54
Monitor10.fixed_ch13	GD_Females	LD	2019-09-23	12:45:00	05:45:00	345	0	1	1	3
Monitor10.fixed_ch13	GD_Females	LD	2019-09-23	12:48:00	05:48:00	348	4	0	1	5
Monitor10.fixed_ch13	GD_Females	LD	2019-09-23	12:53:00	05:53:00	353	0	1	1	3
Monitor10.fixed_ch13	GD_Females	LD	2019-09-23	12:56:00	05:56:00	356	2	0	1	38
Monitor10.fixed_ch13	GD_Females	LD	2019-09-23	13:34:00	06:34:00	394	0	1	1	3
Monitor10.fixed_ch13	GD_Females	LD	2019-09-23	13:37:00	06:37:00	397	2	0	1	20
Monitor10.fixed_ch13	GD_Females	LD	2019-09-23	13:57:00	06:57:00	417	0	1	1	1
Monitor10.fixed_ch13	GD_Females	LD	2019-09-23	13:58:00	06:58:00	418	2	0	1	7
Monitor10.fixed_ch13	GD_Females	LD	2019-09-23	14:05:00	07:05:00	425	0	1	1	13
Monitor10.fixed_ch13	GD_Females	LD	2019-09-23	14:18:00	07:18:00	438	2	0	1	13
Monitor10.fixed_ch13	GD_Females	LD	2019-09-23	14:31:00	07:31:00	451	0	1	1	5
Monitor10.fixed_ch13	GD_Females	LD	2019-09-23	14:36:00	07:36:00	456	1	0	1	5
Monitor10.fixed_ch13	GD_Females	LD	2019-09-23	14:41:00	07:41:00	461	0	1	1	4
Monitor10.fixed_ch13	GD_Females	LD	2019-09-23	14:45:00	07:45:00	465	1	0	1	34
Monitor10.fixed_ch13	GD_Females	LD	2019-09-23	15:19:00	08:19:00	499	0	1	1	4
Monitor10.fixed_ch13	GD_Females	LD	2019-09-23	15:23:00	08:23:00	503	1	0	1	6
Monitor10.fixed_ch13	GD_Females	LD	2019-09-23	15:29:00	08:29:00	509	0	1	1	2
Monitor10.fixed_ch13	GD_Females	LD	2019-09-23	15:31:00	08:31:00	511	1	0	1	11
Monitor10.fixed_ch13	GD_Females	LD	2019-09-23	15:42:00	08:42:00	522	0	1	1	9
Monitor10.fixed_ch13	GD_Females	LD	2019-09-23	15:51:00	08:51:00	531	1	0	1	8
Monitor10.fixed_ch13	GD_Females	LD	2019-09-23	15:59:00	08:59:00	539	0	1	1	4
Monitor10.fixed_ch13	GD_Females	LD	2019-09-23	16:03:00	09:03:00	543	3	0	1	27
Monitor10.fixed_ch13	GD_Females	LD	2019-09-23	16:30:00	09:30:00	570	0	1	1	7
Monitor10.fixed_ch13	GD_Females	LD	2019-09-23	16:37:00	09:37:00	577	1	0	1	164
Monitor10.fixed_ch13	GD_Females	LD	2019-09-23	19:21:00	12:21:00	741	0	1	1	4
Monitor10.fixed_ch13	GD_Females	LD	2019-09-23	19:25:00	12:25:00	745	2	0	1	9
Monitor10.fixed_ch13	GD_Females	LD	2019-09-23	19:34:00	12:34:00	754	0	1	1	15
Monitor10.fixed_ch13	GD_Females	LD	2019-09-23	19:49:00	12:49:00	769	1	0	1	5
Monitor10.fixed_ch13	GD_Females	LD	2019-09-23	19:54:00	12:54:00	774	0	1	1	20
Monitor10.fixed_ch13	GD_Females	LD	2019-09-23	20:14:00	13:14:00	794	1	0	1	5
Monitor10.fixed_ch13	GD_Females	LD	2019-09-23	20:19:00	13:19:00	799	0	1	1	48
Monitor10.fixed_ch13	GD_Females	LD	2019-09-23	21:07:00	14:07:00	847	1	0	1	5
Monitor10.fixed_ch13	GD_Females	LD	2019-09-23	21:12:00	14:12:00	852	0	1	1	114
Monitor10.fixed_ch13	GD_Females	LD	2019-09-23	23:06:00	16:06:00	966	1	0	1	6
Monitor10.fixed_ch13	GD_Females	LD	2019-09-23	23:12:00	16:12:00	972	0	1	1	305
Monitor10.fixed_ch14	GD_Females	LD	2019-09-17	04:21:00	21:21:00	1281	1	0	1	28
Monitor10.fixed_ch14	GD_Females	LD	2019-09-17	04:49:00	21:49:00	1309	0	1	1	18
Monitor10.fixed_ch14	GD_Females	LD	2019-09-17	05:07:00	22:07:00	1327	4	0	1	13
Monitor10.fixed_ch14	GD_Females	LD	2019-09-17	05:20:00	22:20:00	1340	0	1	1	15
Monitor10.fixed_ch14	GD_Females	LD	2019-09-17	05:35:00	22:35:00	1355	1	0	1	8
Monitor10.fixed_ch14	GD_Females	LD	2019-09-17	05:43:00	22:43:00	1363	0	1	1	74
Monitor10.fixed_ch14	GD_Females	LD	2019-09-17	06:57:00	23:57:00	1437	4	0	1	168
Monitor10.fixed_ch14	GD_Females	LD	2019-09-17	09:45:00	02:45:00	165	0	1	1	2
Monitor10.fixed_ch14	GD_Females	LD	2019-09-17	09:47:00	02:47:00	167	1	0	1	12
Monitor10.fixed_ch14	GD_Females	LD	2019-09-17	09:59:00	02:59:00	179	0	1	1	2
Monitor10.fixed_ch14	GD_Females	LD	2019-09-17	10:01:00	03:01:00	181	1	0	1	6
Monitor10.fixed_ch14	GD_Females	LD	2019-09-17	10:07:00	03:07:00	187	0	1	1	3
Monitor10.fixed_ch14	GD_Females	LD	2019-09-17	10:10:00	03:10:00	190	1	0	1	29
Monitor10.fixed_ch14	GD_Females	LD	2019-09-17	10:39:00	03:39:00	219	0	1	1	8
Monitor10.fixed_ch14	GD_Females	LD	2019-09-17	10:47:00	03:47:00	227	1	0	1	5
Monitor10.fixed_ch14	GD_Females	LD	2019-09-17	10:52:00	03:52:00	232	0	1	1	17
Monitor10.fixed_ch14	GD_Females	LD	2019-09-17	11:09:00	04:09:00	249	1	0	1	20
Monitor10.fixed_ch14	GD_Females	LD	2019-09-17	11:29:00	04:29:00	269	0	1	1	1
Monitor10.fixed_ch14	GD_Females	LD	2019-09-17	11:30:00	04:30:00	270	4	0	1	35
Monitor10.fixed_ch14	GD_Females	LD	2019-09-17	12:05:00	05:05:00	305	0	1	1	3
Monitor10.fixed_ch14	GD_Females	LD	2019-09-17	12:08:00	05:08:00	308	2	0	1	14
Monitor10.fixed_ch14	GD_Females	LD	2019-09-17	12:22:00	05:22:00	322	0	1	1	3
Monitor10.fixed_ch14	GD_Females	LD	2019-09-17	12:25:00	05:25:00	325	3	0	1	11
Monitor10.fixed_ch14	GD_Females	LD	2019-09-17	12:36:00	05:36:00	336	0	1	1	21
Monitor10.fixed_ch14	GD_Females	LD	2019-09-17	12:57:00	05:57:00	357	1	0	1	9
Monitor10.fixed_ch14	GD_Females	LD	2019-09-17	13:06:00	06:06:00	366	0	1	1	3
Monitor10.fixed_ch14	GD_Females	LD	2019-09-17	13:09:00	06:09:00	369	2	0	1	5
Monitor10.fixed_ch14	GD_Females	LD	2019-09-17	13:14:00	06:14:00	374	0	1	1	9
Monitor10.fixed_ch14	GD_Females	LD	2019-09-17	13:23:00	06:23:00	383	2	0	1	5
Monitor10.fixed_ch14	GD_Females	LD	2019-09-17	13:28:00	06:28:00	388	0	1	1	10
Monitor10.fixed_ch14	GD_Females	LD	2019-09-17	13:38:00	06:38:00	398	1	0	1	5
Monitor10.fixed_ch14	GD_Females	LD	2019-09-17	13:43:00	06:43:00	403	0	1	1	2
Monitor10.fixed_ch14	GD_Females	LD	2019-09-17	13:45:00	06:45:00	405	1	0	1	14
Monitor10.fixed_ch14	GD_Females	LD	2019-09-17	13:59:00	06:59:00	419	0	1	1	6
Monitor10.fixed_ch14	GD_Females	LD	2019-09-17	14:05:00	07:05:00	425	1	0	1	5
Monitor10.fixed_ch14	GD_Females	LD	2019-09-17	14:10:00	07:10:00	430	0	1	1	13
Monitor10.fixed_ch14	GD_Females	LD	2019-09-17	14:23:00	07:23:00	443	1	0	1	5
Monitor10.fixed_ch14	GD_Females	LD	2019-09-17	14:28:00	07:28:00	448	0	1	1	10
Monitor10.fixed_ch14	GD_Females	LD	2019-09-17	14:38:00	07:38:00	458	1	0	1	5
Monitor10.fixed_ch14	GD_Females	LD	2019-09-17	14:43:00	07:43:00	463	0	1	1	2
Monitor10.fixed_ch14	GD_Females	LD	2019-09-17	14:45:00	07:45:00	465	1	0	1	11
Monitor10.fixed_ch14	GD_Females	LD	2019-09-17	14:56:00	07:56:00	476	0	1	1	7
Monitor10.fixed_ch14	GD_Females	LD	2019-09-17	15:03:00	08:03:00	483	1	0	1	5
Monitor10.fixed_ch14	GD_Females	LD	2019-09-17	15:08:00	08:08:00	488	0	1	1	7
Monitor10.fixed_ch14	GD_Females	LD	2019-09-17	15:15:00	08:15:00	495	2	0	1	6
Monitor10.fixed_ch14	GD_Females	LD	2019-09-17	15:21:00	08:21:00	501	0	1	1	4
Monitor10.fixed_ch14	GD_Females	LD	2019-09-17	15:25:00	08:25:00	505	2	0	1	5
Monitor10.fixed_ch14	GD_Females	LD	2019-09-17	15:30:00	08:30:00	510	0	1	1	33
Monitor10.fixed_ch14	GD_Females	LD	2019-09-17	16:03:00	09:03:00	543	1	0	1	12
Monitor10.fixed_ch14	GD_Females	LD	2019-09-17	16:15:00	09:15:00	555	0	1	1	4
Monitor10.fixed_ch14	GD_Females	LD	2019-09-17	16:19:00	09:19:00	559	1	0	1	7
Monitor10.fixed_ch14	GD_Females	LD	2019-09-17	16:26:00	09:26:00	566	0	1	1	10
Monitor10.fixed_ch14	GD_Females	LD	2019-09-17	16:36:00	09:36:00	576	1	0	1	6
Monitor10.fixed_ch14	GD_Females	LD	2019-09-17	16:42:00	09:42:00	582	0	1	1	2
Monitor10.fixed_ch14	GD_Females	LD	2019-09-17	16:44:00	09:44:00	584	1	0	1	7
Monitor10.fixed_ch14	GD_Females	LD	2019-09-17	16:51:00	09:51:00	591	0	1	1	7
Monitor10.fixed_ch14	GD_Females	LD	2019-09-17	16:58:00	09:58:00	598	3	0	1	9
Monitor10.fixed_ch14	GD_Females	LD	2019-09-17	17:07:00	10:07:00	607	0	1	1	2
Monitor10.fixed_ch14	GD_Females	LD	2019-09-17	17:09:00	10:09:00	609	1	0	1	27
Monitor10.fixed_ch14	GD_Females	LD	2019-09-17	17:36:00	10:36:00	636	0	1	1	3
Monitor10.fixed_ch14	GD_Females	LD	2019-09-17	17:39:00	10:39:00	639	2	0	1	106
Monitor10.fixed_ch14	GD_Females	LD	2019-09-17	19:25:00	12:25:00	745	0	1	1	545
Monitor10.fixed_ch14	GD_Females	LD	2019-09-18	04:30:00	21:30:00	1290	1	0	1	21
Monitor10.fixed_ch14	GD_Females	LD	2019-09-18	04:51:00	21:51:00	1311	0	1	1	14
Monitor10.fixed_ch14	GD_Females	LD	2019-09-18	05:05:00	22:05:00	1325	1	0	1	53
Monitor10.fixed_ch14	GD_Females	LD	2019-09-18	05:58:00	22:58:00	1378	0	1	1	1
Monitor10.fixed_ch14	GD_Females	LD	2019-09-18	05:59:00	22:59:00	1379	3	0	1	6
Monitor10.fixed_ch14	GD_Females	LD	2019-09-18	06:05:00	23:05:00	1385	0	1	1	28
Monitor10.fixed_ch14	GD_Females	LD	2019-09-18	06:33:00	23:33:00	1413	5	0	1	10
Monitor10.fixed_ch14	GD_Females	LD	2019-09-18	06:43:00	23:43:00	1423	0	1	1	13
Monitor10.fixed_ch14	GD_Females	LD	2019-09-18	06:56:00	23:56:00	1436	2	0	1	124
Monitor10.fixed_ch14	GD_Females	LD	2019-09-18	09:00:00	02:00:00	120	0	1	1	1
Monitor10.fixed_ch14	GD_Females	LD	2019-09-18	09:01:00	02:01:00	121	2	0	1	32
Monitor10.fixed_ch14	GD_Females	LD	2019-09-18	09:33:00	02:33:00	153	0	1	1	1
Monitor10.fixed_ch14	GD_Females	LD	2019-09-18	09:34:00	02:34:00	154	2	0	1	34
Monitor10.fixed_ch14	GD_Females	LD	2019-09-18	10:08:00	03:08:00	188	0	1	1	2
Monitor10.fixed_ch14	GD_Females	LD	2019-09-18	10:10:00	03:10:00	190	1	0	1	9
Monitor10.fixed_ch14	GD_Females	LD	2019-09-18	10:19:00	03:19:00	199	0	1	1	4
Monitor10.fixed_ch14	GD_Females	LD	2019-09-18	10:23:00	03:23:00	203	2	0	1	7
Monitor10.fixed_ch14	GD_Females	LD	2019-09-18	10:30:00	03:30:00	210	0	1	1	1
Monitor10.fixed_ch14	GD_Females	LD	2019-09-18	10:31:00	03:31:00	211	2	0	1	6
Monitor10.fixed_ch14	GD_Females	LD	2019-09-18	10:37:00	03:37:00	217	0	1	1	2
Monitor10.fixed_ch14	GD_Females	LD	2019-09-18	10:39:00	03:39:00	219	1	0	1	11
Monitor10.fixed_ch14	GD_Females	LD	2019-09-18	10:50:00	03:50:00	230	0	1	1	6
Monitor10.fixed_ch14	GD_Females	LD	2019-09-18	10:56:00	03:56:00	236	1	0	1	6
Monitor10.fixed_ch14	GD_Females	LD	2019-09-18	11:02:00	04:02:00	242	0	1	1	7
Monitor10.fixed_ch14	GD_Females	LD	2019-09-18	11:09:00	04:09:00	249	1	0	1	5
Monitor10.fixed_ch14	GD_Females	LD	2019-09-18	11:14:00	04:14:00	254	0	1	1	119
Monitor10.fixed_ch14	GD_Females	LD	2019-09-18	13:13:00	06:13:00	373	4	0	1	11
Monitor10.fixed_ch14	GD_Females	LD	2019-09-18	13:24:00	06:24:00	384	0	1	1	1
Monitor10.fixed_ch14	GD_Females	LD	2019-09-18	13:25:00	06:25:00	385	1	0	1	42
Monitor10.fixed_ch14	GD_Females	LD	2019-09-18	14:07:00	07:07:00	427	0	1	1	12
Monitor10.fixed_ch14	GD_Females	LD	2019-09-18	14:19:00	07:19:00	439	1	0	1	5
Monitor10.fixed_ch14	GD_Females	LD	2019-09-18	14:24:00	07:24:00	444	0	1	1	1
Monitor10.fixed_ch14	GD_Females	LD	2019-09-18	14:25:00	07:25:00	445	4	0	1	7
Monitor10.fixed_ch14	GD_Females	LD	2019-09-18	14:32:00	07:32:00	452	0	1	1	3
Monitor10.fixed_ch14	GD_Females	LD	2019-09-18	14:35:00	07:35:00	455	1	0	1	22
Monitor10.fixed_ch14	GD_Females	LD	2019-09-18	14:57:00	07:57:00	477	0	1	1	2
Monitor10.fixed_ch14	GD_Females	LD	2019-09-18	14:59:00	07:59:00	479	1	0	1	7
Monitor10.fixed_ch14	GD_Females	LD	2019-09-18	15:06:00	08:06:00	486	0	1	1	2
Monitor10.fixed_ch14	GD_Females	LD	2019-09-18	15:08:00	08:08:00	488	12	0	1	7
Monitor10.fixed_ch14	GD_Females	LD	2019-09-18	15:15:00	08:15:00	495	0	1	1	1
Monitor10.fixed_ch14	GD_Females	LD	2019-09-18	15:16:00	08:16:00	496	1	0	1	12
Monitor10.fixed_ch14	GD_Females	LD	2019-09-18	15:28:00	08:28:00	508	0	1	1	8
Monitor10.fixed_ch14	GD_Females	LD	2019-09-18	15:36:00	08:36:00	516	1	0	1	13
Monitor10.fixed_ch14	GD_Females	LD	2019-09-18	15:49:00	08:49:00	529	0	1	1	2
Monitor10.fixed_ch14	GD_Females	LD	2019-09-18	15:51:00	08:51:00	531	5	0	1	8
Monitor10.fixed_ch14	GD_Females	LD	2019-09-18	15:59:00	08:59:00	539	0	1	1	4
Monitor10.fixed_ch14	GD_Females	LD	2019-09-18	16:03:00	09:03:00	543	2	0	1	13
Monitor10.fixed_ch14	GD_Females	LD	2019-09-18	16:16:00	09:16:00	556	0	1	1	6
Monitor10.fixed_ch14	GD_Females	LD	2019-09-18	16:22:00	09:22:00	562	2	0	1	13
Monitor10.fixed_ch14	GD_Females	LD	2019-09-18	16:35:00	09:35:00	575	0	1	1	1
Monitor10.fixed_ch14	GD_Females	LD	2019-09-18	16:36:00	09:36:00	576	1	0	1	12
Monitor10.fixed_ch14	GD_Females	LD	2019-09-18	16:48:00	09:48:00	588	0	1	1	6
Monitor10.fixed_ch14	GD_Females	LD	2019-09-18	16:54:00	09:54:00	594	1	0	1	8
Monitor10.fixed_ch14	GD_Females	LD	2019-09-18	17:02:00	10:02:00	602	0	1	1	5
Monitor10.fixed_ch14	GD_Females	LD	2019-09-18	17:07:00	10:07:00	607	3	0	1	148
Monitor10.fixed_ch14	GD_Females	LD	2019-09-18	19:35:00	12:35:00	755	0	1	1	225
Monitor10.fixed_ch14	GD_Females	LD	2019-09-18	23:20:00	16:20:00	980	3	0	1	6
Monitor10.fixed_ch14	GD_Females	LD	2019-09-18	23:26:00	16:26:00	986	0	1	1	7
Monitor10.fixed_ch14	GD_Females	LD	2019-09-18	23:33:00	16:33:00	993	3	0	1	27
Monitor10.fixed_ch14	GD_Females	LD	2019-09-19	00:00:00	17:00:00	1020	0	1	1	15
Monitor10.fixed_ch14	GD_Females	LD	2019-09-19	00:15:00	17:15:00	1035	1	0	1	5
Monitor10.fixed_ch14	GD_Females	LD	2019-09-19	00:20:00	17:20:00	1040	0	1	1	50
Monitor10.fixed_ch14	GD_Females	LD	2019-09-19	01:10:00	18:10:00	1090	1	0	1	5
Monitor10.fixed_ch14	GD_Females	LD	2019-09-19	01:15:00	18:15:00	1095	0	1	1	97
Monitor10.fixed_ch14	GD_Females	LD	2019-09-19	02:52:00	19:52:00	1192	1	0	1	23
Monitor10.fixed_ch14	GD_Females	LD	2019-09-19	03:15:00	20:15:00	1215	0	1	1	4
Monitor10.fixed_ch14	GD_Females	LD	2019-09-19	03:19:00	20:19:00	1219	1	0	1	11
Monitor10.fixed_ch14	GD_Females	LD	2019-09-19	03:30:00	20:30:00	1230	0	1	1	14
Monitor10.fixed_ch14	GD_Females	LD	2019-09-19	03:44:00	20:44:00	1244	1	0	1	5
Monitor10.fixed_ch14	GD_Females	LD	2019-09-19	03:49:00	20:49:00	1249	0	1	1	17
Monitor10.fixed_ch14	GD_Females	LD	2019-09-19	04:06:00	21:06:00	1266	9	0	1	6
Monitor10.fixed_ch14	GD_Females	LD	2019-09-19	04:12:00	21:12:00	1272	0	1	1	29
Monitor10.fixed_ch14	GD_Females	LD	2019-09-19	04:41:00	21:41:00	1301	7	0	1	5
Monitor10.fixed_ch14	GD_Females	LD	2019-09-19	04:46:00	21:46:00	1306	0	1	1	32
Monitor10.fixed_ch14	GD_Females	LD	2019-09-19	05:18:00	22:18:00	1338	4	0	1	59
Monitor10.fixed_ch14	GD_Females	LD	2019-09-19	06:17:00	23:17:00	1397	0	1	1	10
Monitor10.fixed_ch14	GD_Females	LD	2019-09-19	06:27:00	23:27:00	1407	3	0	1	16
Monitor10.fixed_ch14	GD_Females	LD	2019-09-19	06:43:00	23:43:00	1423	0	1	1	13
Monitor10.fixed_ch14	GD_Females	LD	2019-09-19	06:56:00	23:56:00	1436	1	0	1	129
Monitor10.fixed_ch14	GD_Females	LD	2019-09-19	09:05:00	02:05:00	125	0	1	1	3
Monitor10.fixed_ch14	GD_Females	LD	2019-09-19	09:08:00	02:08:00	128	1	0	1	20
Monitor10.fixed_ch14	GD_Females	LD	2019-09-19	09:28:00	02:28:00	148	0	1	1	5
Monitor10.fixed_ch14	GD_Females	LD	2019-09-19	09:33:00	02:33:00	153	3	0	1	9
Monitor10.fixed_ch14	GD_Females	LD	2019-09-19	09:42:00	02:42:00	162	0	1	1	2
Monitor10.fixed_ch14	GD_Females	LD	2019-09-19	09:44:00	02:44:00	164	1	0	1	7
Monitor10.fixed_ch14	GD_Females	LD	2019-09-19	09:51:00	02:51:00	171	0	1	1	12
Monitor10.fixed_ch14	GD_Females	LD	2019-09-19	10:03:00	03:03:00	183	10	0	1	5
Monitor10.fixed_ch14	GD_Females	LD	2019-09-19	10:08:00	03:08:00	188	0	1	1	67
Monitor10.fixed_ch14	GD_Females	LD	2019-09-19	11:15:00	04:15:00	255	1	0	1	9
Monitor10.fixed_ch14	GD_Females	LD	2019-09-19	11:24:00	04:24:00	264	0	1	1	1
Monitor10.fixed_ch14	GD_Females	LD	2019-09-19	11:25:00	04:25:00	265	1	0	1	10
Monitor10.fixed_ch14	GD_Females	LD	2019-09-19	11:35:00	04:35:00	275	0	1	1	4
Monitor10.fixed_ch14	GD_Females	LD	2019-09-19	11:39:00	04:39:00	279	1	0	1	6
Monitor10.fixed_ch14	GD_Females	LD	2019-09-19	11:45:00	04:45:00	285	0	1	1	124
Monitor10.fixed_ch14	GD_Females	LD	2019-09-19	13:49:00	06:49:00	409	7	0	1	5
Monitor10.fixed_ch14	GD_Females	LD	2019-09-19	13:54:00	06:54:00	414	0	1	1	20
Monitor10.fixed_ch14	GD_Females	LD	2019-09-19	14:14:00	07:14:00	434	8	0	1	6
Monitor10.fixed_ch14	GD_Females	LD	2019-09-19	14:20:00	07:20:00	440	0	1	1	13
Monitor10.fixed_ch14	GD_Females	LD	2019-09-19	14:33:00	07:33:00	453	2	0	1	6
Monitor10.fixed_ch14	GD_Females	LD	2019-09-19	14:39:00	07:39:00	459	0	1	1	7
Monitor10.fixed_ch14	GD_Females	LD	2019-09-19	14:46:00	07:46:00	466	1	0	1	5
Monitor10.fixed_ch14	GD_Females	LD	2019-09-19	14:51:00	07:51:00	471	0	1	1	14
Monitor10.fixed_ch14	GD_Females	LD	2019-09-19	15:05:00	08:05:00	485	2	0	1	13
Monitor10.fixed_ch14	GD_Females	LD	2019-09-19	15:18:00	08:18:00	498	0	1	1	5
Monitor10.fixed_ch14	GD_Females	LD	2019-09-19	15:23:00	08:23:00	503	2	0	1	6
Monitor10.fixed_ch14	GD_Females	LD	2019-09-19	15:29:00	08:29:00	509	0	1	1	11
Monitor10.fixed_ch14	GD_Females	LD	2019-09-19	15:40:00	08:40:00	520	1	0	1	5
Monitor10.fixed_ch14	GD_Females	LD	2019-09-19	15:45:00	08:45:00	525	0	1	1	1
Monitor10.fixed_ch14	GD_Females	LD	2019-09-19	15:46:00	08:46:00	526	1	0	1	5
Monitor10.fixed_ch14	GD_Females	LD	2019-09-19	15:51:00	08:51:00	531	0	1	1	13
Monitor10.fixed_ch14	GD_Females	LD	2019-09-19	16:04:00	09:04:00	544	2	0	1	16
Monitor10.fixed_ch14	GD_Females	LD	2019-09-19	16:20:00	09:20:00	560	0	1	1	24
Monitor10.fixed_ch14	GD_Females	LD	2019-09-19	16:44:00	09:44:00	584	2	0	1	5
Monitor10.fixed_ch14	GD_Females	LD	2019-09-19	16:49:00	09:49:00	589	0	1	1	2
Monitor10.fixed_ch14	GD_Females	LD	2019-09-19	16:51:00	09:51:00	591	1	0	1	13
Monitor10.fixed_ch14	GD_Females	LD	2019-09-19	17:04:00	10:04:00	604	0	1	1	5
Monitor10.fixed_ch14	GD_Females	LD	2019-09-19	17:09:00	10:09:00	609	1	0	1	9
Monitor10.fixed_ch14	GD_Females	LD	2019-09-19	17:18:00	10:18:00	618	0	1	1	8
Monitor10.fixed_ch14	GD_Females	LD	2019-09-19	17:26:00	10:26:00	626	2	0	1	19
Monitor10.fixed_ch14	GD_Females	LD	2019-09-19	17:45:00	10:45:00	645	0	1	1	1
Monitor10.fixed_ch14	GD_Females	LD	2019-09-19	17:46:00	10:46:00	646	3	0	1	96
Monitor10.fixed_ch14	GD_Females	LD	2019-09-19	19:22:00	12:22:00	742	0	1	1	308
Monitor10.fixed_ch14	GD_Females	LD	2019-09-20	00:30:00	17:30:00	1050	2	0	1	5
Monitor10.fixed_ch14	GD_Females	LD	2019-09-20	00:35:00	17:35:00	1055	0	1	1	39
Monitor10.fixed_ch14	GD_Females	LD	2019-09-20	01:14:00	18:14:00	1094	2	0	1	5
Monitor10.fixed_ch14	GD_Females	LD	2019-09-20	01:19:00	18:19:00	1099	0	1	1	89
Monitor10.fixed_ch14	GD_Females	LD	2019-09-20	02:48:00	19:48:00	1188	1	0	1	5
Monitor10.fixed_ch14	GD_Females	LD	2019-09-20	02:53:00	19:53:00	1193	0	1	1	69
Monitor10.fixed_ch14	GD_Females	LD	2019-09-20	04:02:00	21:02:00	1262	2	0	1	23
Monitor10.fixed_ch14	GD_Females	LD	2019-09-20	04:25:00	21:25:00	1285	0	1	1	148
Monitor10.fixed_ch14	GD_Females	LD	2019-09-20	06:53:00	23:53:00	1433	4	0	1	54
Monitor10.fixed_ch14	GD_Females	LD	2019-09-20	07:47:00	00:47:00	47	0	1	1	1
Monitor10.fixed_ch14	GD_Females	LD	2019-09-20	07:48:00	00:48:00	48	2	0	1	64
Monitor10.fixed_ch14	GD_Females	LD	2019-09-20	08:52:00	01:52:00	112	0	1	1	7
Monitor10.fixed_ch14	GD_Females	LD	2019-09-20	08:59:00	01:59:00	119	1	0	1	28
Monitor10.fixed_ch14	GD_Females	LD	2019-09-20	09:27:00	02:27:00	147	0	1	1	26
Monitor10.fixed_ch14	GD_Females	LD	2019-09-20	09:53:00	02:53:00	173	1	0	1	12
Monitor10.fixed_ch14	GD_Females	LD	2019-09-20	10:05:00	03:05:00	185	0	1	1	38
Monitor10.fixed_ch14	GD_Females	LD	2019-09-20	10:43:00	03:43:00	223	1	0	1	16
Monitor10.fixed_ch14	GD_Females	LD	2019-09-20	10:59:00	03:59:00	239	0	1	1	206
Monitor10.fixed_ch14	GD_Females	LD	2019-09-20	14:25:00	07:25:00	445	4	0	1	5
Monitor10.fixed_ch14	GD_Females	LD	2019-09-20	14:30:00	07:30:00	450	0	1	1	10
Monitor10.fixed_ch14	GD_Females	LD	2019-09-20	14:40:00	07:40:00	460	6	0	1	7
Monitor10.fixed_ch14	GD_Females	LD	2019-09-20	14:47:00	07:47:00	467	0	1	1	12
Monitor10.fixed_ch14	GD_Females	LD	2019-09-20	14:59:00	07:59:00	479	3	0	1	5
Monitor10.fixed_ch14	GD_Females	LD	2019-09-20	15:04:00	08:04:00	484	0	1	1	1
Monitor10.fixed_ch14	GD_Females	LD	2019-09-20	15:05:00	08:05:00	485	3	0	1	5
Monitor10.fixed_ch14	GD_Females	LD	2019-09-20	15:10:00	08:10:00	490	0	1	1	5
Monitor10.fixed_ch14	GD_Females	LD	2019-09-20	15:15:00	08:15:00	495	1	0	1	5
Monitor10.fixed_ch14	GD_Females	LD	2019-09-20	15:20:00	08:20:00	500	0	1	1	3
Monitor10.fixed_ch14	GD_Females	LD	2019-09-20	15:23:00	08:23:00	503	1	0	1	5
Monitor10.fixed_ch14	GD_Females	LD	2019-09-20	15:28:00	08:28:00	508	0	1	1	14
Monitor10.fixed_ch14	GD_Females	LD	2019-09-20	15:42:00	08:42:00	522	2	0	1	10
Monitor10.fixed_ch14	GD_Females	LD	2019-09-20	15:52:00	08:52:00	532	0	1	1	6
Monitor10.fixed_ch14	GD_Females	LD	2019-09-20	15:58:00	08:58:00	538	3	0	1	17
Monitor10.fixed_ch14	GD_Females	LD	2019-09-20	16:15:00	09:15:00	555	0	1	1	4
Monitor10.fixed_ch14	GD_Females	LD	2019-09-20	16:19:00	09:19:00	559	2	0	1	33
Monitor10.fixed_ch14	GD_Females	LD	2019-09-20	16:52:00	09:52:00	592	0	1	1	8
Monitor10.fixed_ch14	GD_Females	LD	2019-09-20	17:00:00	10:00:00	600	1	0	1	18
Monitor10.fixed_ch14	GD_Females	LD	2019-09-20	17:18:00	10:18:00	618	0	1	1	2
Monitor10.fixed_ch14	GD_Females	LD	2019-09-20	17:20:00	10:20:00	620	1	0	1	60
Monitor10.fixed_ch14	GD_Females	LD	2019-09-20	18:20:00	11:20:00	680	0	1	1	2
Monitor10.fixed_ch14	GD_Females	LD	2019-09-20	18:22:00	11:22:00	682	2	0	1	57
Monitor10.fixed_ch14	GD_Females	LD	2019-09-20	19:19:00	12:19:00	739	0	1	1	23
Monitor10.fixed_ch14	GD_Females	LD	2019-09-20	19:42:00	12:42:00	762	3	0	1	9
Monitor10.fixed_ch14	GD_Females	LD	2019-09-20	19:51:00	12:51:00	771	0	1	1	1
Monitor10.fixed_ch14	GD_Females	LD	2019-09-20	19:52:00	12:52:00	772	2	0	1	24
Monitor10.fixed_ch14	GD_Females	LD	2019-09-20	20:16:00	13:16:00	796	0	1	1	17
Monitor10.fixed_ch14	GD_Females	LD	2019-09-20	20:33:00	13:33:00	813	2	0	1	5
Monitor10.fixed_ch14	GD_Females	LD	2019-09-20	20:38:00	13:38:00	818	0	1	1	3
Monitor10.fixed_ch14	GD_Females	LD	2019-09-20	20:41:00	13:41:00	821	1	0	1	5
Monitor10.fixed_ch14	GD_Females	LD	2019-09-20	20:46:00	13:46:00	826	0	1	1	20
Monitor10.fixed_ch14	GD_Females	LD	2019-09-20	21:06:00	14:06:00	846	1	0	1	5
Monitor10.fixed_ch14	GD_Females	LD	2019-09-20	21:11:00	14:11:00	851	0	1	1	45
Monitor10.fixed_ch14	GD_Females	LD	2019-09-20	21:56:00	14:56:00	896	2	0	1	7
Monitor10.fixed_ch14	GD_Females	LD	2019-09-20	22:03:00	15:03:00	903	0	1	1	140
Monitor10.fixed_ch14	GD_Females	LD	2019-09-21	00:23:00	17:23:00	1043	1	0	1	5
Monitor10.fixed_ch14	GD_Females	LD	2019-09-21	00:28:00	17:28:00	1048	0	1	1	5
Monitor10.fixed_ch14	GD_Females	LD	2019-09-21	00:33:00	17:33:00	1053	2	0	1	10
Monitor10.fixed_ch14	GD_Females	LD	2019-09-21	00:43:00	17:43:00	1063	0	1	1	18
Monitor10.fixed_ch14	GD_Females	LD	2019-09-21	01:01:00	18:01:00	1081	2	0	1	5
Monitor10.fixed_ch14	GD_Females	LD	2019-09-21	01:06:00	18:06:00	1086	0	1	1	22
Monitor10.fixed_ch14	GD_Females	LD	2019-09-21	01:28:00	18:28:00	1108	2	0	1	5
Monitor10.fixed_ch14	GD_Females	LD	2019-09-21	01:33:00	18:33:00	1113	0	1	1	3
Monitor10.fixed_ch14	GD_Females	LD	2019-09-21	01:36:00	18:36:00	1116	1	0	1	6
Monitor10.fixed_ch14	GD_Females	LD	2019-09-21	01:42:00	18:42:00	1122	0	1	1	13
Monitor10.fixed_ch14	GD_Females	LD	2019-09-21	01:55:00	18:55:00	1135	2	0	1	5
Monitor10.fixed_ch14	GD_Females	LD	2019-09-21	02:00:00	19:00:00	1140	0	1	1	23
Monitor10.fixed_ch14	GD_Females	LD	2019-09-21	02:23:00	19:23:00	1163	2	0	1	5
Monitor10.fixed_ch14	GD_Females	LD	2019-09-21	02:28:00	19:28:00	1168	0	1	1	44
Monitor10.fixed_ch14	GD_Females	LD	2019-09-21	03:12:00	20:12:00	1212	3	0	1	5
Monitor10.fixed_ch14	GD_Females	LD	2019-09-21	03:17:00	20:17:00	1217	0	1	1	77
Monitor10.fixed_ch14	GD_Females	LD	2019-09-21	04:34:00	21:34:00	1294	1	0	1	31
Monitor10.fixed_ch14	GD_Females	LD	2019-09-21	05:05:00	22:05:00	1325	0	1	1	21
Monitor10.fixed_ch14	GD_Females	LD	2019-09-21	05:26:00	22:26:00	1346	1	0	1	5
Monitor10.fixed_ch14	GD_Females	LD	2019-09-21	05:31:00	22:31:00	1351	0	1	1	6
Monitor10.fixed_ch14	GD_Females	LD	2019-09-21	05:37:00	22:37:00	1357	11	0	1	37
Monitor10.fixed_ch14	GD_Females	LD	2019-09-21	06:14:00	23:14:00	1394	0	1	1	42
Monitor10.fixed_ch14	GD_Females	LD	2019-09-21	06:56:00	23:56:00	1436	1	0	1	139
Monitor10.fixed_ch14	GD_Females	LD	2019-09-21	09:15:00	02:15:00	135	0	1	1	1
Monitor10.fixed_ch14	GD_Females	LD	2019-09-21	09:16:00	02:16:00	136	2	0	1	28
Monitor10.fixed_ch14	GD_Females	LD	2019-09-21	09:44:00	02:44:00	164	0	1	1	2
Monitor10.fixed_ch14	GD_Females	LD	2019-09-21	09:46:00	02:46:00	166	1	0	1	5
Monitor10.fixed_ch14	GD_Females	LD	2019-09-21	09:51:00	02:51:00	171	0	1	1	148
Monitor10.fixed_ch14	GD_Females	LD	2019-09-21	12:19:00	05:19:00	319	3	0	1	5
Monitor10.fixed_ch14	GD_Females	LD	2019-09-21	12:24:00	05:24:00	324	0	1	1	8
Monitor10.fixed_ch14	GD_Females	LD	2019-09-21	12:32:00	05:32:00	332	2	0	1	33
Monitor10.fixed_ch14	GD_Females	LD	2019-09-21	13:05:00	06:05:00	365	0	1	1	6
Monitor10.fixed_ch14	GD_Females	LD	2019-09-21	13:11:00	06:11:00	371	2	0	1	5
Monitor10.fixed_ch14	GD_Females	LD	2019-09-21	13:16:00	06:16:00	376	0	1	1	101
Monitor10.fixed_ch14	GD_Females	LD	2019-09-21	14:57:00	07:57:00	477	2	0	1	5
Monitor10.fixed_ch14	GD_Females	LD	2019-09-21	15:02:00	08:02:00	482	0	1	1	3
Monitor10.fixed_ch14	GD_Females	LD	2019-09-21	15:05:00	08:05:00	485	2	0	1	7
Monitor10.fixed_ch14	GD_Females	LD	2019-09-21	15:12:00	08:12:00	492	0	1	1	5
Monitor10.fixed_ch14	GD_Females	LD	2019-09-21	15:17:00	08:17:00	497	4	0	1	9
Monitor10.fixed_ch14	GD_Females	LD	2019-09-21	15:26:00	08:26:00	506	0	1	1	2
Monitor10.fixed_ch14	GD_Females	LD	2019-09-21	15:28:00	08:28:00	508	1	0	1	5
Monitor10.fixed_ch14	GD_Females	LD	2019-09-21	15:33:00	08:33:00	513	0	1	1	1
Monitor10.fixed_ch14	GD_Females	LD	2019-09-21	15:34:00	08:34:00	514	1	0	1	14
Monitor10.fixed_ch14	GD_Females	LD	2019-09-21	15:48:00	08:48:00	528	0	1	1	6
Monitor10.fixed_ch14	GD_Females	LD	2019-09-21	15:54:00	08:54:00	534	6	0	1	12
Monitor10.fixed_ch14	GD_Females	LD	2019-09-21	16:06:00	09:06:00	546	0	1	1	8
Monitor10.fixed_ch14	GD_Females	LD	2019-09-21	16:14:00	09:14:00	554	1	0	1	5
Monitor10.fixed_ch14	GD_Females	LD	2019-09-21	16:19:00	09:19:00	559	0	1	1	4
Monitor10.fixed_ch14	GD_Females	LD	2019-09-21	16:23:00	09:23:00	563	2	0	1	7
Monitor10.fixed_ch14	GD_Females	LD	2019-09-21	16:30:00	09:30:00	570	0	1	1	10
Monitor10.fixed_ch14	GD_Females	LD	2019-09-21	16:40:00	09:40:00	580	2	0	1	5
Monitor10.fixed_ch14	GD_Females	LD	2019-09-21	16:45:00	09:45:00	585	0	1	1	2
Monitor10.fixed_ch14	GD_Females	LD	2019-09-21	16:47:00	09:47:00	587	1	0	1	36
Monitor10.fixed_ch14	GD_Females	LD	2019-09-21	17:23:00	10:23:00	623	0	1	1	7
Monitor10.fixed_ch14	GD_Females	LD	2019-09-21	17:30:00	10:30:00	630	2	0	1	112
Monitor10.fixed_ch14	GD_Females	LD	2019-09-21	19:22:00	12:22:00	742	0	1	1	265
Monitor10.fixed_ch14	GD_Females	LD	2019-09-21	23:47:00	16:47:00	1007	15	0	1	6
Monitor10.fixed_ch14	GD_Females	LD	2019-09-21	23:53:00	16:53:00	1013	0	1	1	4
Monitor10.fixed_ch14	GD_Females	LD	2019-09-21	23:57:00	16:57:00	1017	1	0	1	5
Monitor10.fixed_ch14	GD_Females	LD	2019-09-22	00:02:00	17:02:00	1022	0	1	1	3
Monitor10.fixed_ch14	GD_Females	LD	2019-09-22	00:05:00	17:05:00	1025	1	0	1	6
Monitor10.fixed_ch14	GD_Females	LD	2019-09-22	00:11:00	17:11:00	1031	0	1	1	8
Monitor10.fixed_ch14	GD_Females	LD	2019-09-22	00:19:00	17:19:00	1039	1	0	1	5
Monitor10.fixed_ch14	GD_Females	LD	2019-09-22	00:24:00	17:24:00	1044	0	1	1	2
Monitor10.fixed_ch14	GD_Females	LD	2019-09-22	00:26:00	17:26:00	1046	1	0	1	5
Monitor10.fixed_ch14	GD_Females	LD	2019-09-22	00:31:00	17:31:00	1051	0	1	1	15
Monitor10.fixed_ch14	GD_Females	LD	2019-09-22	00:46:00	17:46:00	1066	1	0	1	5
Monitor10.fixed_ch14	GD_Females	LD	2019-09-22	00:51:00	17:51:00	1071	0	1	1	1
Monitor10.fixed_ch14	GD_Females	LD	2019-09-22	00:52:00	17:52:00	1072	1	0	1	5
Monitor10.fixed_ch14	GD_Females	LD	2019-09-22	00:57:00	17:57:00	1077	0	1	1	5
Monitor10.fixed_ch14	GD_Females	LD	2019-09-22	01:02:00	18:02:00	1082	1	0	1	15
Monitor10.fixed_ch14	GD_Females	LD	2019-09-22	01:17:00	18:17:00	1097	0	1	1	9
Monitor10.fixed_ch14	GD_Females	LD	2019-09-22	01:26:00	18:26:00	1106	1	0	1	5
Monitor10.fixed_ch14	GD_Females	LD	2019-09-22	01:31:00	18:31:00	1111	0	1	1	3
Monitor10.fixed_ch14	GD_Females	LD	2019-09-22	01:34:00	18:34:00	1114	1	0	1	5
Monitor10.fixed_ch14	GD_Females	LD	2019-09-22	01:39:00	18:39:00	1119	0	1	1	8
Monitor10.fixed_ch14	GD_Females	LD	2019-09-22	01:47:00	18:47:00	1127	1	0	1	16
Monitor10.fixed_ch14	GD_Females	LD	2019-09-22	02:03:00	19:03:00	1143	0	1	1	4
Monitor10.fixed_ch14	GD_Females	LD	2019-09-22	02:07:00	19:07:00	1147	1	0	1	14
Monitor10.fixed_ch14	GD_Females	LD	2019-09-22	02:21:00	19:21:00	1161	0	1	1	6
Monitor10.fixed_ch14	GD_Females	LD	2019-09-22	02:27:00	19:27:00	1167	3	0	1	18
Monitor10.fixed_ch14	GD_Females	LD	2019-09-22	02:45:00	19:45:00	1185	0	1	1	10
Monitor10.fixed_ch14	GD_Females	LD	2019-09-22	02:55:00	19:55:00	1195	2	0	1	6
Monitor10.fixed_ch14	GD_Females	LD	2019-09-22	03:01:00	20:01:00	1201	0	1	1	1
Monitor10.fixed_ch14	GD_Females	LD	2019-09-22	03:02:00	20:02:00	1202	2	0	1	5
Monitor10.fixed_ch14	GD_Females	LD	2019-09-22	03:07:00	20:07:00	1207	0	1	1	2
Monitor10.fixed_ch14	GD_Females	LD	2019-09-22	03:09:00	20:09:00	1209	2	0	1	7
Monitor10.fixed_ch14	GD_Females	LD	2019-09-22	03:16:00	20:16:00	1216	0	1	1	38
Monitor10.fixed_ch14	GD_Females	LD	2019-09-22	03:54:00	20:54:00	1254	3	0	1	18
Monitor10.fixed_ch14	GD_Females	LD	2019-09-22	04:12:00	21:12:00	1272	0	1	1	10
Monitor10.fixed_ch14	GD_Females	LD	2019-09-22	04:22:00	21:22:00	1282	1	0	1	9
Monitor10.fixed_ch14	GD_Females	LD	2019-09-22	04:31:00	21:31:00	1291	0	1	1	20
Monitor10.fixed_ch14	GD_Females	LD	2019-09-22	04:51:00	21:51:00	1311	2	0	1	17
Monitor10.fixed_ch14	GD_Females	LD	2019-09-22	05:08:00	22:08:00	1328	0	1	1	62
Monitor10.fixed_ch14	GD_Females	LD	2019-09-22	06:10:00	23:10:00	1390	11	0	1	15
Monitor10.fixed_ch14	GD_Females	LD	2019-09-22	06:25:00	23:25:00	1405	0	1	1	25
Monitor10.fixed_ch14	GD_Females	LD	2019-09-22	06:50:00	23:50:00	1430	2	0	1	117
Monitor10.fixed_ch14	GD_Females	LD	2019-09-22	08:47:00	01:47:00	107	0	1	1	2
Monitor10.fixed_ch14	GD_Females	LD	2019-09-22	08:49:00	01:49:00	109	1	0	1	26
Monitor10.fixed_ch14	GD_Females	LD	2019-09-22	09:15:00	02:15:00	135	0	1	1	1
Monitor10.fixed_ch14	GD_Females	LD	2019-09-22	09:16:00	02:16:00	136	1	0	1	6
Monitor10.fixed_ch14	GD_Females	LD	2019-09-22	09:22:00	02:22:00	142	0	1	1	6
Monitor10.fixed_ch14	GD_Females	LD	2019-09-22	09:28:00	02:28:00	148	2	0	1	17
Monitor10.fixed_ch14	GD_Females	LD	2019-09-22	09:45:00	02:45:00	165	0	1	1	33
Monitor10.fixed_ch14	GD_Females	LD	2019-09-22	10:18:00	03:18:00	198	1	0	1	8
Monitor10.fixed_ch14	GD_Females	LD	2019-09-22	10:26:00	03:26:00	206	0	1	1	18
Monitor10.fixed_ch14	GD_Females	LD	2019-09-22	10:44:00	03:44:00	224	1	0	1	5
Monitor10.fixed_ch14	GD_Females	LD	2019-09-22	10:49:00	03:49:00	229	0	1	1	22
Monitor10.fixed_ch14	GD_Females	LD	2019-09-22	11:11:00	04:11:00	251	1	0	1	5
Monitor10.fixed_ch14	GD_Females	LD	2019-09-22	11:16:00	04:16:00	256	0	1	1	2
Monitor10.fixed_ch14	GD_Females	LD	2019-09-22	11:18:00	04:18:00	258	3	0	1	5
Monitor10.fixed_ch14	GD_Females	LD	2019-09-22	11:23:00	04:23:00	263	0	1	1	2
Monitor10.fixed_ch14	GD_Females	LD	2019-09-22	11:25:00	04:25:00	265	1	0	1	7
Monitor10.fixed_ch14	GD_Females	LD	2019-09-22	11:32:00	04:32:00	272	0	1	1	22
Monitor10.fixed_ch14	GD_Females	LD	2019-09-22	11:54:00	04:54:00	294	1	0	1	5
Monitor10.fixed_ch14	GD_Females	LD	2019-09-22	11:59:00	04:59:00	299	0	1	1	70
Monitor10.fixed_ch14	GD_Females	LD	2019-09-22	13:09:00	06:09:00	369	6	0	1	17
Monitor10.fixed_ch14	GD_Females	LD	2019-09-22	13:26:00	06:26:00	386	0	1	1	2
Monitor10.fixed_ch14	GD_Females	LD	2019-09-22	13:28:00	06:28:00	388	2	0	1	17
Monitor10.fixed_ch14	GD_Females	LD	2019-09-22	13:45:00	06:45:00	405	0	1	1	5
Monitor10.fixed_ch14	GD_Females	LD	2019-09-22	13:50:00	06:50:00	410	1	0	1	8
Monitor10.fixed_ch14	GD_Females	LD	2019-09-22	13:58:00	06:58:00	418	0	1	1	5
Monitor10.fixed_ch14	GD_Females	LD	2019-09-22	14:03:00	07:03:00	423	3	0	1	8
Monitor10.fixed_ch14	GD_Females	LD	2019-09-22	14:11:00	07:11:00	431	0	1	1	5
Monitor10.fixed_ch14	GD_Females	LD	2019-09-22	14:16:00	07:16:00	436	1	0	1	7
Monitor10.fixed_ch14	GD_Females	LD	2019-09-22	14:23:00	07:23:00	443	0	1	1	2
Monitor10.fixed_ch14	GD_Females	LD	2019-09-22	14:25:00	07:25:00	445	1	0	1	5
Monitor10.fixed_ch14	GD_Females	LD	2019-09-22	14:30:00	07:30:00	450	0	1	1	5
Monitor10.fixed_ch14	GD_Females	LD	2019-09-22	14:35:00	07:35:00	455	1	0	1	5
Monitor10.fixed_ch14	GD_Females	LD	2019-09-22	14:40:00	07:40:00	460	0	1	1	4
Monitor10.fixed_ch14	GD_Females	LD	2019-09-22	14:44:00	07:44:00	464	1	0	1	7
Monitor10.fixed_ch14	GD_Females	LD	2019-09-22	14:51:00	07:51:00	471	0	1	1	27
Monitor10.fixed_ch14	GD_Females	LD	2019-09-22	15:18:00	08:18:00	498	1	0	1	5
Monitor10.fixed_ch14	GD_Females	LD	2019-09-22	15:23:00	08:23:00	503	0	1	1	3
Monitor10.fixed_ch14	GD_Females	LD	2019-09-22	15:26:00	08:26:00	506	1	0	1	10
Monitor10.fixed_ch14	GD_Females	LD	2019-09-22	15:36:00	08:36:00	516	0	1	1	12
Monitor10.fixed_ch14	GD_Females	LD	2019-09-22	15:48:00	08:48:00	528	1	0	1	29
Monitor10.fixed_ch14	GD_Females	LD	2019-09-22	16:17:00	09:17:00	557	0	1	1	8
Monitor10.fixed_ch14	GD_Females	LD	2019-09-22	16:25:00	09:25:00	565	1	0	1	7
Monitor10.fixed_ch14	GD_Females	LD	2019-09-22	16:32:00	09:32:00	572	0	1	1	17
Monitor10.fixed_ch14	GD_Females	LD	2019-09-22	16:49:00	09:49:00	589	5	0	1	11
Monitor10.fixed_ch14	GD_Females	LD	2019-09-22	17:00:00	10:00:00	600	0	1	1	26
Monitor10.fixed_ch14	GD_Females	LD	2019-09-22	17:26:00	10:26:00	626	1	0	1	16
Monitor10.fixed_ch14	GD_Females	LD	2019-09-22	17:42:00	10:42:00	642	0	1	1	1
Monitor10.fixed_ch14	GD_Females	LD	2019-09-22	17:43:00	10:43:00	643	1	0	1	12
Monitor10.fixed_ch14	GD_Females	LD	2019-09-22	17:55:00	10:55:00	655	0	1	1	1
Monitor10.fixed_ch14	GD_Females	LD	2019-09-22	17:56:00	10:56:00	656	1	0	1	88
Monitor10.fixed_ch14	GD_Females	LD	2019-09-22	19:24:00	12:24:00	744	0	1	1	366
Monitor10.fixed_ch14	GD_Females	LD	2019-09-23	01:30:00	18:30:00	1110	2	0	1	5
Monitor10.fixed_ch14	GD_Females	LD	2019-09-23	01:35:00	18:35:00	1115	0	1	1	11
Monitor10.fixed_ch14	GD_Females	LD	2019-09-23	01:46:00	18:46:00	1126	1	0	1	6
Monitor10.fixed_ch14	GD_Females	LD	2019-09-23	01:52:00	18:52:00	1132	0	1	1	3
Monitor10.fixed_ch14	GD_Females	LD	2019-09-23	01:55:00	18:55:00	1135	2	0	1	5
Monitor10.fixed_ch14	GD_Females	LD	2019-09-23	02:00:00	19:00:00	1140	0	1	1	8
Monitor10.fixed_ch14	GD_Females	LD	2019-09-23	02:08:00	19:08:00	1148	2	0	1	6
Monitor10.fixed_ch14	GD_Females	LD	2019-09-23	02:14:00	19:14:00	1154	0	1	1	25
Monitor10.fixed_ch14	GD_Females	LD	2019-09-23	02:39:00	19:39:00	1179	1	0	1	14
Monitor10.fixed_ch14	GD_Females	LD	2019-09-23	02:53:00	19:53:00	1193	0	1	1	2
Monitor10.fixed_ch14	GD_Females	LD	2019-09-23	02:55:00	19:55:00	1195	2	0	1	5
Monitor10.fixed_ch14	GD_Females	LD	2019-09-23	03:00:00	20:00:00	1200	0	1	1	6
Monitor10.fixed_ch14	GD_Females	LD	2019-09-23	03:06:00	20:06:00	1206	1	0	1	12
Monitor10.fixed_ch14	GD_Females	LD	2019-09-23	03:18:00	20:18:00	1218	0	1	1	4
Monitor10.fixed_ch14	GD_Females	LD	2019-09-23	03:22:00	20:22:00	1222	1	0	1	15
Monitor10.fixed_ch14	GD_Females	LD	2019-09-23	03:37:00	20:37:00	1237	0	1	1	25
Monitor10.fixed_ch14	GD_Females	LD	2019-09-23	04:02:00	21:02:00	1262	3	0	1	10
Monitor10.fixed_ch14	GD_Females	LD	2019-09-23	04:12:00	21:12:00	1272	0	1	1	1
Monitor10.fixed_ch14	GD_Females	LD	2019-09-23	04:13:00	21:13:00	1273	2	0	1	8
Monitor10.fixed_ch14	GD_Females	LD	2019-09-23	04:21:00	21:21:00	1281	0	1	1	51
Monitor10.fixed_ch14	GD_Females	LD	2019-09-23	05:12:00	22:12:00	1332	11	0	1	45
Monitor10.fixed_ch14	GD_Females	LD	2019-09-23	05:57:00	22:57:00	1377	0	1	1	50
Monitor10.fixed_ch14	GD_Females	LD	2019-09-23	06:47:00	23:47:00	1427	3	0	1	101
Monitor10.fixed_ch14	GD_Females	LD	2019-09-23	08:28:00	01:28:00	88	0	1	1	2
Monitor10.fixed_ch14	GD_Females	LD	2019-09-23	08:30:00	01:30:00	90	2	0	1	73
Monitor10.fixed_ch14	GD_Females	LD	2019-09-23	09:43:00	02:43:00	163	0	1	1	17
Monitor10.fixed_ch14	GD_Females	LD	2019-09-23	10:00:00	03:00:00	180	2	0	1	5
Monitor10.fixed_ch14	GD_Females	LD	2019-09-23	10:05:00	03:05:00	185	0	1	1	22
Monitor10.fixed_ch14	GD_Females	LD	2019-09-23	10:27:00	03:27:00	207	1	0	1	9
Monitor10.fixed_ch14	GD_Females	LD	2019-09-23	10:36:00	03:36:00	216	0	1	1	5
Monitor10.fixed_ch14	GD_Females	LD	2019-09-23	10:41:00	03:41:00	221	3	0	1	5
Monitor10.fixed_ch14	GD_Females	LD	2019-09-23	10:46:00	03:46:00	226	0	1	1	13
Monitor10.fixed_ch14	GD_Females	LD	2019-09-23	10:59:00	03:59:00	239	1	0	1	6
Monitor10.fixed_ch14	GD_Females	LD	2019-09-23	11:05:00	04:05:00	245	0	1	1	38
Monitor10.fixed_ch14	GD_Females	LD	2019-09-23	11:43:00	04:43:00	283	4	0	1	5
Monitor10.fixed_ch14	GD_Females	LD	2019-09-23	11:48:00	04:48:00	288	0	1	1	1
Monitor10.fixed_ch14	GD_Females	LD	2019-09-23	11:49:00	04:49:00	289	1	0	1	5
Monitor10.fixed_ch14	GD_Females	LD	2019-09-23	11:54:00	04:54:00	294	0	1	1	2
Monitor10.fixed_ch14	GD_Females	LD	2019-09-23	11:56:00	04:56:00	296	3	0	1	5
Monitor10.fixed_ch14	GD_Females	LD	2019-09-23	12:01:00	05:01:00	301	0	1	1	9
Monitor10.fixed_ch14	GD_Females	LD	2019-09-23	12:10:00	05:10:00	310	4	0	1	5
Monitor10.fixed_ch14	GD_Females	LD	2019-09-23	12:15:00	05:15:00	315	0	1	1	102
Monitor10.fixed_ch14	GD_Females	LD	2019-09-23	13:57:00	06:57:00	417	2	0	1	13
Monitor10.fixed_ch14	GD_Females	LD	2019-09-23	14:10:00	07:10:00	430	0	1	1	7
Monitor10.fixed_ch14	GD_Females	LD	2019-09-23	14:17:00	07:17:00	437	4	0	1	27
Monitor10.fixed_ch14	GD_Females	LD	2019-09-23	14:44:00	07:44:00	464	0	1	1	20
Monitor10.fixed_ch14	GD_Females	LD	2019-09-23	15:04:00	08:04:00	484	1	0	1	5
Monitor10.fixed_ch14	GD_Females	LD	2019-09-23	15:09:00	08:09:00	489	0	1	1	106
Monitor10.fixed_ch14	GD_Females	LD	2019-09-23	16:55:00	09:55:00	595	3	0	1	5
Monitor10.fixed_ch14	GD_Females	LD	2019-09-23	17:00:00	10:00:00	600	0	1	1	4
Monitor10.fixed_ch14	GD_Females	LD	2019-09-23	17:04:00	10:04:00	604	3	0	1	136
Monitor10.fixed_ch14	GD_Females	LD	2019-09-23	19:20:00	12:20:00	740	0	1	1	387
Monitor10.fixed_ch15	GD_Females	LD	2019-09-17	01:51:00	18:51:00	1131	1	0	1	11
Monitor10.fixed_ch15	GD_Females	LD	2019-09-17	02:02:00	19:02:00	1142	0	1	1	6
Monitor10.fixed_ch15	GD_Females	LD	2019-09-17	02:08:00	19:08:00	1148	1	0	1	6
Monitor10.fixed_ch15	GD_Females	LD	2019-09-17	02:14:00	19:14:00	1154	0	1	1	12
Monitor10.fixed_ch15	GD_Females	LD	2019-09-17	02:26:00	19:26:00	1166	2	0	1	6
Monitor10.fixed_ch15	GD_Females	LD	2019-09-17	02:32:00	19:32:00	1172	0	1	1	21
Monitor10.fixed_ch15	GD_Females	LD	2019-09-17	02:53:00	19:53:00	1193	2	0	1	8
Monitor10.fixed_ch15	GD_Females	LD	2019-09-17	03:01:00	20:01:00	1201	0	1	1	87
Monitor10.fixed_ch15	GD_Females	LD	2019-09-17	04:28:00	21:28:00	1288	1	0	1	19
Monitor10.fixed_ch15	GD_Females	LD	2019-09-17	04:47:00	21:47:00	1307	0	1	1	129
Monitor10.fixed_ch15	GD_Females	LD	2019-09-17	06:56:00	23:56:00	1436	1	0	1	101
Monitor10.fixed_ch15	GD_Females	LD	2019-09-17	08:37:00	01:37:00	97	0	1	1	1
Monitor10.fixed_ch15	GD_Females	LD	2019-09-17	08:38:00	01:38:00	98	2	0	1	110
Monitor10.fixed_ch15	GD_Females	LD	2019-09-17	10:28:00	03:28:00	208	0	1	1	1
Monitor10.fixed_ch15	GD_Females	LD	2019-09-17	10:29:00	03:29:00	209	1	0	1	24
Monitor10.fixed_ch15	GD_Females	LD	2019-09-17	10:53:00	03:53:00	233	0	1	1	6
Monitor10.fixed_ch15	GD_Females	LD	2019-09-17	10:59:00	03:59:00	239	3	0	1	21
Monitor10.fixed_ch15	GD_Females	LD	2019-09-17	11:20:00	04:20:00	260	0	1	1	2
Monitor10.fixed_ch15	GD_Females	LD	2019-09-17	11:22:00	04:22:00	262	3	0	1	11
Monitor10.fixed_ch15	GD_Females	LD	2019-09-17	11:33:00	04:33:00	273	0	1	1	5
Monitor10.fixed_ch15	GD_Females	LD	2019-09-17	11:38:00	04:38:00	278	4	0	1	8
Monitor10.fixed_ch15	GD_Females	LD	2019-09-17	11:46:00	04:46:00	286	0	1	1	3
Monitor10.fixed_ch15	GD_Females	LD	2019-09-17	11:49:00	04:49:00	289	1	0	1	6
Monitor10.fixed_ch15	GD_Females	LD	2019-09-17	11:55:00	04:55:00	295	0	1	1	2
Monitor10.fixed_ch15	GD_Females	LD	2019-09-17	11:57:00	04:57:00	297	1	0	1	9
Monitor10.fixed_ch15	GD_Females	LD	2019-09-17	12:06:00	05:06:00	306	0	1	1	5
Monitor10.fixed_ch15	GD_Females	LD	2019-09-17	12:11:00	05:11:00	311	3	0	1	14
Monitor10.fixed_ch15	GD_Females	LD	2019-09-17	12:25:00	05:25:00	325	0	1	1	12
Monitor10.fixed_ch15	GD_Females	LD	2019-09-17	12:37:00	05:37:00	337	3	0	1	8
Monitor10.fixed_ch15	GD_Females	LD	2019-09-17	12:45:00	05:45:00	345	0	1	1	18
Monitor10.fixed_ch15	GD_Females	LD	2019-09-17	13:03:00	06:03:00	363	2	0	1	6
Monitor10.fixed_ch15	GD_Females	LD	2019-09-17	13:09:00	06:09:00	369	0	1	1	12
Monitor10.fixed_ch15	GD_Females	LD	2019-09-17	13:21:00	06:21:00	381	2	0	1	9
Monitor10.fixed_ch15	GD_Females	LD	2019-09-17	13:30:00	06:30:00	390	0	1	1	3
Monitor10.fixed_ch15	GD_Females	LD	2019-09-17	13:33:00	06:33:00	393	2	0	1	12
Monitor10.fixed_ch15	GD_Females	LD	2019-09-17	13:45:00	06:45:00	405	0	1	1	11
Monitor10.fixed_ch15	GD_Females	LD	2019-09-17	13:56:00	06:56:00	416	3	0	1	13
Monitor10.fixed_ch15	GD_Females	LD	2019-09-17	14:09:00	07:09:00	429	0	1	1	16
Monitor10.fixed_ch15	GD_Females	LD	2019-09-17	14:25:00	07:25:00	445	1	0	1	6
Monitor10.fixed_ch15	GD_Females	LD	2019-09-17	14:31:00	07:31:00	451	0	1	1	5
Monitor10.fixed_ch15	GD_Females	LD	2019-09-17	14:36:00	07:36:00	456	3	0	1	13
Monitor10.fixed_ch15	GD_Females	LD	2019-09-17	14:49:00	07:49:00	469	0	1	1	2
Monitor10.fixed_ch15	GD_Females	LD	2019-09-17	14:51:00	07:51:00	471	1	0	1	5
Monitor10.fixed_ch15	GD_Females	LD	2019-09-17	14:56:00	07:56:00	476	0	1	1	3
Monitor10.fixed_ch15	GD_Females	LD	2019-09-17	14:59:00	07:59:00	479	1	0	1	5
Monitor10.fixed_ch15	GD_Females	LD	2019-09-17	15:04:00	08:04:00	484	0	1	1	6
Monitor10.fixed_ch15	GD_Females	LD	2019-09-17	15:10:00	08:10:00	490	1	0	1	19
Monitor10.fixed_ch15	GD_Females	LD	2019-09-17	15:29:00	08:29:00	509	0	1	1	9
Monitor10.fixed_ch15	GD_Females	LD	2019-09-17	15:38:00	08:38:00	518	1	0	1	5
Monitor10.fixed_ch15	GD_Females	LD	2019-09-17	15:43:00	08:43:00	523	0	1	1	11
Monitor10.fixed_ch15	GD_Females	LD	2019-09-17	15:54:00	08:54:00	534	3	0	1	19
Monitor10.fixed_ch15	GD_Females	LD	2019-09-17	16:13:00	09:13:00	553	0	1	1	8
Monitor10.fixed_ch15	GD_Females	LD	2019-09-17	16:21:00	09:21:00	561	1	0	1	15
Monitor10.fixed_ch15	GD_Females	LD	2019-09-17	16:36:00	09:36:00	576	0	1	1	2
Monitor10.fixed_ch15	GD_Females	LD	2019-09-17	16:38:00	09:38:00	578	2	0	1	151
Monitor10.fixed_ch15	GD_Females	LD	2019-09-17	19:09:00	12:09:00	729	0	1	1	317
Monitor10.fixed_ch15	GD_Females	LD	2019-09-18	00:26:00	17:26:00	1046	1	0	1	12
Monitor10.fixed_ch15	GD_Females	LD	2019-09-18	00:38:00	17:38:00	1058	0	1	1	11
Monitor10.fixed_ch15	GD_Females	LD	2019-09-18	00:49:00	17:49:00	1069	2	0	1	7
Monitor10.fixed_ch15	GD_Females	LD	2019-09-18	00:56:00	17:56:00	1076	0	1	1	16
Monitor10.fixed_ch15	GD_Females	LD	2019-09-18	01:12:00	18:12:00	1092	1	0	1	12
Monitor10.fixed_ch15	GD_Females	LD	2019-09-18	01:24:00	18:24:00	1104	0	1	1	14
Monitor10.fixed_ch15	GD_Females	LD	2019-09-18	01:38:00	18:38:00	1118	4	0	1	9
Monitor10.fixed_ch15	GD_Females	LD	2019-09-18	01:47:00	18:47:00	1127	0	1	1	10
Monitor10.fixed_ch15	GD_Females	LD	2019-09-18	01:57:00	18:57:00	1137	1	0	1	9
Monitor10.fixed_ch15	GD_Females	LD	2019-09-18	02:06:00	19:06:00	1146	0	1	1	8
Monitor10.fixed_ch15	GD_Females	LD	2019-09-18	02:14:00	19:14:00	1154	1	0	1	13
Monitor10.fixed_ch15	GD_Females	LD	2019-09-18	02:27:00	19:27:00	1167	0	1	1	11
Monitor10.fixed_ch15	GD_Females	LD	2019-09-18	02:38:00	19:38:00	1178	1	0	1	17
Monitor10.fixed_ch15	GD_Females	LD	2019-09-18	02:55:00	19:55:00	1195	0	1	1	2
Monitor10.fixed_ch15	GD_Females	LD	2019-09-18	02:57:00	19:57:00	1197	3	0	1	8
Monitor10.fixed_ch15	GD_Females	LD	2019-09-18	03:05:00	20:05:00	1205	0	1	1	19
Monitor10.fixed_ch15	GD_Females	LD	2019-09-18	03:24:00	20:24:00	1224	1	0	1	24
Monitor10.fixed_ch15	GD_Females	LD	2019-09-18	03:48:00	20:48:00	1248	0	1	1	38
Monitor10.fixed_ch15	GD_Females	LD	2019-09-18	04:26:00	21:26:00	1286	5	0	1	5
Monitor10.fixed_ch15	GD_Females	LD	2019-09-18	04:31:00	21:31:00	1291	0	1	1	16
Monitor10.fixed_ch15	GD_Females	LD	2019-09-18	04:47:00	21:47:00	1307	6	0	1	5
Monitor10.fixed_ch15	GD_Females	LD	2019-09-18	04:52:00	21:52:00	1312	0	1	1	40
Monitor10.fixed_ch15	GD_Females	LD	2019-09-18	05:32:00	22:32:00	1352	1	0	1	5
Monitor10.fixed_ch15	GD_Females	LD	2019-09-18	05:37:00	22:37:00	1357	0	1	1	38
Monitor10.fixed_ch15	GD_Females	LD	2019-09-18	06:15:00	23:15:00	1395	1	0	1	7
Monitor10.fixed_ch15	GD_Females	LD	2019-09-18	06:22:00	23:22:00	1402	0	1	1	3
Monitor10.fixed_ch15	GD_Females	LD	2019-09-18	06:25:00	23:25:00	1405	1	0	1	5
Monitor10.fixed_ch15	GD_Females	LD	2019-09-18	06:30:00	23:30:00	1410	0	1	1	24
Monitor10.fixed_ch15	GD_Females	LD	2019-09-18	06:54:00	23:54:00	1434	6	0	1	47
Monitor10.fixed_ch15	GD_Females	LD	2019-09-18	07:41:00	00:41:00	41	0	1	1	1
Monitor10.fixed_ch15	GD_Females	LD	2019-09-18	07:42:00	00:42:00	42	2	0	1	43
Monitor10.fixed_ch15	GD_Females	LD	2019-09-18	08:25:00	01:25:00	85	0	1	1	2
Monitor10.fixed_ch15	GD_Females	LD	2019-09-18	08:27:00	01:27:00	87	2	0	1	21
Monitor10.fixed_ch15	GD_Females	LD	2019-09-18	08:48:00	01:48:00	108	0	1	1	1
Monitor10.fixed_ch15	GD_Females	LD	2019-09-18	08:49:00	01:49:00	109	3	0	1	12
Monitor10.fixed_ch15	GD_Females	LD	2019-09-18	09:01:00	02:01:00	121	0	1	1	2
Monitor10.fixed_ch15	GD_Females	LD	2019-09-18	09:03:00	02:03:00	123	1	0	1	77
Monitor10.fixed_ch15	GD_Females	LD	2019-09-18	10:20:00	03:20:00	200	0	1	1	1
Monitor10.fixed_ch15	GD_Females	LD	2019-09-18	10:21:00	03:21:00	201	2	0	1	22
Monitor10.fixed_ch15	GD_Females	LD	2019-09-18	10:43:00	03:43:00	223	0	1	1	2
Monitor10.fixed_ch15	GD_Females	LD	2019-09-18	10:45:00	03:45:00	225	1	0	1	17
Monitor10.fixed_ch15	GD_Females	LD	2019-09-18	11:02:00	04:02:00	242	0	1	1	4
Monitor10.fixed_ch15	GD_Females	LD	2019-09-18	11:06:00	04:06:00	246	3	0	1	7
Monitor10.fixed_ch15	GD_Females	LD	2019-09-18	11:13:00	04:13:00	253	0	1	1	2
Monitor10.fixed_ch15	GD_Females	LD	2019-09-18	11:15:00	04:15:00	255	1	0	1	13
Monitor10.fixed_ch15	GD_Females	LD	2019-09-18	11:28:00	04:28:00	268	0	1	1	5
Monitor10.fixed_ch15	GD_Females	LD	2019-09-18	11:33:00	04:33:00	273	1	0	1	16
Monitor10.fixed_ch15	GD_Females	LD	2019-09-18	11:49:00	04:49:00	289	0	1	1	5
Monitor10.fixed_ch15	GD_Females	LD	2019-09-18	11:54:00	04:54:00	294	1	0	1	10
Monitor10.fixed_ch15	GD_Females	LD	2019-09-18	12:04:00	05:04:00	304	0	1	1	4
Monitor10.fixed_ch15	GD_Females	LD	2019-09-18	12:08:00	05:08:00	308	2	0	1	8
Monitor10.fixed_ch15	GD_Females	LD	2019-09-18	12:16:00	05:16:00	316	0	1	1	1
Monitor10.fixed_ch15	GD_Females	LD	2019-09-18	12:17:00	05:17:00	317	2	0	1	7
Monitor10.fixed_ch15	GD_Females	LD	2019-09-18	12:24:00	05:24:00	324	0	1	1	8
Monitor10.fixed_ch15	GD_Females	LD	2019-09-18	12:32:00	05:32:00	332	3	0	1	20
Monitor10.fixed_ch15	GD_Females	LD	2019-09-18	12:52:00	05:52:00	352	0	1	1	7
Monitor10.fixed_ch15	GD_Females	LD	2019-09-18	12:59:00	05:59:00	359	1	0	1	15
Monitor10.fixed_ch15	GD_Females	LD	2019-09-18	13:14:00	06:14:00	374	0	1	1	9
Monitor10.fixed_ch15	GD_Females	LD	2019-09-18	13:23:00	06:23:00	383	1	0	1	5
Monitor10.fixed_ch15	GD_Females	LD	2019-09-18	13:28:00	06:28:00	388	0	1	1	1
Monitor10.fixed_ch15	GD_Females	LD	2019-09-18	13:29:00	06:29:00	389	39	0	1	11
Monitor10.fixed_ch15	GD_Females	LD	2019-09-18	13:40:00	06:40:00	400	0	1	1	6
Monitor10.fixed_ch15	GD_Females	LD	2019-09-18	13:46:00	06:46:00	406	1	0	1	8
Monitor10.fixed_ch15	GD_Females	LD	2019-09-18	13:54:00	06:54:00	414	0	1	1	4
Monitor10.fixed_ch15	GD_Females	LD	2019-09-18	13:58:00	06:58:00	418	1	0	1	6
Monitor10.fixed_ch15	GD_Females	LD	2019-09-18	14:04:00	07:04:00	424	0	1	1	6
Monitor10.fixed_ch15	GD_Females	LD	2019-09-18	14:10:00	07:10:00	430	1	0	1	13
Monitor10.fixed_ch15	GD_Females	LD	2019-09-18	14:23:00	07:23:00	443	0	1	1	6
Monitor10.fixed_ch15	GD_Females	LD	2019-09-18	14:29:00	07:29:00	449	2	0	1	8
Monitor10.fixed_ch15	GD_Females	LD	2019-09-18	14:37:00	07:37:00	457	0	1	1	11
Monitor10.fixed_ch15	GD_Females	LD	2019-09-18	14:48:00	07:48:00	468	1	0	1	8
Monitor10.fixed_ch15	GD_Females	LD	2019-09-18	14:56:00	07:56:00	476	0	1	1	20
Monitor10.fixed_ch15	GD_Females	LD	2019-09-18	15:16:00	08:16:00	496	2	0	1	7
Monitor10.fixed_ch15	GD_Females	LD	2019-09-18	15:23:00	08:23:00	503	0	1	1	1
Monitor10.fixed_ch15	GD_Females	LD	2019-09-18	15:24:00	08:24:00	504	2	0	1	11
Monitor10.fixed_ch15	GD_Females	LD	2019-09-18	15:35:00	08:35:00	515	0	1	1	3
Monitor10.fixed_ch15	GD_Females	LD	2019-09-18	15:38:00	08:38:00	518	2	0	1	5
Monitor10.fixed_ch15	GD_Females	LD	2019-09-18	15:43:00	08:43:00	523	0	1	1	1
Monitor10.fixed_ch15	GD_Females	LD	2019-09-18	15:44:00	08:44:00	524	1	0	1	9
Monitor10.fixed_ch15	GD_Females	LD	2019-09-18	15:53:00	08:53:00	533	0	1	1	10
Monitor10.fixed_ch15	GD_Females	LD	2019-09-18	16:03:00	09:03:00	543	1	0	1	10
Monitor10.fixed_ch15	GD_Females	LD	2019-09-18	16:13:00	09:13:00	553	0	1	1	2
Monitor10.fixed_ch15	GD_Females	LD	2019-09-18	16:15:00	09:15:00	555	1	0	1	7
Monitor10.fixed_ch15	GD_Females	LD	2019-09-18	16:22:00	09:22:00	562	0	1	1	3
Monitor10.fixed_ch15	GD_Females	LD	2019-09-18	16:25:00	09:25:00	565	1	0	1	7
Monitor10.fixed_ch15	GD_Females	LD	2019-09-18	16:32:00	09:32:00	572	0	1	1	5
Monitor10.fixed_ch15	GD_Females	LD	2019-09-18	16:37:00	09:37:00	577	3	0	1	56
Monitor10.fixed_ch15	GD_Females	LD	2019-09-18	17:33:00	10:33:00	633	0	1	1	5
Monitor10.fixed_ch15	GD_Females	LD	2019-09-18	17:38:00	10:38:00	638	1	0	1	9
Monitor10.fixed_ch15	GD_Females	LD	2019-09-18	17:47:00	10:47:00	647	0	1	1	2
Monitor10.fixed_ch15	GD_Females	LD	2019-09-18	17:49:00	10:49:00	649	1	0	1	48
Monitor10.fixed_ch15	GD_Females	LD	2019-09-18	18:37:00	11:37:00	697	0	1	1	7
Monitor10.fixed_ch15	GD_Females	LD	2019-09-18	18:44:00	11:44:00	704	2	0	1	7
Monitor10.fixed_ch15	GD_Females	LD	2019-09-18	18:51:00	11:51:00	711	0	1	1	7
Monitor10.fixed_ch15	GD_Females	LD	2019-09-18	18:58:00	11:58:00	718	2	0	1	11
Monitor10.fixed_ch15	GD_Females	LD	2019-09-18	19:09:00	12:09:00	729	0	1	1	303
Monitor10.fixed_ch15	GD_Females	LD	2019-09-19	00:12:00	17:12:00	1032	1	0	1	11
Monitor10.fixed_ch15	GD_Females	LD	2019-09-19	00:23:00	17:23:00	1043	0	1	1	2
Monitor10.fixed_ch15	GD_Females	LD	2019-09-19	00:25:00	17:25:00	1045	2	0	1	9
Monitor10.fixed_ch15	GD_Females	LD	2019-09-19	00:34:00	17:34:00	1054	0	1	1	18
Monitor10.fixed_ch15	GD_Females	LD	2019-09-19	00:52:00	17:52:00	1072	3	0	1	22
Monitor10.fixed_ch15	GD_Females	LD	2019-09-19	01:14:00	18:14:00	1094	0	1	1	15
Monitor10.fixed_ch15	GD_Females	LD	2019-09-19	01:29:00	18:29:00	1109	1	0	1	20
Monitor10.fixed_ch15	GD_Females	LD	2019-09-19	01:49:00	18:49:00	1129	0	1	1	4
Monitor10.fixed_ch15	GD_Females	LD	2019-09-19	01:53:00	18:53:00	1133	4	0	1	5
Monitor10.fixed_ch15	GD_Females	LD	2019-09-19	01:58:00	18:58:00	1138	0	1	1	21
Monitor10.fixed_ch15	GD_Females	LD	2019-09-19	02:19:00	19:19:00	1159	1	0	1	19
Monitor10.fixed_ch15	GD_Females	LD	2019-09-19	02:38:00	19:38:00	1178	0	1	1	5
Monitor10.fixed_ch15	GD_Females	LD	2019-09-19	02:43:00	19:43:00	1183	4	0	1	9
Monitor10.fixed_ch15	GD_Females	LD	2019-09-19	02:52:00	19:52:00	1192	0	1	1	20
Monitor10.fixed_ch15	GD_Females	LD	2019-09-19	03:12:00	20:12:00	1212	1	0	1	7
Monitor10.fixed_ch15	GD_Females	LD	2019-09-19	03:19:00	20:19:00	1219	0	1	1	15
Monitor10.fixed_ch15	GD_Females	LD	2019-09-19	03:34:00	20:34:00	1234	2	0	1	12
Monitor10.fixed_ch15	GD_Females	LD	2019-09-19	03:46:00	20:46:00	1246	0	1	1	6
Monitor10.fixed_ch15	GD_Females	LD	2019-09-19	03:52:00	20:52:00	1252	2	0	1	7
Monitor10.fixed_ch15	GD_Females	LD	2019-09-19	03:59:00	20:59:00	1259	0	1	1	11
Monitor10.fixed_ch15	GD_Females	LD	2019-09-19	04:10:00	21:10:00	1270	3	0	1	13
Monitor10.fixed_ch15	GD_Females	LD	2019-09-19	04:23:00	21:23:00	1283	0	1	1	5
Monitor10.fixed_ch15	GD_Females	LD	2019-09-19	04:28:00	21:28:00	1288	5	0	1	5
Monitor10.fixed_ch15	GD_Females	LD	2019-09-19	04:33:00	21:33:00	1293	0	1	1	1
Monitor10.fixed_ch15	GD_Females	LD	2019-09-19	04:34:00	21:34:00	1294	2	0	1	7
Monitor10.fixed_ch15	GD_Females	LD	2019-09-19	04:41:00	21:41:00	1301	0	1	1	18
Monitor10.fixed_ch15	GD_Females	LD	2019-09-19	04:59:00	21:59:00	1319	6	0	1	8
Monitor10.fixed_ch15	GD_Females	LD	2019-09-19	05:07:00	22:07:00	1327	0	1	1	11
Monitor10.fixed_ch15	GD_Females	LD	2019-09-19	05:18:00	22:18:00	1338	1	0	1	5
Monitor10.fixed_ch15	GD_Females	LD	2019-09-19	05:23:00	22:23:00	1343	0	1	1	65
Monitor10.fixed_ch15	GD_Females	LD	2019-09-19	06:28:00	23:28:00	1408	1	0	1	5
Monitor10.fixed_ch15	GD_Females	LD	2019-09-19	06:33:00	23:33:00	1413	0	1	1	8
Monitor10.fixed_ch15	GD_Females	LD	2019-09-19	06:41:00	23:41:00	1421	1	0	1	85
Monitor10.fixed_ch15	GD_Females	LD	2019-09-19	08:06:00	01:06:00	66	0	1	1	1
Monitor10.fixed_ch15	GD_Females	LD	2019-09-19	08:07:00	01:07:00	67	1	0	1	85
Monitor10.fixed_ch15	GD_Females	LD	2019-09-19	09:32:00	02:32:00	152	0	1	1	2
Monitor10.fixed_ch15	GD_Females	LD	2019-09-19	09:34:00	02:34:00	154	3	0	1	6
Monitor10.fixed_ch15	GD_Females	LD	2019-09-19	09:40:00	02:40:00	160	0	1	1	1
Monitor10.fixed_ch15	GD_Females	LD	2019-09-19	09:41:00	02:41:00	161	2	0	1	22
Monitor10.fixed_ch15	GD_Females	LD	2019-09-19	10:03:00	03:03:00	183	0	1	1	9
Monitor10.fixed_ch15	GD_Females	LD	2019-09-19	10:12:00	03:12:00	192	1	0	1	27
Monitor10.fixed_ch15	GD_Females	LD	2019-09-19	10:39:00	03:39:00	219	0	1	1	6
Monitor10.fixed_ch15	GD_Females	LD	2019-09-19	10:45:00	03:45:00	225	2	0	1	5
Monitor10.fixed_ch15	GD_Females	LD	2019-09-19	10:50:00	03:50:00	230	0	1	1	25
Monitor10.fixed_ch15	GD_Females	LD	2019-09-19	11:15:00	04:15:00	255	2	0	1	6
Monitor10.fixed_ch15	GD_Females	LD	2019-09-19	11:21:00	04:21:00	261	0	1	1	2
Monitor10.fixed_ch15	GD_Females	LD	2019-09-19	11:23:00	04:23:00	263	2	0	1	5
Monitor10.fixed_ch15	GD_Females	LD	2019-09-19	11:28:00	04:28:00	268	0	1	1	10
Monitor10.fixed_ch15	GD_Females	LD	2019-09-19	11:38:00	04:38:00	278	2	0	1	6
Monitor10.fixed_ch15	GD_Females	LD	2019-09-19	11:44:00	04:44:00	284	0	1	1	9
Monitor10.fixed_ch15	GD_Females	LD	2019-09-19	11:53:00	04:53:00	293	2	0	1	6
Monitor10.fixed_ch15	GD_Females	LD	2019-09-19	11:59:00	04:59:00	299	0	1	1	4
Monitor10.fixed_ch15	GD_Females	LD	2019-09-19	12:03:00	05:03:00	303	3	0	1	8
Monitor10.fixed_ch15	GD_Females	LD	2019-09-19	12:11:00	05:11:00	311	0	1	1	8
Monitor10.fixed_ch15	GD_Females	LD	2019-09-19	12:19:00	05:19:00	319	1	0	1	8
Monitor10.fixed_ch15	GD_Females	LD	2019-09-19	12:27:00	05:27:00	327	0	1	1	2
Monitor10.fixed_ch15	GD_Females	LD	2019-09-19	12:29:00	05:29:00	329	3	0	1	6
Monitor10.fixed_ch15	GD_Females	LD	2019-09-19	12:35:00	05:35:00	335	0	1	1	2
Monitor10.fixed_ch15	GD_Females	LD	2019-09-19	12:37:00	05:37:00	337	1	0	1	11
Monitor10.fixed_ch15	GD_Females	LD	2019-09-19	12:48:00	05:48:00	348	0	1	1	10
Monitor10.fixed_ch15	GD_Females	LD	2019-09-19	12:58:00	05:58:00	358	1	0	1	12
Monitor10.fixed_ch15	GD_Females	LD	2019-09-19	13:10:00	06:10:00	370	0	1	1	11
Monitor10.fixed_ch15	GD_Females	LD	2019-09-19	13:21:00	06:21:00	381	2	0	1	8
Monitor10.fixed_ch15	GD_Females	LD	2019-09-19	13:29:00	06:29:00	389	0	1	1	8
Monitor10.fixed_ch15	GD_Females	LD	2019-09-19	13:37:00	06:37:00	397	2	0	1	14
Monitor10.fixed_ch15	GD_Females	LD	2019-09-19	13:51:00	06:51:00	411	0	1	1	4
Monitor10.fixed_ch15	GD_Females	LD	2019-09-19	13:55:00	06:55:00	415	2	0	1	12
Monitor10.fixed_ch15	GD_Females	LD	2019-09-19	14:07:00	07:07:00	427	0	1	1	13
Monitor10.fixed_ch15	GD_Females	LD	2019-09-19	14:20:00	07:20:00	440	2	0	1	12
Monitor10.fixed_ch15	GD_Females	LD	2019-09-19	14:32:00	07:32:00	452	0	1	1	19
Monitor10.fixed_ch15	GD_Females	LD	2019-09-19	14:51:00	07:51:00	471	16	0	1	10
Monitor10.fixed_ch15	GD_Females	LD	2019-09-19	15:01:00	08:01:00	481	0	1	1	21
Monitor10.fixed_ch15	GD_Females	LD	2019-09-19	15:22:00	08:22:00	502	1	0	1	6
Monitor10.fixed_ch15	GD_Females	LD	2019-09-19	15:28:00	08:28:00	508	0	1	1	7
Monitor10.fixed_ch15	GD_Females	LD	2019-09-19	15:35:00	08:35:00	515	2	0	1	9
Monitor10.fixed_ch15	GD_Females	LD	2019-09-19	15:44:00	08:44:00	524	0	1	1	2
Monitor10.fixed_ch15	GD_Females	LD	2019-09-19	15:46:00	08:46:00	526	2	0	1	5
Monitor10.fixed_ch15	GD_Females	LD	2019-09-19	15:51:00	08:51:00	531	0	1	1	14
Monitor10.fixed_ch15	GD_Females	LD	2019-09-19	16:05:00	09:05:00	545	2	0	1	13
Monitor10.fixed_ch15	GD_Females	LD	2019-09-19	16:18:00	09:18:00	558	0	1	1	5
Monitor10.fixed_ch15	GD_Females	LD	2019-09-19	16:23:00	09:23:00	563	4	0	1	12
Monitor10.fixed_ch15	GD_Females	LD	2019-09-19	16:35:00	09:35:00	575	0	1	1	3
Monitor10.fixed_ch15	GD_Females	LD	2019-09-19	16:38:00	09:38:00	578	1	0	1	82
Monitor10.fixed_ch15	GD_Females	LD	2019-09-19	18:00:00	11:00:00	660	0	1	1	5
Monitor10.fixed_ch15	GD_Females	LD	2019-09-19	18:05:00	11:05:00	665	1	0	1	63
Monitor10.fixed_ch15	GD_Females	LD	2019-09-19	19:08:00	12:08:00	728	0	1	1	164
Monitor10.fixed_ch15	GD_Females	LD	2019-09-19	21:52:00	14:52:00	892	1	0	1	29
Monitor10.fixed_ch15	GD_Females	LD	2019-09-19	22:21:00	15:21:00	921	0	1	1	5
Monitor10.fixed_ch15	GD_Females	LD	2019-09-19	22:26:00	15:26:00	926	1	0	1	19
Monitor10.fixed_ch15	GD_Females	LD	2019-09-19	22:45:00	15:45:00	945	0	1	1	29
Monitor10.fixed_ch15	GD_Females	LD	2019-09-19	23:14:00	16:14:00	974	1	0	1	7
Monitor10.fixed_ch15	GD_Females	LD	2019-09-19	23:21:00	16:21:00	981	0	1	1	18
Monitor10.fixed_ch15	GD_Females	LD	2019-09-19	23:39:00	16:39:00	999	2	0	1	9
Monitor10.fixed_ch15	GD_Females	LD	2019-09-19	23:48:00	16:48:00	1008	0	1	1	17
Monitor10.fixed_ch15	GD_Females	LD	2019-09-20	00:05:00	17:05:00	1025	5	0	1	10
Monitor10.fixed_ch15	GD_Females	LD	2019-09-20	00:15:00	17:15:00	1035	0	1	1	2
Monitor10.fixed_ch15	GD_Females	LD	2019-09-20	00:17:00	17:17:00	1037	3	0	1	12
Monitor10.fixed_ch15	GD_Females	LD	2019-09-20	00:29:00	17:29:00	1049	0	1	1	126
Monitor10.fixed_ch15	GD_Females	LD	2019-09-20	02:35:00	19:35:00	1175	1	0	1	9
Monitor10.fixed_ch15	GD_Females	LD	2019-09-20	02:44:00	19:44:00	1184	0	1	1	1
Monitor10.fixed_ch15	GD_Females	LD	2019-09-20	02:45:00	19:45:00	1185	2	0	1	5
Monitor10.fixed_ch15	GD_Females	LD	2019-09-20	02:50:00	19:50:00	1190	0	1	1	22
Monitor10.fixed_ch15	GD_Females	LD	2019-09-20	03:12:00	20:12:00	1212	2	0	1	7
Monitor10.fixed_ch15	GD_Females	LD	2019-09-20	03:19:00	20:19:00	1219	0	1	1	49
Monitor10.fixed_ch15	GD_Females	LD	2019-09-20	04:08:00	21:08:00	1268	2	0	1	5
Monitor10.fixed_ch15	GD_Females	LD	2019-09-20	04:13:00	21:13:00	1273	0	1	1	31
Monitor10.fixed_ch15	GD_Females	LD	2019-09-20	04:44:00	21:44:00	1304	4	0	1	11
Monitor10.fixed_ch15	GD_Females	LD	2019-09-20	04:55:00	21:55:00	1315	0	1	1	19
Monitor10.fixed_ch15	GD_Females	LD	2019-09-20	05:14:00	22:14:00	1334	4	0	1	19
Monitor10.fixed_ch15	GD_Females	LD	2019-09-20	05:33:00	22:33:00	1353	0	1	1	84
Monitor10.fixed_ch15	GD_Females	LD	2019-09-20	06:57:00	23:57:00	1437	2	0	1	46
Monitor10.fixed_ch15	GD_Females	LD	2019-09-20	07:43:00	00:43:00	43	0	1	1	1
Monitor10.fixed_ch15	GD_Females	LD	2019-09-20	07:44:00	00:44:00	44	4	0	1	27
Monitor10.fixed_ch15	GD_Females	LD	2019-09-20	08:11:00	01:11:00	71	0	1	1	3
Monitor10.fixed_ch15	GD_Females	LD	2019-09-20	08:14:00	01:14:00	74	2	0	1	7
Monitor10.fixed_ch15	GD_Females	LD	2019-09-20	08:21:00	01:21:00	81	0	1	1	3
Monitor10.fixed_ch15	GD_Females	LD	2019-09-20	08:24:00	01:24:00	84	1	0	1	21
Monitor10.fixed_ch15	GD_Females	LD	2019-09-20	08:45:00	01:45:00	105	0	1	1	8
Monitor10.fixed_ch15	GD_Females	LD	2019-09-20	08:53:00	01:53:00	113	1	0	1	16
Monitor10.fixed_ch15	GD_Females	LD	2019-09-20	09:09:00	02:09:00	129	0	1	1	2
Monitor10.fixed_ch15	GD_Females	LD	2019-09-20	09:11:00	02:11:00	131	3	0	1	17
Monitor10.fixed_ch15	GD_Females	LD	2019-09-20	09:28:00	02:28:00	148	0	1	1	8
Monitor10.fixed_ch15	GD_Females	LD	2019-09-20	09:36:00	02:36:00	156	1	0	1	20
Monitor10.fixed_ch15	GD_Females	LD	2019-09-20	09:56:00	02:56:00	176	0	1	1	1
Monitor10.fixed_ch15	GD_Females	LD	2019-09-20	09:57:00	02:57:00	177	4	0	1	7
Monitor10.fixed_ch15	GD_Females	LD	2019-09-20	10:04:00	03:04:00	184	0	1	1	2
Monitor10.fixed_ch15	GD_Females	LD	2019-09-20	10:06:00	03:06:00	186	2	0	1	6
Monitor10.fixed_ch15	GD_Females	LD	2019-09-20	10:12:00	03:12:00	192	0	1	1	2
Monitor10.fixed_ch15	GD_Females	LD	2019-09-20	10:14:00	03:14:00	194	2	0	1	26
Monitor10.fixed_ch15	GD_Females	LD	2019-09-20	10:40:00	03:40:00	220	0	1	1	4
Monitor10.fixed_ch15	GD_Females	LD	2019-09-20	10:44:00	03:44:00	224	1	0	1	21
Monitor10.fixed_ch15	GD_Females	LD	2019-09-20	11:05:00	04:05:00	245	0	1	1	14
Monitor10.fixed_ch15	GD_Females	LD	2019-09-20	11:19:00	04:19:00	259	2	0	1	5
Monitor10.fixed_ch15	GD_Females	LD	2019-09-20	11:24:00	04:24:00	264	0	1	1	64
Monitor10.fixed_ch15	GD_Females	LD	2019-09-20	12:28:00	05:28:00	328	3	0	1	5
Monitor10.fixed_ch15	GD_Females	LD	2019-09-20	12:33:00	05:33:00	333	0	1	1	18
Monitor10.fixed_ch15	GD_Females	LD	2019-09-20	12:51:00	05:51:00	351	3	0	1	7
Monitor10.fixed_ch15	GD_Females	LD	2019-09-20	12:58:00	05:58:00	358	0	1	1	17
Monitor10.fixed_ch15	GD_Females	LD	2019-09-20	13:15:00	06:15:00	375	2	0	1	5
Monitor10.fixed_ch15	GD_Females	LD	2019-09-20	13:20:00	06:20:00	380	0	1	1	21
Monitor10.fixed_ch15	GD_Females	LD	2019-09-20	13:41:00	06:41:00	401	1	0	1	11
Monitor10.fixed_ch15	GD_Females	LD	2019-09-20	13:52:00	06:52:00	412	0	1	1	3
Monitor10.fixed_ch15	GD_Females	LD	2019-09-20	13:55:00	06:55:00	415	7	0	1	21
Monitor10.fixed_ch15	GD_Females	LD	2019-09-20	14:16:00	07:16:00	436	0	1	1	6
Monitor10.fixed_ch15	GD_Females	LD	2019-09-20	14:22:00	07:22:00	442	1	0	1	6
Monitor10.fixed_ch15	GD_Females	LD	2019-09-20	14:28:00	07:28:00	448	0	1	1	1
Monitor10.fixed_ch15	GD_Females	LD	2019-09-20	14:29:00	07:29:00	449	1	0	1	6
Monitor10.fixed_ch15	GD_Females	LD	2019-09-20	14:35:00	07:35:00	455	0	1	1	2
Monitor10.fixed_ch15	GD_Females	LD	2019-09-20	14:37:00	07:37:00	457	1	0	1	24
Monitor10.fixed_ch15	GD_Females	LD	2019-09-20	15:01:00	08:01:00	481	0	1	1	2
Monitor10.fixed_ch15	GD_Females	LD	2019-09-20	15:03:00	08:03:00	483	6	0	1	26
Monitor10.fixed_ch15	GD_Females	LD	2019-09-20	15:29:00	08:29:00	509	0	1	1	1
Monitor10.fixed_ch15	GD_Females	LD	2019-09-20	15:30:00	08:30:00	510	2	0	1	67
Monitor10.fixed_ch15	GD_Females	LD	2019-09-20	16:37:00	09:37:00	577	0	1	1	3
Monitor10.fixed_ch15	GD_Females	LD	2019-09-20	16:40:00	09:40:00	580	1	0	1	12
Monitor10.fixed_ch15	GD_Females	LD	2019-09-20	16:52:00	09:52:00	592	0	1	1	6
Monitor10.fixed_ch15	GD_Females	LD	2019-09-20	16:58:00	09:58:00	598	1	0	1	47
Monitor10.fixed_ch15	GD_Females	LD	2019-09-20	17:45:00	10:45:00	645	0	1	1	5
Monitor10.fixed_ch15	GD_Females	LD	2019-09-20	17:50:00	10:50:00	650	2	0	1	7
Monitor10.fixed_ch15	GD_Females	LD	2019-09-20	17:57:00	10:57:00	657	0	1	1	2
Monitor10.fixed_ch15	GD_Females	LD	2019-09-20	17:59:00	10:59:00	659	1	0	1	6
Monitor10.fixed_ch15	GD_Females	LD	2019-09-20	18:05:00	11:05:00	665	0	1	1	1
Monitor10.fixed_ch15	GD_Females	LD	2019-09-20	18:06:00	11:06:00	666	3	0	1	6
Monitor10.fixed_ch15	GD_Females	LD	2019-09-20	18:12:00	11:12:00	672	0	1	1	2
Monitor10.fixed_ch15	GD_Females	LD	2019-09-20	18:14:00	11:14:00	674	12	0	1	15
Monitor10.fixed_ch15	GD_Females	LD	2019-09-20	18:29:00	11:29:00	689	0	1	1	6
Monitor10.fixed_ch15	GD_Females	LD	2019-09-20	18:35:00	11:35:00	695	8	0	1	16
Monitor10.fixed_ch15	GD_Females	LD	2019-09-20	18:51:00	11:51:00	711	0	1	1	1
Monitor10.fixed_ch15	GD_Females	LD	2019-09-20	18:52:00	11:52:00	712	3	0	1	18
Monitor10.fixed_ch15	GD_Females	LD	2019-09-20	19:10:00	12:10:00	730	0	1	1	319
Monitor10.fixed_ch15	GD_Females	LD	2019-09-21	00:29:00	17:29:00	1049	1	0	1	8
Monitor10.fixed_ch15	GD_Females	LD	2019-09-21	00:37:00	17:37:00	1057	0	1	1	36
Monitor10.fixed_ch15	GD_Females	LD	2019-09-21	01:13:00	18:13:00	1093	1	0	1	65
Monitor10.fixed_ch15	GD_Females	LD	2019-09-21	02:18:00	19:18:00	1158	0	1	1	2
Monitor10.fixed_ch15	GD_Females	LD	2019-09-21	02:20:00	19:20:00	1160	1	0	1	8
Monitor10.fixed_ch15	GD_Females	LD	2019-09-21	02:28:00	19:28:00	1168	0	1	1	20
Monitor10.fixed_ch15	GD_Females	LD	2019-09-21	02:48:00	19:48:00	1188	4	0	1	24
Monitor10.fixed_ch15	GD_Females	LD	2019-09-21	03:12:00	20:12:00	1212	0	1	1	23
Monitor10.fixed_ch15	GD_Females	LD	2019-09-21	03:35:00	20:35:00	1235	5	0	1	6
Monitor10.fixed_ch15	GD_Females	LD	2019-09-21	03:41:00	20:41:00	1241	0	1	1	13
Monitor10.fixed_ch15	GD_Females	LD	2019-09-21	03:54:00	20:54:00	1254	1	0	1	14
Monitor10.fixed_ch15	GD_Females	LD	2019-09-21	04:08:00	21:08:00	1268	0	1	1	20
Monitor10.fixed_ch15	GD_Females	LD	2019-09-21	04:28:00	21:28:00	1288	1	0	1	10
Monitor10.fixed_ch15	GD_Females	LD	2019-09-21	04:38:00	21:38:00	1298	0	1	1	1
Monitor10.fixed_ch15	GD_Females	LD	2019-09-21	04:39:00	21:39:00	1299	3	0	1	13
Monitor10.fixed_ch15	GD_Females	LD	2019-09-21	04:52:00	21:52:00	1312	0	1	1	3
Monitor10.fixed_ch15	GD_Females	LD	2019-09-21	04:55:00	21:55:00	1315	1	0	1	9
Monitor10.fixed_ch15	GD_Females	LD	2019-09-21	05:04:00	22:04:00	1324	0	1	1	1
Monitor10.fixed_ch15	GD_Females	LD	2019-09-21	05:05:00	22:05:00	1325	1	0	1	5
Monitor10.fixed_ch15	GD_Females	LD	2019-09-21	05:10:00	22:10:00	1330	0	1	1	1
Monitor10.fixed_ch15	GD_Females	LD	2019-09-21	05:11:00	22:11:00	1331	1	0	1	5
Monitor10.fixed_ch15	GD_Females	LD	2019-09-21	05:16:00	22:16:00	1336	0	1	1	10
Monitor10.fixed_ch15	GD_Females	LD	2019-09-21	05:26:00	22:26:00	1346	1	0	1	5
Monitor10.fixed_ch15	GD_Females	LD	2019-09-21	05:31:00	22:31:00	1351	0	1	1	9
Monitor10.fixed_ch15	GD_Females	LD	2019-09-21	05:40:00	22:40:00	1360	1	0	1	9
Monitor10.fixed_ch15	GD_Females	LD	2019-09-21	05:49:00	22:49:00	1369	0	1	1	63
Monitor10.fixed_ch15	GD_Females	LD	2019-09-21	06:52:00	23:52:00	1432	1	0	1	57
Monitor10.fixed_ch15	GD_Females	LD	2019-09-21	07:49:00	00:49:00	49	0	1	1	1
Monitor10.fixed_ch15	GD_Females	LD	2019-09-21	07:50:00	00:50:00	50	1	0	1	17
Monitor10.fixed_ch15	GD_Females	LD	2019-09-21	08:07:00	01:07:00	67	0	1	1	3
Monitor10.fixed_ch15	GD_Females	LD	2019-09-21	08:10:00	01:10:00	70	1	0	1	105
Monitor10.fixed_ch15	GD_Females	LD	2019-09-21	09:55:00	02:55:00	175	0	1	1	1
Monitor10.fixed_ch15	GD_Females	LD	2019-09-21	09:56:00	02:56:00	176	1	0	1	10
Monitor10.fixed_ch15	GD_Females	LD	2019-09-21	10:06:00	03:06:00	186	0	1	1	2
Monitor10.fixed_ch15	GD_Females	LD	2019-09-21	10:08:00	03:08:00	188	1	0	1	25
Monitor10.fixed_ch15	GD_Females	LD	2019-09-21	10:33:00	03:33:00	213	0	1	1	3
Monitor10.fixed_ch15	GD_Females	LD	2019-09-21	10:36:00	03:36:00	216	5	0	1	17
Monitor10.fixed_ch15	GD_Females	LD	2019-09-21	10:53:00	03:53:00	233	0	1	1	3
Monitor10.fixed_ch15	GD_Females	LD	2019-09-21	10:56:00	03:56:00	236	1	0	1	7
Monitor10.fixed_ch15	GD_Females	LD	2019-09-21	11:03:00	04:03:00	243	0	1	1	2
Monitor10.fixed_ch15	GD_Females	LD	2019-09-21	11:05:00	04:05:00	245	2	0	1	24
Monitor10.fixed_ch15	GD_Females	LD	2019-09-21	11:29:00	04:29:00	269	0	1	1	3
Monitor10.fixed_ch15	GD_Females	LD	2019-09-21	11:32:00	04:32:00	272	1	0	1	23
Monitor10.fixed_ch15	GD_Females	LD	2019-09-21	11:55:00	04:55:00	295	0	1	1	3
Monitor10.fixed_ch15	GD_Females	LD	2019-09-21	11:58:00	04:58:00	298	1	0	1	14
Monitor10.fixed_ch15	GD_Females	LD	2019-09-21	12:12:00	05:12:00	312	0	1	1	14
Monitor10.fixed_ch15	GD_Females	LD	2019-09-21	12:26:00	05:26:00	326	2	0	1	9
Monitor10.fixed_ch15	GD_Females	LD	2019-09-21	12:35:00	05:35:00	335	0	1	1	14
Monitor10.fixed_ch15	GD_Females	LD	2019-09-21	12:49:00	05:49:00	349	1	0	1	8
Monitor10.fixed_ch15	GD_Females	LD	2019-09-21	12:57:00	05:57:00	357	0	1	1	6
Monitor10.fixed_ch15	GD_Females	LD	2019-09-21	13:03:00	06:03:00	363	1	0	1	7
Monitor10.fixed_ch15	GD_Females	LD	2019-09-21	13:10:00	06:10:00	370	0	1	1	4
Monitor10.fixed_ch15	GD_Females	LD	2019-09-21	13:14:00	06:14:00	374	1	0	1	5
Monitor10.fixed_ch15	GD_Females	LD	2019-09-21	13:19:00	06:19:00	379	0	1	1	7
Monitor10.fixed_ch15	GD_Females	LD	2019-09-21	13:26:00	06:26:00	386	4	0	1	15
Monitor10.fixed_ch15	GD_Females	LD	2019-09-21	13:41:00	06:41:00	401	0	1	1	15
Monitor10.fixed_ch15	GD_Females	LD	2019-09-21	13:56:00	06:56:00	416	1	0	1	7
Monitor10.fixed_ch15	GD_Females	LD	2019-09-21	14:03:00	07:03:00	423	0	1	1	2
Monitor10.fixed_ch15	GD_Females	LD	2019-09-21	14:05:00	07:05:00	425	1	0	1	6
Monitor10.fixed_ch15	GD_Females	LD	2019-09-21	14:11:00	07:11:00	431	0	1	1	13
Monitor10.fixed_ch15	GD_Females	LD	2019-09-21	14:24:00	07:24:00	444	2	0	1	16
Monitor10.fixed_ch15	GD_Females	LD	2019-09-21	14:40:00	07:40:00	460	0	1	1	5
Monitor10.fixed_ch15	GD_Females	LD	2019-09-21	14:45:00	07:45:00	465	1	0	1	34
Monitor10.fixed_ch15	GD_Females	LD	2019-09-21	15:19:00	08:19:00	499	0	1	1	3
Monitor10.fixed_ch15	GD_Females	LD	2019-09-21	15:22:00	08:22:00	502	2	0	1	25
Monitor10.fixed_ch15	GD_Females	LD	2019-09-21	15:47:00	08:47:00	527	0	1	1	1
Monitor10.fixed_ch15	GD_Females	LD	2019-09-21	15:48:00	08:48:00	528	1	0	1	28
Monitor10.fixed_ch15	GD_Females	LD	2019-09-21	16:16:00	09:16:00	556	0	1	1	1
Monitor10.fixed_ch15	GD_Females	LD	2019-09-21	16:17:00	09:17:00	557	1	0	1	45
Monitor10.fixed_ch15	GD_Females	LD	2019-09-21	17:02:00	10:02:00	602	0	1	1	3
Monitor10.fixed_ch15	GD_Females	LD	2019-09-21	17:05:00	10:05:00	605	1	0	1	18
Monitor10.fixed_ch15	GD_Females	LD	2019-09-21	17:23:00	10:23:00	623	0	1	1	3
Monitor10.fixed_ch15	GD_Females	LD	2019-09-21	17:26:00	10:26:00	626	1	0	1	87
Monitor10.fixed_ch15	GD_Females	LD	2019-09-21	18:53:00	11:53:00	713	0	1	1	1
Monitor10.fixed_ch15	GD_Females	LD	2019-09-21	18:54:00	11:54:00	714	1	0	1	13
Monitor10.fixed_ch15	GD_Females	LD	2019-09-21	19:07:00	12:07:00	727	0	1	1	222
Monitor10.fixed_ch15	GD_Females	LD	2019-09-21	22:49:00	15:49:00	949	1	0	1	17
Monitor10.fixed_ch15	GD_Females	LD	2019-09-21	23:06:00	16:06:00	966	0	1	1	1
Monitor10.fixed_ch15	GD_Females	LD	2019-09-21	23:07:00	16:07:00	967	1	0	1	6
Monitor10.fixed_ch15	GD_Females	LD	2019-09-21	23:13:00	16:13:00	973	0	1	1	14
Monitor10.fixed_ch15	GD_Females	LD	2019-09-21	23:27:00	16:27:00	987	1	0	1	25
Monitor10.fixed_ch15	GD_Females	LD	2019-09-21	23:52:00	16:52:00	1012	0	1	1	24
Monitor10.fixed_ch15	GD_Females	LD	2019-09-22	00:16:00	17:16:00	1036	2	0	1	11
Monitor10.fixed_ch15	GD_Females	LD	2019-09-22	00:27:00	17:27:00	1047	0	1	1	34
Monitor10.fixed_ch15	GD_Females	LD	2019-09-22	01:01:00	18:01:00	1081	1	0	1	11
Monitor10.fixed_ch15	GD_Females	LD	2019-09-22	01:12:00	18:12:00	1092	0	1	1	27
Monitor10.fixed_ch15	GD_Females	LD	2019-09-22	01:39:00	18:39:00	1119	2	0	1	7
Monitor10.fixed_ch15	GD_Females	LD	2019-09-22	01:46:00	18:46:00	1126	0	1	1	2
Monitor10.fixed_ch15	GD_Females	LD	2019-09-22	01:48:00	18:48:00	1128	2	0	1	8
Monitor10.fixed_ch15	GD_Females	LD	2019-09-22	01:56:00	18:56:00	1136	0	1	1	63
Monitor10.fixed_ch15	GD_Females	LD	2019-09-22	02:59:00	19:59:00	1199	2	0	1	11
Monitor10.fixed_ch15	GD_Females	LD	2019-09-22	03:10:00	20:10:00	1210	0	1	1	11
Monitor10.fixed_ch15	GD_Females	LD	2019-09-22	03:21:00	20:21:00	1221	4	0	1	7
Monitor10.fixed_ch15	GD_Females	LD	2019-09-22	03:28:00	20:28:00	1228	0	1	1	35
Monitor10.fixed_ch15	GD_Females	LD	2019-09-22	04:03:00	21:03:00	1263	2	0	1	20
Monitor10.fixed_ch15	GD_Females	LD	2019-09-22	04:23:00	21:23:00	1283	0	1	1	4
Monitor10.fixed_ch15	GD_Females	LD	2019-09-22	04:27:00	21:27:00	1287	2	0	1	5
Monitor10.fixed_ch15	GD_Females	LD	2019-09-22	04:32:00	21:32:00	1292	0	1	1	23
Monitor10.fixed_ch15	GD_Females	LD	2019-09-22	04:55:00	21:55:00	1315	4	0	1	27
Monitor10.fixed_ch15	GD_Females	LD	2019-09-22	05:22:00	22:22:00	1342	0	1	1	2
Monitor10.fixed_ch15	GD_Females	LD	2019-09-22	05:24:00	22:24:00	1344	2	0	1	14
Monitor10.fixed_ch15	GD_Females	LD	2019-09-22	05:38:00	22:38:00	1358	0	1	1	79
Monitor10.fixed_ch15	GD_Females	LD	2019-09-22	06:57:00	23:57:00	1437	4	0	1	151
Monitor10.fixed_ch15	GD_Females	LD	2019-09-22	09:28:00	02:28:00	148	0	1	1	1
Monitor10.fixed_ch15	GD_Females	LD	2019-09-22	09:29:00	02:29:00	149	1	0	1	40
Monitor10.fixed_ch15	GD_Females	LD	2019-09-22	10:09:00	03:09:00	189	0	1	1	1
Monitor10.fixed_ch15	GD_Females	LD	2019-09-22	10:10:00	03:10:00	190	1	0	1	7
Monitor10.fixed_ch15	GD_Females	LD	2019-09-22	10:17:00	03:17:00	197	0	1	1	2
Monitor10.fixed_ch15	GD_Females	LD	2019-09-22	10:19:00	03:19:00	199	1	0	1	33
Monitor10.fixed_ch15	GD_Females	LD	2019-09-22	10:52:00	03:52:00	232	0	1	1	2
Monitor10.fixed_ch15	GD_Females	LD	2019-09-22	10:54:00	03:54:00	234	1	0	1	32
Monitor10.fixed_ch15	GD_Females	LD	2019-09-22	11:26:00	04:26:00	266	0	1	1	18
Monitor10.fixed_ch15	GD_Females	LD	2019-09-22	11:44:00	04:44:00	284	6	0	1	9
Monitor10.fixed_ch15	GD_Females	LD	2019-09-22	11:53:00	04:53:00	293	0	1	1	12
Monitor10.fixed_ch15	GD_Females	LD	2019-09-22	12:05:00	05:05:00	305	1	0	1	9
Monitor10.fixed_ch15	GD_Females	LD	2019-09-22	12:14:00	05:14:00	314	0	1	1	9
Monitor10.fixed_ch15	GD_Females	LD	2019-09-22	12:23:00	05:23:00	323	2	0	1	8
Monitor10.fixed_ch15	GD_Females	LD	2019-09-22	12:31:00	05:31:00	331	0	1	1	16
Monitor10.fixed_ch15	GD_Females	LD	2019-09-22	12:47:00	05:47:00	347	2	0	1	19
Monitor10.fixed_ch15	GD_Females	LD	2019-09-22	13:06:00	06:06:00	366	0	1	1	11
Monitor10.fixed_ch15	GD_Females	LD	2019-09-22	13:17:00	06:17:00	377	3	0	1	38
Monitor10.fixed_ch15	GD_Females	LD	2019-09-22	13:55:00	06:55:00	415	0	1	1	7
Monitor10.fixed_ch15	GD_Females	LD	2019-09-22	14:02:00	07:02:00	422	2	0	1	14
Monitor10.fixed_ch15	GD_Females	LD	2019-09-22	14:16:00	07:16:00	436	0	1	1	1
Monitor10.fixed_ch15	GD_Females	LD	2019-09-22	14:17:00	07:17:00	437	3	0	1	7
Monitor10.fixed_ch15	GD_Females	LD	2019-09-22	14:24:00	07:24:00	444	0	1	1	7
Monitor10.fixed_ch15	GD_Females	LD	2019-09-22	14:31:00	07:31:00	451	2	0	1	21
Monitor10.fixed_ch15	GD_Females	LD	2019-09-22	14:52:00	07:52:00	472	0	1	1	5
Monitor10.fixed_ch15	GD_Females	LD	2019-09-22	14:57:00	07:57:00	477	2	0	1	5
Monitor10.fixed_ch15	GD_Females	LD	2019-09-22	15:02:00	08:02:00	482	0	1	1	1
Monitor10.fixed_ch15	GD_Females	LD	2019-09-22	15:03:00	08:03:00	483	1	0	1	9
Monitor10.fixed_ch15	GD_Females	LD	2019-09-22	15:12:00	08:12:00	492	0	1	1	4
Monitor10.fixed_ch15	GD_Females	LD	2019-09-22	15:16:00	08:16:00	496	1	0	1	10
Monitor10.fixed_ch15	GD_Females	LD	2019-09-22	15:26:00	08:26:00	506	0	1	1	2
Monitor10.fixed_ch15	GD_Females	LD	2019-09-22	15:28:00	08:28:00	508	3	0	1	16
Monitor10.fixed_ch15	GD_Females	LD	2019-09-22	15:44:00	08:44:00	524	0	1	1	6
Monitor10.fixed_ch15	GD_Females	LD	2019-09-22	15:50:00	08:50:00	530	1	0	1	19
Monitor10.fixed_ch15	GD_Females	LD	2019-09-22	16:09:00	09:09:00	549	0	1	1	2
Monitor10.fixed_ch15	GD_Females	LD	2019-09-22	16:11:00	09:11:00	551	1	0	1	75
Monitor10.fixed_ch15	GD_Females	LD	2019-09-22	17:26:00	10:26:00	626	0	1	1	1
Monitor10.fixed_ch15	GD_Females	LD	2019-09-22	17:27:00	10:27:00	627	2	0	1	104
Monitor10.fixed_ch15	GD_Females	LD	2019-09-22	19:11:00	12:11:00	731	0	1	1	199
Monitor10.fixed_ch15	GD_Females	LD	2019-09-22	22:30:00	15:30:00	930	1	0	1	17
Monitor10.fixed_ch15	GD_Females	LD	2019-09-22	22:47:00	15:47:00	947	0	1	1	31
Monitor10.fixed_ch15	GD_Females	LD	2019-09-22	23:18:00	16:18:00	978	1	0	1	16
Monitor10.fixed_ch15	GD_Females	LD	2019-09-22	23:34:00	16:34:00	994	0	1	1	5
Monitor10.fixed_ch15	GD_Females	LD	2019-09-22	23:39:00	16:39:00	999	1	0	1	10
Monitor10.fixed_ch15	GD_Females	LD	2019-09-22	23:49:00	16:49:00	1009	0	1	1	55
Monitor10.fixed_ch15	GD_Females	LD	2019-09-23	00:44:00	17:44:00	1064	2	0	1	9
Monitor10.fixed_ch15	GD_Females	LD	2019-09-23	00:53:00	17:53:00	1073	0	1	1	27
Monitor10.fixed_ch15	GD_Females	LD	2019-09-23	01:20:00	18:20:00	1100	3	0	1	6
Monitor10.fixed_ch15	GD_Females	LD	2019-09-23	01:26:00	18:26:00	1106	0	1	1	105
Monitor10.fixed_ch15	GD_Females	LD	2019-09-23	03:11:00	20:11:00	1211	1	0	1	6
Monitor10.fixed_ch15	GD_Females	LD	2019-09-23	03:17:00	20:17:00	1217	0	1	1	79
Monitor10.fixed_ch15	GD_Females	LD	2019-09-23	04:36:00	21:36:00	1296	1	0	1	14
Monitor10.fixed_ch15	GD_Females	LD	2019-09-23	04:50:00	21:50:00	1310	0	1	1	19
Monitor10.fixed_ch15	GD_Females	LD	2019-09-23	05:09:00	22:09:00	1329	1	0	1	11
Monitor10.fixed_ch15	GD_Females	LD	2019-09-23	05:20:00	22:20:00	1340	0	1	1	28
Monitor10.fixed_ch15	GD_Females	LD	2019-09-23	05:48:00	22:48:00	1368	3	0	1	14
Monitor10.fixed_ch15	GD_Females	LD	2019-09-23	06:02:00	23:02:00	1382	0	1	1	22
Monitor10.fixed_ch15	GD_Females	LD	2019-09-23	06:24:00	23:24:00	1404	1	0	1	108
Monitor10.fixed_ch15	GD_Females	LD	2019-09-23	08:12:00	01:12:00	72	0	1	1	2
Monitor10.fixed_ch15	GD_Females	LD	2019-09-23	08:14:00	01:14:00	74	2	0	1	82
Monitor10.fixed_ch15	GD_Females	LD	2019-09-23	09:36:00	02:36:00	156	0	1	1	1
Monitor10.fixed_ch15	GD_Females	LD	2019-09-23	09:37:00	02:37:00	157	1	0	1	19
Monitor10.fixed_ch15	GD_Females	LD	2019-09-23	09:56:00	02:56:00	176	0	1	1	5
Monitor10.fixed_ch15	GD_Females	LD	2019-09-23	10:01:00	03:01:00	181	2	0	1	64
Monitor10.fixed_ch15	GD_Females	LD	2019-09-23	11:05:00	04:05:00	245	0	1	1	2
Monitor10.fixed_ch15	GD_Females	LD	2019-09-23	11:07:00	04:07:00	247	2	0	1	100
Monitor10.fixed_ch15	GD_Females	LD	2019-09-23	12:47:00	05:47:00	347	0	1	1	1
Monitor10.fixed_ch15	GD_Females	LD	2019-09-23	12:48:00	05:48:00	348	1	0	1	27
Monitor10.fixed_ch15	GD_Females	LD	2019-09-23	13:15:00	06:15:00	375	0	1	1	2
Monitor10.fixed_ch15	GD_Females	LD	2019-09-23	13:17:00	06:17:00	377	3	0	1	20
Monitor10.fixed_ch15	GD_Females	LD	2019-09-23	13:37:00	06:37:00	397	0	1	1	6
Monitor10.fixed_ch15	GD_Females	LD	2019-09-23	13:43:00	06:43:00	403	3	0	1	86
Monitor10.fixed_ch15	GD_Females	LD	2019-09-23	15:09:00	08:09:00	489	0	1	1	4
Monitor10.fixed_ch15	GD_Females	LD	2019-09-23	15:13:00	08:13:00	493	1	0	1	237
Monitor10.fixed_ch15	GD_Females	LD	2019-09-23	19:10:00	12:10:00	730	0	1	1	144
Monitor10.fixed_ch15	GD_Females	LD	2019-09-23	21:34:00	14:34:00	874	1	0	1	15
Monitor10.fixed_ch15	GD_Females	LD	2019-09-23	21:49:00	14:49:00	889	0	1	1	13
Monitor10.fixed_ch15	GD_Females	LD	2019-09-23	22:02:00	15:02:00	902	5	0	1	6
Monitor10.fixed_ch15	GD_Females	LD	2019-09-23	22:08:00	15:08:00	908	0	1	1	5
Monitor10.fixed_ch15	GD_Females	LD	2019-09-23	22:13:00	15:13:00	913	2	0	1	11
Monitor10.fixed_ch15	GD_Females	LD	2019-09-23	22:24:00	15:24:00	924	0	1	1	29
Monitor10.fixed_ch15	GD_Females	LD	2019-09-23	22:53:00	15:53:00	953	5	0	1	16
Monitor10.fixed_ch15	GD_Females	LD	2019-09-23	23:09:00	16:09:00	969	0	1	1	42
Monitor10.fixed_ch15	GD_Females	LD	2019-09-23	23:51:00	16:51:00	1011	3	0	1	6
Monitor10.fixed_ch18	GD_Females	LD	2019-09-17	00:01:00	17:01:00	1021	0	1	1	2
Monitor10.fixed_ch18	GD_Females	LD	2019-09-17	00:03:00	17:03:00	1023	1	0	1	7
Monitor10.fixed_ch18	GD_Females	LD	2019-09-17	00:10:00	17:10:00	1030	0	1	1	2
Monitor10.fixed_ch18	GD_Females	LD	2019-09-17	00:12:00	17:12:00	1032	6	0	1	6
Monitor10.fixed_ch18	GD_Females	LD	2019-09-17	00:18:00	17:18:00	1038	0	1	1	17
Monitor10.fixed_ch18	GD_Females	LD	2019-09-17	00:35:00	17:35:00	1055	1	0	1	5
Monitor10.fixed_ch18	GD_Females	LD	2019-09-17	00:40:00	17:40:00	1060	0	1	1	4
Monitor10.fixed_ch18	GD_Females	LD	2019-09-17	00:44:00	17:44:00	1064	1	0	1	5
Monitor10.fixed_ch18	GD_Females	LD	2019-09-17	00:49:00	17:49:00	1069	0	1	1	64
Monitor10.fixed_ch18	GD_Females	LD	2019-09-17	01:53:00	18:53:00	1133	6	0	1	5
Monitor10.fixed_ch18	GD_Females	LD	2019-09-17	01:58:00	18:58:00	1138	0	1	1	3
Monitor10.fixed_ch18	GD_Females	LD	2019-09-17	02:01:00	19:01:00	1141	1	0	1	9
Monitor10.fixed_ch18	GD_Females	LD	2019-09-17	02:10:00	19:10:00	1150	0	1	1	3
Monitor10.fixed_ch18	GD_Females	LD	2019-09-17	02:13:00	19:13:00	1153	1	0	1	5
Monitor10.fixed_ch18	GD_Females	LD	2019-09-17	02:18:00	19:18:00	1158	0	1	1	1
Monitor10.fixed_ch18	GD_Females	LD	2019-09-17	02:19:00	19:19:00	1159	1	0	1	5
Monitor10.fixed_ch18	GD_Females	LD	2019-09-17	02:24:00	19:24:00	1164	0	1	1	15
Monitor10.fixed_ch18	GD_Females	LD	2019-09-17	02:39:00	19:39:00	1179	1	0	1	7
Monitor10.fixed_ch18	GD_Females	LD	2019-09-17	02:46:00	19:46:00	1186	0	1	1	3
Monitor10.fixed_ch18	GD_Females	LD	2019-09-17	02:49:00	19:49:00	1189	3	0	1	6
Monitor10.fixed_ch18	GD_Females	LD	2019-09-17	02:55:00	19:55:00	1195	0	1	1	53
Monitor10.fixed_ch18	GD_Females	LD	2019-09-17	03:48:00	20:48:00	1248	1	0	1	19
Monitor10.fixed_ch18	GD_Females	LD	2019-09-17	04:07:00	21:07:00	1267	0	1	1	11
Monitor10.fixed_ch18	GD_Females	LD	2019-09-17	04:18:00	21:18:00	1278	5	0	1	45
Monitor10.fixed_ch18	GD_Females	LD	2019-09-17	05:03:00	22:03:00	1323	0	1	1	114
Monitor10.fixed_ch18	GD_Females	LD	2019-09-17	06:57:00	23:57:00	1437	2	0	1	184
Monitor10.fixed_ch18	GD_Females	LD	2019-09-17	10:01:00	03:01:00	181	0	1	1	2
Monitor10.fixed_ch18	GD_Females	LD	2019-09-17	10:03:00	03:03:00	183	2	0	1	25
Monitor10.fixed_ch18	GD_Females	LD	2019-09-17	10:28:00	03:28:00	208	0	1	1	8
Monitor10.fixed_ch18	GD_Females	LD	2019-09-17	10:36:00	03:36:00	216	3	0	1	13
Monitor10.fixed_ch18	GD_Females	LD	2019-09-17	10:49:00	03:49:00	229	0	1	1	2
Monitor10.fixed_ch18	GD_Females	LD	2019-09-17	10:51:00	03:51:00	231	2	0	1	39
Monitor10.fixed_ch18	GD_Females	LD	2019-09-17	11:30:00	04:30:00	270	0	1	1	2
Monitor10.fixed_ch18	GD_Females	LD	2019-09-17	11:32:00	04:32:00	272	1	0	1	19
Monitor10.fixed_ch18	GD_Females	LD	2019-09-17	11:51:00	04:51:00	291	0	1	1	3
Monitor10.fixed_ch18	GD_Females	LD	2019-09-17	11:54:00	04:54:00	294	2	0	1	18
Monitor10.fixed_ch18	GD_Females	LD	2019-09-17	12:12:00	05:12:00	312	0	1	1	2
Monitor10.fixed_ch18	GD_Females	LD	2019-09-17	12:14:00	05:14:00	314	1	0	1	12
Monitor10.fixed_ch18	GD_Females	LD	2019-09-17	12:26:00	05:26:00	326	0	1	1	6
Monitor10.fixed_ch18	GD_Females	LD	2019-09-17	12:32:00	05:32:00	332	1	0	1	13
Monitor10.fixed_ch18	GD_Females	LD	2019-09-17	12:45:00	05:45:00	345	0	1	1	5
Monitor10.fixed_ch18	GD_Females	LD	2019-09-17	12:50:00	05:50:00	350	1	0	1	8
Monitor10.fixed_ch18	GD_Females	LD	2019-09-17	12:58:00	05:58:00	358	0	1	1	24
Monitor10.fixed_ch18	GD_Females	LD	2019-09-17	13:22:00	06:22:00	382	2	0	1	10
Monitor10.fixed_ch18	GD_Females	LD	2019-09-17	13:32:00	06:32:00	392	0	1	1	2
Monitor10.fixed_ch18	GD_Females	LD	2019-09-17	13:34:00	06:34:00	394	2	0	1	12
Monitor10.fixed_ch18	GD_Females	LD	2019-09-17	13:46:00	06:46:00	406	0	1	1	26
Monitor10.fixed_ch18	GD_Females	LD	2019-09-17	14:12:00	07:12:00	432	1	0	1	7
Monitor10.fixed_ch18	GD_Females	LD	2019-09-17	14:19:00	07:19:00	439	0	1	1	2
Monitor10.fixed_ch18	GD_Females	LD	2019-09-17	14:21:00	07:21:00	441	3	0	1	7
Monitor10.fixed_ch18	GD_Females	LD	2019-09-17	14:28:00	07:28:00	448	0	1	1	8
Monitor10.fixed_ch18	GD_Females	LD	2019-09-17	14:36:00	07:36:00	456	1	0	1	7
Monitor10.fixed_ch18	GD_Females	LD	2019-09-17	14:43:00	07:43:00	463	0	1	1	13
Monitor10.fixed_ch18	GD_Females	LD	2019-09-17	14:56:00	07:56:00	476	1	0	1	6
Monitor10.fixed_ch18	GD_Females	LD	2019-09-17	15:02:00	08:02:00	482	0	1	1	8
Monitor10.fixed_ch18	GD_Females	LD	2019-09-17	15:10:00	08:10:00	490	1	0	1	6
Monitor10.fixed_ch18	GD_Females	LD	2019-09-17	15:16:00	08:16:00	496	0	1	1	5
Monitor10.fixed_ch18	GD_Females	LD	2019-09-17	15:21:00	08:21:00	501	1	0	1	12
Monitor10.fixed_ch18	GD_Females	LD	2019-09-17	15:33:00	08:33:00	513	0	1	1	17
Monitor10.fixed_ch18	GD_Females	LD	2019-09-17	15:50:00	08:50:00	530	3	0	1	8
Monitor10.fixed_ch18	GD_Females	LD	2019-09-17	15:58:00	08:58:00	538	0	1	1	3
Monitor10.fixed_ch18	GD_Females	LD	2019-09-17	16:01:00	09:01:00	541	2	0	1	21
Monitor10.fixed_ch18	GD_Females	LD	2019-09-17	16:22:00	09:22:00	562	0	1	1	14
Monitor10.fixed_ch18	GD_Females	LD	2019-09-17	16:36:00	09:36:00	576	2	0	1	7
Monitor10.fixed_ch18	GD_Females	LD	2019-09-17	16:43:00	09:43:00	583	0	1	1	5
Monitor10.fixed_ch18	GD_Females	LD	2019-09-17	16:48:00	09:48:00	588	1	0	1	6
Monitor10.fixed_ch18	GD_Females	LD	2019-09-17	16:54:00	09:54:00	594	0	1	1	12
Monitor10.fixed_ch18	GD_Females	LD	2019-09-17	17:06:00	10:06:00	606	2	0	1	7
Monitor10.fixed_ch18	GD_Females	LD	2019-09-17	17:13:00	10:13:00	613	0	1	1	7
Monitor10.fixed_ch18	GD_Females	LD	2019-09-17	17:20:00	10:20:00	620	2	0	1	21
Monitor10.fixed_ch18	GD_Females	LD	2019-09-17	17:41:00	10:41:00	641	0	1	1	4
[truncated: 132,462 more rows]

## Sheet: b
Nazario-Yepiz et al. Physiological and Metabolomic Consequences of Reduced Expression of the Drosophila brummer Triglyceride Lipase
Supplementary Dataset 10. Individual activity/sleep bouts. (a) Ubi > bmm-RNAi in normal feeding. (b) Ubi > bmm-RNAi in normal feeding without wings. (c) Ubi > bmm-RNAi in starvation conditions. (d) Lsp2 > bmm-RNAi in normal feeding. (e) Dsat1 > bmm-RNAi in normal feeding. (f) OK72 > bmm-RNAi in normal feeding.
Channel	Condition	Light_cycle	date	time	ZT_time	Dec_ZT_time	value	sleep_counts	bout	bout_length
Monitor12.fix_ch1	GD_Males	LD	2020-02-07	00:00:00	18:00:00	1080	0	1	1	360
Monitor12.fix_ch1	GD_Males	LD	2020-02-07	06:00:00	00:00:00	0	1	0	1	5
Monitor12.fix_ch1	GD_Males	LD	2020-02-07	06:05:00	00:05:00	5	0	1	1	1
Monitor12.fix_ch1	GD_Males	LD	2020-02-07	06:06:00	00:06:00	6	1	0	1	51
Monitor12.fix_ch1	GD_Males	LD	2020-02-07	06:57:00	00:57:00	57	0	1	1	7
Monitor12.fix_ch1	GD_Males	LD	2020-02-07	07:04:00	01:04:00	64	2	0	1	8
Monitor12.fix_ch1	GD_Males	LD	2020-02-07	07:12:00	01:12:00	72	0	1	1	7
Monitor12.fix_ch1	GD_Males	LD	2020-02-07	07:19:00	01:19:00	79	4	0	1	12
Monitor12.fix_ch1	GD_Males	LD	2020-02-07	07:31:00	01:31:00	91	0	1	1	8
Monitor12.fix_ch1	GD_Males	LD	2020-02-07	07:39:00	01:39:00	99	3	0	1	10
Monitor12.fix_ch1	GD_Males	LD	2020-02-07	07:49:00	01:49:00	109	0	1	1	14
Monitor12.fix_ch1	GD_Males	LD	2020-02-07	08:03:00	02:03:00	123	10	0	1	32
Monitor12.fix_ch1	GD_Males	LD	2020-02-07	08:35:00	02:35:00	155	0	1	1	3
Monitor12.fix_ch1	GD_Males	LD	2020-02-07	08:38:00	02:38:00	158	2	0	1	26
Monitor12.fix_ch1	GD_Males	LD	2020-02-07	09:04:00	03:04:00	184	0	1	1	23
Monitor12.fix_ch1	GD_Males	LD	2020-02-07	09:27:00	03:27:00	207	4	0	1	24
Monitor12.fix_ch1	GD_Males	LD	2020-02-07	09:51:00	03:51:00	231	0	1	1	162
Monitor12.fix_ch1	GD_Males	LD	2020-02-07	12:33:00	06:33:00	393	1	0	1	21
Monitor12.fix_ch1	GD_Males	LD	2020-02-07	12:54:00	06:54:00	414	0	1	1	9
Monitor12.fix_ch1	GD_Males	LD	2020-02-07	13:03:00	07:03:00	423	3	0	1	6
Monitor12.fix_ch1	GD_Males	LD	2020-02-07	13:09:00	07:09:00	429	0	1	1	32
Monitor12.fix_ch1	GD_Males	LD	2020-02-07	13:41:00	07:41:00	461	8	0	1	10
Monitor12.fix_ch1	GD_Males	LD	2020-02-07	13:51:00	07:51:00	471	0	1	1	56
Monitor12.fix_ch1	GD_Males	LD	2020-02-07	14:47:00	08:47:00	527	1	0	1	23
Monitor12.fix_ch1	GD_Males	LD	2020-02-07	15:10:00	09:10:00	550	0	1	1	42
Monitor12.fix_ch1	GD_Males	LD	2020-02-07	15:52:00	09:52:00	592	6	0	1	6
Monitor12.fix_ch1	GD_Males	LD	2020-02-07	15:58:00	09:58:00	598	0	1	1	34
Monitor12.fix_ch1	GD_Males	LD	2020-02-07	16:32:00	10:32:00	632	2	0	1	16
Monitor12.fix_ch1	GD_Males	LD	2020-02-07	16:48:00	10:48:00	648	0	1	1	5
Monitor12.fix_ch1	GD_Males	LD	2020-02-07	16:53:00	10:53:00	653	5	0	1	48
Monitor12.fix_ch1	GD_Males	LD	2020-02-07	17:41:00	11:41:00	701	0	1	1	2
Monitor12.fix_ch1	GD_Males	LD	2020-02-07	17:43:00	11:43:00	703	2	0	1	28
Monitor12.fix_ch1	GD_Males	LD	2020-02-07	18:11:00	12:11:00	731	0	1	1	707
Monitor12.fix_ch1	GD_Males	LD	2020-02-08	05:58:00	23:58:00	1438	6	0	1	40
Monitor12.fix_ch1	GD_Males	LD	2020-02-08	06:38:00	00:38:00	38	0	1	1	4
Monitor12.fix_ch1	GD_Males	LD	2020-02-08	06:42:00	00:42:00	42	1	0	1	8
Monitor12.fix_ch1	GD_Males	LD	2020-02-08	06:50:00	00:50:00	50	0	1	1	9
Monitor12.fix_ch1	GD_Males	LD	2020-02-08	06:59:00	00:59:00	59	1	0	1	6
Monitor12.fix_ch1	GD_Males	LD	2020-02-08	07:05:00	01:05:00	65	0	1	1	1
Monitor12.fix_ch1	GD_Males	LD	2020-02-08	07:06:00	01:06:00	66	1	0	1	5
Monitor12.fix_ch1	GD_Males	LD	2020-02-08	07:11:00	01:11:00	71	0	1	1	11
Monitor12.fix_ch1	GD_Males	LD	2020-02-08	07:22:00	01:22:00	82	1	0	1	5
Monitor12.fix_ch1	GD_Males	LD	2020-02-08	07:27:00	01:27:00	87	0	1	1	45
Monitor12.fix_ch1	GD_Males	LD	2020-02-08	08:12:00	02:12:00	132	5	0	1	5
Monitor12.fix_ch1	GD_Males	LD	2020-02-08	08:17:00	02:17:00	137	0	1	1	1
Monitor12.fix_ch1	GD_Males	LD	2020-02-08	08:18:00	02:18:00	138	2	0	1	6
Monitor12.fix_ch1	GD_Males	LD	2020-02-08	08:24:00	02:24:00	144	0	1	1	43
Monitor12.fix_ch1	GD_Males	LD	2020-02-08	09:07:00	03:07:00	187	2	0	1	6
Monitor12.fix_ch1	GD_Males	LD	2020-02-08	09:13:00	03:13:00	193	0	1	1	4
Monitor12.fix_ch1	GD_Males	LD	2020-02-08	09:17:00	03:17:00	197	1	0	1	5
Monitor12.fix_ch1	GD_Males	LD	2020-02-08	09:22:00	03:22:00	202	0	1	1	2
Monitor12.fix_ch1	GD_Males	LD	2020-02-08	09:24:00	03:24:00	204	1	0	1	8
Monitor12.fix_ch1	GD_Males	LD	2020-02-08	09:32:00	03:32:00	212	0	1	1	24
Monitor12.fix_ch1	GD_Males	LD	2020-02-08	09:56:00	03:56:00	236	2	0	1	5
Monitor12.fix_ch1	GD_Males	LD	2020-02-08	10:01:00	04:01:00	241	0	1	1	34
Monitor12.fix_ch1	GD_Males	LD	2020-02-08	10:35:00	04:35:00	275	1	0	1	12
Monitor12.fix_ch1	GD_Males	LD	2020-02-08	10:47:00	04:47:00	287	0	1	1	35
Monitor12.fix_ch1	GD_Males	LD	2020-02-08	11:22:00	05:22:00	322	2	0	1	9
Monitor12.fix_ch1	GD_Males	LD	2020-02-08	11:31:00	05:31:00	331	0	1	1	24
Monitor12.fix_ch1	GD_Males	LD	2020-02-08	11:55:00	05:55:00	355	1	0	1	5
Monitor12.fix_ch1	GD_Males	LD	2020-02-08	12:00:00	06:00:00	360	0	1	1	198
Monitor12.fix_ch1	GD_Males	LD	2020-02-08	15:18:00	09:18:00	558	1	0	1	10
Monitor12.fix_ch1	GD_Males	LD	2020-02-08	15:28:00	09:28:00	568	0	1	1	10
Monitor12.fix_ch1	GD_Males	LD	2020-02-08	15:38:00	09:38:00	578	2	0	1	5
Monitor12.fix_ch1	GD_Males	LD	2020-02-08	15:43:00	09:43:00	583	0	1	1	8
Monitor12.fix_ch1	GD_Males	LD	2020-02-08	15:51:00	09:51:00	591	3	0	1	7
Monitor12.fix_ch1	GD_Males	LD	2020-02-08	15:58:00	09:58:00	598	0	1	1	4
Monitor12.fix_ch1	GD_Males	LD	2020-02-08	16:02:00	10:02:00	602	2	0	1	5
Monitor12.fix_ch1	GD_Males	LD	2020-02-08	16:07:00	10:07:00	607	0	1	1	1
Monitor12.fix_ch1	GD_Males	LD	2020-02-08	16:08:00	10:08:00	608	2	0	1	123
Monitor12.fix_ch1	GD_Males	LD	2020-02-08	18:11:00	12:11:00	731	0	1	1	707
Monitor12.fix_ch1	GD_Males	LD	2020-02-09	05:58:00	23:58:00	1438	1	0	1	5
Monitor12.fix_ch1	GD_Males	LD	2020-02-09	06:03:00	00:03:00	3	0	1	1	2
Monitor12.fix_ch1	GD_Males	LD	2020-02-09	06:05:00	00:05:00	5	10	0	1	8
Monitor12.fix_ch1	GD_Males	LD	2020-02-09	06:13:00	00:13:00	13	0	1	1	1
Monitor12.fix_ch1	GD_Males	LD	2020-02-09	06:14:00	00:14:00	14	3	0	1	5
Monitor12.fix_ch1	GD_Males	LD	2020-02-09	06:19:00	00:19:00	19	0	1	1	3
Monitor12.fix_ch1	GD_Males	LD	2020-02-09	06:22:00	00:22:00	22	1	0	1	9
Monitor12.fix_ch1	GD_Males	LD	2020-02-09	06:31:00	00:31:00	31	0	1	1	3
Monitor12.fix_ch1	GD_Males	LD	2020-02-09	06:34:00	00:34:00	34	2	0	1	18
Monitor12.fix_ch1	GD_Males	LD	2020-02-09	06:52:00	00:52:00	52	0	1	1	3
Monitor12.fix_ch1	GD_Males	LD	2020-02-09	06:55:00	00:55:00	55	4	0	1	12
Monitor12.fix_ch1	GD_Males	LD	2020-02-09	07:07:00	01:07:00	67	0	1	1	48
Monitor12.fix_ch1	GD_Males	LD	2020-02-09	07:55:00	01:55:00	115	3	0	1	5
Monitor12.fix_ch1	GD_Males	LD	2020-02-09	08:00:00	02:00:00	120	0	1	1	27
Monitor12.fix_ch1	GD_Males	LD	2020-02-09	08:27:00	02:27:00	147	8	0	1	7
Monitor12.fix_ch1	GD_Males	LD	2020-02-09	08:34:00	02:34:00	154	0	1	1	28
Monitor12.fix_ch1	GD_Males	LD	2020-02-09	09:02:00	03:02:00	182	1	0	1	5
Monitor12.fix_ch1	GD_Males	LD	2020-02-09	09:07:00	03:07:00	187	0	1	1	51
Monitor12.fix_ch1	GD_Males	LD	2020-02-09	09:58:00	03:58:00	238	1	0	1	5
Monitor12.fix_ch1	GD_Males	LD	2020-02-09	10:03:00	04:03:00	243	0	1	1	1
Monitor12.fix_ch1	GD_Males	LD	2020-02-09	10:04:00	04:04:00	244	1	0	1	10
Monitor12.fix_ch1	GD_Males	LD	2020-02-09	10:14:00	04:14:00	254	0	1	1	75
Monitor12.fix_ch1	GD_Males	LD	2020-02-09	11:29:00	05:29:00	329	2	0	1	15
Monitor12.fix_ch1	GD_Males	LD	2020-02-09	11:44:00	05:44:00	344	0	1	1	17
Monitor12.fix_ch1	GD_Males	LD	2020-02-09	12:01:00	06:01:00	361	3	0	1	5
Monitor12.fix_ch1	GD_Males	LD	2020-02-09	12:06:00	06:06:00	366	0	1	1	2
Monitor12.fix_ch1	GD_Males	LD	2020-02-09	12:08:00	06:08:00	368	3	0	1	16
Monitor12.fix_ch1	GD_Males	LD	2020-02-09	12:24:00	06:24:00	384	0	1	1	16
Monitor12.fix_ch1	GD_Males	LD	2020-02-09	12:40:00	06:40:00	400	4	0	1	6
Monitor12.fix_ch1	GD_Males	LD	2020-02-09	12:46:00	06:46:00	406	0	1	1	63
Monitor12.fix_ch1	GD_Males	LD	2020-02-09	13:49:00	07:49:00	469	1	0	1	5
Monitor12.fix_ch1	GD_Males	LD	2020-02-09	13:54:00	07:54:00	474	0	1	1	13
Monitor12.fix_ch1	GD_Males	LD	2020-02-09	14:07:00	08:07:00	487	5	0	1	6
Monitor12.fix_ch1	GD_Males	LD	2020-02-09	14:13:00	08:13:00	493	0	1	1	31
Monitor12.fix_ch1	GD_Males	LD	2020-02-09	14:44:00	08:44:00	524	2	0	1	7
Monitor12.fix_ch1	GD_Males	LD	2020-02-09	14:51:00	08:51:00	531	0	1	1	2
Monitor12.fix_ch1	GD_Males	LD	2020-02-09	14:53:00	08:53:00	533	1	0	1	5
Monitor12.fix_ch1	GD_Males	LD	2020-02-09	14:58:00	08:58:00	538	0	1	1	5
Monitor12.fix_ch1	GD_Males	LD	2020-02-09	15:03:00	09:03:00	543	2	0	1	16
Monitor12.fix_ch1	GD_Males	LD	2020-02-09	15:19:00	09:19:00	559	0	1	1	9
Monitor12.fix_ch1	GD_Males	LD	2020-02-09	15:28:00	09:28:00	568	1	0	1	35
Monitor12.fix_ch1	GD_Males	LD	2020-02-09	16:03:00	10:03:00	603	0	1	1	1
Monitor12.fix_ch1	GD_Males	LD	2020-02-09	16:04:00	10:04:00	604	2	0	1	25
Monitor12.fix_ch1	GD_Males	LD	2020-02-09	16:29:00	10:29:00	629	0	1	1	3
Monitor12.fix_ch1	GD_Males	LD	2020-02-09	16:32:00	10:32:00	632	1	0	1	98
Monitor12.fix_ch1	GD_Males	LD	2020-02-09	18:10:00	12:10:00	730	0	1	1	708
Monitor12.fix_ch1	GD_Males	LD	2020-02-10	05:58:00	23:58:00	1438	2	0	1	52
Monitor12.fix_ch1	GD_Males	LD	2020-02-10	06:50:00	00:50:00	50	0	1	1	9
Monitor12.fix_ch1	GD_Males	LD	2020-02-10	06:59:00	00:59:00	59	2	0	1	6
Monitor12.fix_ch1	GD_Males	LD	2020-02-10	07:05:00	01:05:00	65	0	1	1	167
Monitor12.fix_ch1	GD_Males	LD	2020-02-10	09:52:00	03:52:00	232	2	0	1	5
Monitor12.fix_ch1	GD_Males	LD	2020-02-10	09:57:00	03:57:00	237	0	1	1	120
Monitor12.fix_ch1	GD_Males	LD	2020-02-10	11:57:00	05:57:00	357	2	0	1	16
Monitor12.fix_ch1	GD_Males	LD	2020-02-10	12:13:00	06:13:00	373	0	1	1	6
Monitor12.fix_ch1	GD_Males	LD	2020-02-10	12:19:00	06:19:00	379	1	0	1	7
Monitor12.fix_ch1	GD_Males	LD	2020-02-10	12:26:00	06:26:00	386	0	1	1	4
Monitor12.fix_ch1	GD_Males	LD	2020-02-10	12:30:00	06:30:00	390	1	0	1	8
Monitor12.fix_ch1	GD_Males	LD	2020-02-10	12:38:00	06:38:00	398	0	1	1	10
Monitor12.fix_ch1	GD_Males	LD	2020-02-10	12:48:00	06:48:00	408	1	0	1	13
Monitor12.fix_ch1	GD_Males	LD	2020-02-10	13:01:00	07:01:00	421	0	1	1	1
Monitor12.fix_ch1	GD_Males	LD	2020-02-10	13:02:00	07:02:00	422	8	0	1	8
Monitor12.fix_ch1	GD_Males	LD	2020-02-10	13:10:00	07:10:00	430	0	1	1	4
Monitor12.fix_ch1	GD_Males	LD	2020-02-10	13:14:00	07:14:00	434	1	0	1	7
Monitor12.fix_ch1	GD_Males	LD	2020-02-10	13:21:00	07:21:00	441	0	1	1	15
Monitor12.fix_ch1	GD_Males	LD	2020-02-10	13:36:00	07:36:00	456	1	0	1	8
Monitor12.fix_ch1	GD_Males	LD	2020-02-10	13:44:00	07:44:00	464	0	1	1	8
Monitor12.fix_ch1	GD_Males	LD	2020-02-10	13:52:00	07:52:00	472	1	0	1	5
Monitor12.fix_ch1	GD_Males	LD	2020-02-10	13:57:00	07:57:00	477	0	1	1	19
Monitor12.fix_ch1	GD_Males	LD	2020-02-10	14:16:00	08:16:00	496	2	0	1	38
Monitor12.fix_ch1	GD_Males	LD	2020-02-10	14:54:00	08:54:00	534	0	1	1	9
Monitor12.fix_ch1	GD_Males	LD	2020-02-10	15:03:00	09:03:00	543	2	0	1	18
Monitor12.fix_ch1	GD_Males	LD	2020-02-10	15:21:00	09:21:00	561	0	1	1	4
Monitor12.fix_ch1	GD_Males	LD	2020-02-10	15:25:00	09:25:00	565	1	0	1	7
Monitor12.fix_ch1	GD_Males	LD	2020-02-10	15:32:00	09:32:00	572	0	1	1	3
Monitor12.fix_ch1	GD_Males	LD	2020-02-10	15:35:00	09:35:00	575	3	0	1	15
Monitor12.fix_ch1	GD_Males	LD	2020-02-10	15:50:00	09:50:00	590	0	1	1	11
Monitor12.fix_ch1	GD_Males	LD	2020-02-10	16:01:00	10:01:00	601	6	0	1	139
Monitor12.fix_ch1	GD_Males	LD	2020-02-10	18:20:00	12:20:00	740	0	1	1	600
Monitor12.fix_ch1	GD_Males	LD	2020-02-11	04:20:00	22:20:00	1340	1	0	1	5
Monitor12.fix_ch1	GD_Males	LD	2020-02-11	04:25:00	22:25:00	1345	0	1	1	50
Monitor12.fix_ch1	GD_Males	LD	2020-02-11	05:15:00	23:15:00	1395	3	0	1	19
Monitor12.fix_ch1	GD_Males	LD	2020-02-11	05:34:00	23:34:00	1414	0	1	1	5
Monitor12.fix_ch1	GD_Males	LD	2020-02-11	05:39:00	23:39:00	1419	2	0	1	18
Monitor12.fix_ch1	GD_Males	LD	2020-02-11	05:57:00	23:57:00	1437	0	1	1	1
Monitor12.fix_ch1	GD_Males	LD	2020-02-11	05:58:00	23:58:00	1438	3	0	1	38
Monitor12.fix_ch1	GD_Males	LD	2020-02-11	06:36:00	00:36:00	36	0	1	1	1
Monitor12.fix_ch1	GD_Males	LD	2020-02-11	06:37:00	00:37:00	37	1	0	1	26
Monitor12.fix_ch1	GD_Males	LD	2020-02-11	07:03:00	01:03:00	63	0	1	1	40
Monitor12.fix_ch1	GD_Males	LD	2020-02-11	07:43:00	01:43:00	103	1	0	1	5
Monitor12.fix_ch1	GD_Males	LD	2020-02-11	07:48:00	01:48:00	108	0	1	1	7
Monitor12.fix_ch1	GD_Males	LD	2020-02-11	07:55:00	01:55:00	115	1	0	1	11
Monitor12.fix_ch1	GD_Males	LD	2020-02-11	08:06:00	02:06:00	126	0	1	1	20
Monitor12.fix_ch1	GD_Males	LD	2020-02-11	08:26:00	02:26:00	146	1	0	1	8
Monitor12.fix_ch1	GD_Males	LD	2020-02-11	08:34:00	02:34:00	154	0	1	1	3
Monitor12.fix_ch1	GD_Males	LD	2020-02-11	08:37:00	02:37:00	157	9	0	1	13
Monitor12.fix_ch1	GD_Males	LD	2020-02-11	08:50:00	02:50:00	170	0	1	1	2
Monitor12.fix_ch1	GD_Males	LD	2020-02-11	08:52:00	02:52:00	172	2	0	1	6
Monitor12.fix_ch1	GD_Males	LD	2020-02-11	08:58:00	02:58:00	178	0	1	1	24
Monitor12.fix_ch1	GD_Males	LD	2020-02-11	09:22:00	03:22:00	202	3	0	1	8
Monitor12.fix_ch1	GD_Males	LD	2020-02-11	09:30:00	03:30:00	210	0	1	1	78
Monitor12.fix_ch1	GD_Males	LD	2020-02-11	10:48:00	04:48:00	288	3	0	1	5
Monitor12.fix_ch1	GD_Males	LD	2020-02-11	10:53:00	04:53:00	293	0	1	1	17
Monitor12.fix_ch1	GD_Males	LD	2020-02-11	11:10:00	05:10:00	310	3	0	1	12
Monitor12.fix_ch1	GD_Males	LD	2020-02-11	11:22:00	05:22:00	322	0	1	1	5
Monitor12.fix_ch1	GD_Males	LD	2020-02-11	11:27:00	05:27:00	327	1	0	1	15
Monitor12.fix_ch1	GD_Males	LD	2020-02-11	11:42:00	05:42:00	342	0	1	1	10
Monitor12.fix_ch1	GD_Males	LD	2020-02-11	11:52:00	05:52:00	352	1	0	1	5
Monitor12.fix_ch1	GD_Males	LD	2020-02-11	11:57:00	05:57:00	357	0	1	1	15
Monitor12.fix_ch1	GD_Males	LD	2020-02-11	12:12:00	06:12:00	372	1	0	1	7
Monitor12.fix_ch1	GD_Males	LD	2020-02-11	12:19:00	06:19:00	379	0	1	1	25
Monitor12.fix_ch1	GD_Males	LD	2020-02-11	12:44:00	06:44:00	404	4	0	1	13
Monitor12.fix_ch1	GD_Males	LD	2020-02-11	12:57:00	06:57:00	417	0	1	1	32
Monitor12.fix_ch1	GD_Males	LD	2020-02-11	13:29:00	07:29:00	449	1	0	1	5
Monitor12.fix_ch1	GD_Males	LD	2020-02-11	13:34:00	07:34:00	454	0	1	1	70
Monitor12.fix_ch1	GD_Males	LD	2020-02-11	14:44:00	08:44:00	524	1	0	1	5
Monitor12.fix_ch1	GD_Males	LD	2020-02-11	14:49:00	08:49:00	529	0	1	1	6
Monitor12.fix_ch1	GD_Males	LD	2020-02-11	14:55:00	08:55:00	535	1	0	1	20
Monitor12.fix_ch1	GD_Males	LD	2020-02-11	15:15:00	09:15:00	555	0	1	1	29
Monitor12.fix_ch1	GD_Males	LD	2020-02-11	15:44:00	09:44:00	584	2	0	1	151
Monitor12.fix_ch1	GD_Males	LD	2020-02-11	18:15:00	12:15:00	735	0	1	1	703
Monitor12.fix_ch1	GD_Males	LD	2020-02-12	05:58:00	23:58:00	1438	1	0	1	38
Monitor12.fix_ch1	GD_Males	LD	2020-02-12	06:36:00	00:36:00	36	0	1	1	1
Monitor12.fix_ch1	GD_Males	LD	2020-02-12	06:37:00	00:37:00	37	1	0	1	6
Monitor12.fix_ch1	GD_Males	LD	2020-02-12	06:43:00	00:43:00	43	0	1	1	14
Monitor12.fix_ch1	GD_Males	LD	2020-02-12	06:57:00	00:57:00	57	7	0	1	5
Monitor12.fix_ch1	GD_Males	LD	2020-02-12	07:02:00	01:02:00	62	0	1	1	3
Monitor12.fix_ch1	GD_Males	LD	2020-02-12	07:05:00	01:05:00	65	2	0	1	5
Monitor12.fix_ch1	GD_Males	LD	2020-02-12	07:10:00	01:10:00	70	0	1	1	86
Monitor12.fix_ch1	GD_Males	LD	2020-02-12	08:36:00	02:36:00	156	3	0	1	5
Monitor12.fix_ch1	GD_Males	LD	2020-02-12	08:41:00	02:41:00	161	0	1	1	5
Monitor12.fix_ch1	GD_Males	LD	2020-02-12	08:46:00	02:46:00	166	1	0	1	5
Monitor12.fix_ch1	GD_Males	LD	2020-02-12	08:51:00	02:51:00	171	0	1	1	11
Monitor12.fix_ch1	GD_Males	LD	2020-02-12	09:02:00	03:02:00	182	1	0	1	16
Monitor12.fix_ch1	GD_Males	LD	2020-02-12	09:18:00	03:18:00	198	0	1	1	1
Monitor12.fix_ch1	GD_Males	LD	2020-02-12	09:19:00	03:19:00	199	2	0	1	12
Monitor12.fix_ch1	GD_Males	LD	2020-02-12	09:31:00	03:31:00	211	0	1	1	18
Monitor12.fix_ch1	GD_Males	LD	2020-02-12	09:49:00	03:49:00	229	1	0	1	7
Monitor12.fix_ch1	GD_Males	LD	2020-02-12	09:56:00	03:56:00	236	0	1	1	24
Monitor12.fix_ch1	GD_Males	LD	2020-02-12	10:20:00	04:20:00	260	5	0	1	15
Monitor12.fix_ch1	GD_Males	LD	2020-02-12	10:35:00	04:35:00	275	0	1	1	16
Monitor12.fix_ch1	GD_Males	LD	2020-02-12	10:51:00	04:51:00	291	4	0	1	12
Monitor12.fix_ch1	GD_Males	LD	2020-02-12	11:03:00	05:03:00	303	0	1	1	37
Monitor12.fix_ch1	GD_Males	LD	2020-02-12	11:40:00	05:40:00	340	4	0	1	9
Monitor12.fix_ch1	GD_Males	LD	2020-02-12	11:49:00	05:49:00	349	0	1	1	18
Monitor12.fix_ch1	GD_Males	LD	2020-02-12	12:07:00	06:07:00	367	9	0	1	8
Monitor12.fix_ch1	GD_Males	LD	2020-02-12	12:15:00	06:15:00	375	0	1	1	4
Monitor12.fix_ch1	GD_Males	LD	2020-02-12	12:19:00	06:19:00	379	1	0	1	6
Monitor12.fix_ch1	GD_Males	LD	2020-02-12	12:25:00	06:25:00	385	0	1	1	5
Monitor12.fix_ch1	GD_Males	LD	2020-02-12	12:30:00	06:30:00	390	1	0	1	7
Monitor12.fix_ch1	GD_Males	LD	2020-02-12	12:37:00	06:37:00	397	0	1	1	7
Monitor12.fix_ch1	GD_Males	LD	2020-02-12	12:44:00	06:44:00	404	1	0	1	5
Monitor12.fix_ch1	GD_Males	LD	2020-02-12	12:49:00	06:49:00	409	0	1	1	4
Monitor12.fix_ch1	GD_Males	LD	2020-02-12	12:53:00	06:53:00	413	3	0	1	18
Monitor12.fix_ch1	GD_Males	LD	2020-02-12	13:11:00	07:11:00	431	0	1	1	6
Monitor12.fix_ch1	GD_Males	LD	2020-02-12	13:17:00	07:17:00	437	1	0	1	8
Monitor12.fix_ch1	GD_Males	LD	2020-02-12	13:25:00	07:25:00	445	0	1	1	1
Monitor12.fix_ch1	GD_Males	LD	2020-02-12	13:26:00	07:26:00	446	4	0	1	27
Monitor12.fix_ch1	GD_Males	LD	2020-02-12	13:53:00	07:53:00	473	0	1	1	8
Monitor12.fix_ch1	GD_Males	LD	2020-02-12	14:01:00	08:01:00	481	1	0	1	5
Monitor12.fix_ch1	GD_Males	LD	2020-02-12	14:06:00	08:06:00	486	0	1	1	71
Monitor12.fix_ch1	GD_Males	LD	2020-02-12	15:17:00	09:17:00	557	3	0	1	16
Monitor12.fix_ch1	GD_Males	LD	2020-02-12	15:33:00	09:33:00	573	0	1	1	1
Monitor12.fix_ch1	GD_Males	LD	2020-02-12	15:34:00	09:34:00	574	4	0	1	19
Monitor12.fix_ch1	GD_Males	LD	2020-02-12	15:53:00	09:53:00	593	0	1	1	5
Monitor12.fix_ch1	GD_Males	LD	2020-02-12	15:58:00	09:58:00	598	3	0	1	134
Monitor12.fix_ch1	GD_Males	LD	2020-02-12	18:12:00	12:12:00	732	0	1	1	706
Monitor12.fix_ch1	GD_Males	LD	2020-02-13	05:58:00	23:58:00	1438	1	0	1	22
Monitor12.fix_ch1	GD_Males	LD	2020-02-13	06:20:00	00:20:00	20	0	1	1	5
Monitor12.fix_ch1	GD_Males	LD	2020-02-13	06:25:00	00:25:00	25	2	0	1	19
Monitor12.fix_ch1	GD_Males	LD	2020-02-13	06:44:00	00:44:00	44	0	1	1	35
Monitor12.fix_ch1	GD_Males	LD	2020-02-13	07:19:00	01:19:00	79	1	0	1	5
Monitor12.fix_ch1	GD_Males	LD	2020-02-13	07:24:00	01:24:00	84	0	1	1	22
Monitor12.fix_ch1	GD_Males	LD	2020-02-13	07:46:00	01:46:00	106	5	0	1	7
Monitor12.fix_ch1	GD_Males	LD	2020-02-13	07:53:00	01:53:00	113	0	1	1	32
Monitor12.fix_ch1	GD_Males	LD	2020-02-13	08:25:00	02:25:00	145	2	0	1	5
Monitor12.fix_ch1	GD_Males	LD	2020-02-13	08:30:00	02:30:00	150	0	1	1	10
Monitor12.fix_ch1	GD_Males	LD	2020-02-13	08:40:00	02:40:00	160	4	0	1	11
Monitor12.fix_ch1	GD_Males	LD	2020-02-13	08:51:00	02:51:00	171	0	1	1	50
Monitor12.fix_ch1	GD_Males	LD	2020-02-13	09:41:00	03:41:00	221	2	0	1	10
Monitor12.fix_ch1	GD_Males	LD	2020-02-13	09:51:00	03:51:00	231	0	1	1	12
Monitor12.fix_ch1	GD_Males	LD	2020-02-13	10:03:00	04:03:00	243	1	0	1	5
Monitor12.fix_ch1	GD_Males	LD	2020-02-13	10:08:00	04:08:00	248	0	1	1	6
Monitor12.fix_ch1	GD_Males	LD	2020-02-13	10:14:00	04:14:00	254	2	0	1	5
Monitor12.fix_ch1	GD_Males	LD	2020-02-13	10:19:00	04:19:00	259	0	1	1	1
Monitor12.fix_ch1	GD_Males	LD	2020-02-13	10:20:00	04:20:00	260	4	0	1	14
Monitor12.fix_ch1	GD_Males	LD	2020-02-13	10:34:00	04:34:00	274	0	1	1	13
Monitor12.fix_ch1	GD_Males	LD	2020-02-13	10:47:00	04:47:00	287	1	0	1	5
Monitor12.fix_ch1	GD_Males	LD	2020-02-13	10:52:00	04:52:00	292	0	1	1	2
Monitor12.fix_ch1	GD_Males	LD	2020-02-13	10:54:00	04:54:00	294	2	0	1	13
Monitor12.fix_ch1	GD_Males	LD	2020-02-13	11:07:00	05:07:00	307	0	1	1	5
Monitor12.fix_ch1	GD_Males	LD	2020-02-13	11:12:00	05:12:00	312	3	0	1	6
Monitor12.fix_ch1	GD_Males	LD	2020-02-13	11:18:00	05:18:00	318	0	1	1	28
Monitor12.fix_ch1	GD_Males	LD	2020-02-13	11:46:00	05:46:00	346	3	0	1	6
Monitor12.fix_ch1	GD_Males	LD	2020-02-13	11:52:00	05:52:00	352	0	1	1	2
Monitor12.fix_ch1	GD_Males	LD	2020-02-13	11:54:00	05:54:00	354	1	0	1	17
Monitor12.fix_ch1	GD_Males	LD	2020-02-13	12:11:00	06:11:00	371	0	1	1	21
Monitor12.fix_ch1	GD_Males	LD	2020-02-13	12:32:00	06:32:00	392	4	0	1	10
Monitor12.fix_ch1	GD_Males	LD	2020-02-13	12:42:00	06:42:00	402	0	1	1	76
Monitor12.fix_ch1	GD_Males	LD	2020-02-13	13:58:00	07:58:00	478	2	0	1	20
Monitor12.fix_ch1	GD_Males	LD	2020-02-13	14:18:00	08:18:00	498	0	1	1	34
Monitor12.fix_ch1	GD_Males	LD	2020-02-13	14:52:00	08:52:00	532	1	0	1	8
Monitor12.fix_ch1	GD_Males	LD	2020-02-13	15:00:00	09:00:00	540	0	1	1	7
Monitor12.fix_ch1	GD_Males	LD	2020-02-13	15:07:00	09:07:00	547	5	0	1	41
Monitor12.fix_ch1	GD_Males	LD	2020-02-13	15:48:00	09:48:00	588	0	1	1	29
Monitor12.fix_ch1	GD_Males	LD	2020-02-13	16:17:00	10:17:00	617	2	0	1	119
Monitor12.fix_ch1	GD_Males	LD	2020-02-13	18:16:00	12:16:00	736	0	1	1	554
Monitor12.fix_ch10	GD_Males	LD	2020-02-07	03:34:00	21:34:00	1294	2	0	1	17
Monitor12.fix_ch10	GD_Males	LD	2020-02-07	03:51:00	21:51:00	1311	0	1	1	33
Monitor12.fix_ch10	GD_Males	LD	2020-02-07	04:24:00	22:24:00	1344	2	0	1	34
Monitor12.fix_ch10	GD_Males	LD	2020-02-07	04:58:00	22:58:00	1378	0	1	1	60
Monitor12.fix_ch10	GD_Males	LD	2020-02-07	05:58:00	23:58:00	1438	1	0	1	71
Monitor12.fix_ch10	GD_Males	LD	2020-02-07	07:09:00	01:09:00	69	0	1	1	3
Monitor12.fix_ch10	GD_Males	LD	2020-02-07	07:12:00	01:12:00	72	2	0	1	7
Monitor12.fix_ch10	GD_Males	LD	2020-02-07	07:19:00	01:19:00	79	0	1	1	2
Monitor12.fix_ch10	GD_Males	LD	2020-02-07	07:21:00	01:21:00	81	4	0	1	19
Monitor12.fix_ch10	GD_Males	LD	2020-02-07	07:40:00	01:40:00	100	0	1	1	43
Monitor12.fix_ch10	GD_Males	LD	2020-02-07	08:23:00	02:23:00	143	3	0	1	23
Monitor12.fix_ch10	GD_Males	LD	2020-02-07	08:46:00	02:46:00	166	0	1	1	51
Monitor12.fix_ch10	GD_Males	LD	2020-02-07	09:37:00	03:37:00	217	3	0	1	34
Monitor12.fix_ch10	GD_Males	LD	2020-02-07	10:11:00	04:11:00	251	0	1	1	96
Monitor12.fix_ch10	GD_Males	LD	2020-02-07	11:47:00	05:47:00	347	2	0	1	38
Monitor12.fix_ch10	GD_Males	LD	2020-02-07	12:25:00	06:25:00	385	0	1	1	64
Monitor12.fix_ch10	GD_Males	LD	2020-02-07	13:29:00	07:29:00	449	3	0	1	6
Monitor12.fix_ch10	GD_Males	LD	2020-02-07	13:35:00	07:35:00	455	0	1	1	25
Monitor12.fix_ch10	GD_Males	LD	2020-02-07	14:00:00	08:00:00	480	1	0	1	6
Monitor12.fix_ch10	GD_Males	LD	2020-02-07	14:06:00	08:06:00	486	0	1	1	34
Monitor12.fix_ch10	GD_Males	LD	2020-02-07	14:40:00	08:40:00	520	5	0	1	50
Monitor12.fix_ch10	GD_Males	LD	2020-02-07	15:30:00	09:30:00	570	0	1	1	41
Monitor12.fix_ch10	GD_Males	LD	2020-02-07	16:11:00	10:11:00	611	1	0	1	16
Monitor12.fix_ch10	GD_Males	LD	2020-02-07	16:27:00	10:27:00	627	0	1	1	1
Monitor12.fix_ch10	GD_Males	LD	2020-02-07	16:28:00	10:28:00	628	1	0	1	20
Monitor12.fix_ch10	GD_Males	LD	2020-02-07	16:48:00	10:48:00	648	0	1	1	2
Monitor12.fix_ch10	GD_Males	LD	2020-02-07	16:50:00	10:50:00	650	5	0	1	7
Monitor12.fix_ch10	GD_Males	LD	2020-02-07	16:57:00	10:57:00	657	0	1	1	1
Monitor12.fix_ch10	GD_Males	LD	2020-02-07	16:58:00	10:58:00	658	1	0	1	11
Monitor12.fix_ch10	GD_Males	LD	2020-02-07	17:09:00	11:09:00	669	0	1	1	3
Monitor12.fix_ch10	GD_Males	LD	2020-02-07	17:12:00	11:12:00	672	4	0	1	56
Monitor12.fix_ch10	GD_Males	LD	2020-02-07	18:08:00	12:08:00	728	0	1	1	585
Monitor12.fix_ch10	GD_Males	LD	2020-02-08	03:53:00	21:53:00	1313	1	0	1	5
Monitor12.fix_ch10	GD_Males	LD	2020-02-08	03:58:00	21:58:00	1318	0	1	1	2
Monitor12.fix_ch10	GD_Males	LD	2020-02-08	04:00:00	22:00:00	1320	6	0	1	21
Monitor12.fix_ch10	GD_Males	LD	2020-02-08	04:21:00	22:21:00	1341	0	1	1	9
Monitor12.fix_ch10	GD_Males	LD	2020-02-08	04:30:00	22:30:00	1350	2	0	1	42
Monitor12.fix_ch10	GD_Males	LD	2020-02-08	05:12:00	23:12:00	1392	0	1	1	46
Monitor12.fix_ch10	GD_Males	LD	2020-02-08	05:58:00	23:58:00	1438	1	0	1	125
Monitor12.fix_ch10	GD_Males	LD	2020-02-08	08:03:00	02:03:00	123	0	1	1	1
Monitor12.fix_ch10	GD_Males	LD	2020-02-08	08:04:00	02:04:00	124	4	0	1	41
Monitor12.fix_ch10	GD_Males	LD	2020-02-08	08:45:00	02:45:00	165	0	1	1	89
Monitor12.fix_ch10	GD_Males	LD	2020-02-08	10:14:00	04:14:00	254	2	0	1	8
Monitor12.fix_ch10	GD_Males	LD	2020-02-08	10:22:00	04:22:00	262	0	1	1	3
Monitor12.fix_ch10	GD_Males	LD	2020-02-08	10:25:00	04:25:00	265	1	0	1	6
Monitor12.fix_ch10	GD_Males	LD	2020-02-08	10:31:00	04:31:00	271	0	1	1	61
Monitor12.fix_ch10	GD_Males	LD	2020-02-08	11:32:00	05:32:00	332	6	0	1	10
Monitor12.fix_ch10	GD_Males	LD	2020-02-08	11:42:00	05:42:00	342	0	1	1	1
Monitor12.fix_ch10	GD_Males	LD	2020-02-08	11:43:00	05:43:00	343	1	0	1	5
Monitor12.fix_ch10	GD_Males	LD	2020-02-08	11:48:00	05:48:00	348	0	1	1	7
Monitor12.fix_ch10	GD_Males	LD	2020-02-08	11:55:00	05:55:00	355	3	0	1	5
Monitor12.fix_ch10	GD_Males	LD	2020-02-08	12:00:00	06:00:00	360	0	1	1	10
Monitor12.fix_ch10	GD_Males	LD	2020-02-08	12:10:00	06:10:00	370	3	0	1	5
Monitor12.fix_ch10	GD_Males	LD	2020-02-08	12:15:00	06:15:00	375	0	1	1	77
Monitor12.fix_ch10	GD_Males	LD	2020-02-08	13:32:00	07:32:00	452	1	0	1	7
Monitor12.fix_ch10	GD_Males	LD	2020-02-08	13:39:00	07:39:00	459	0	1	1	2
Monitor12.fix_ch10	GD_Males	LD	2020-02-08	13:41:00	07:41:00	461	5	0	1	5
Monitor12.fix_ch10	GD_Males	LD	2020-02-08	13:46:00	07:46:00	466	0	1	1	3
Monitor12.fix_ch10	GD_Males	LD	2020-02-08	13:49:00	07:49:00	469	2	0	1	7
Monitor12.fix_ch10	GD_Males	LD	2020-02-08	13:56:00	07:56:00	476	0	1	1	3
Monitor12.fix_ch10	GD_Males	LD	2020-02-08	13:59:00	07:59:00	479	1	0	1	53
Monitor12.fix_ch10	GD_Males	LD	2020-02-08	14:52:00	08:52:00	532	0	1	1	48
Monitor12.fix_ch10	GD_Males	LD	2020-02-08	15:40:00	09:40:00	580	7	0	1	12
Monitor12.fix_ch10	GD_Males	LD	2020-02-08	15:52:00	09:52:00	592	0	1	1	2
Monitor12.fix_ch10	GD_Males	LD	2020-02-08	15:54:00	09:54:00	594	1	0	1	20
Monitor12.fix_ch10	GD_Males	LD	2020-02-08	16:14:00	10:14:00	614	0	1	1	1
Monitor12.fix_ch10	GD_Males	LD	2020-02-08	16:15:00	10:15:00	615	6	0	1	119
Monitor12.fix_ch10	GD_Males	LD	2020-02-08	18:14:00	12:14:00	734	0	1	1	295
Monitor12.fix_ch10	GD_Males	LD	2020-02-08	23:09:00	17:09:00	1029	1	0	1	5
Monitor12.fix_ch10	GD_Males	LD	2020-02-08	23:14:00	17:14:00	1034	0	1	1	30
Monitor12.fix_ch10	GD_Males	LD	2020-02-08	23:44:00	17:44:00	1064	3	0	1	10
Monitor12.fix_ch10	GD_Males	LD	2020-02-08	23:54:00	17:54:00	1074	0	1	1	1
Monitor12.fix_ch10	GD_Males	LD	2020-02-08	23:55:00	17:55:00	1075	3	0	1	5
Monitor12.fix_ch10	GD_Males	LD	2020-02-09	00:00:00	18:00:00	1080	0	1	1	119
Monitor12.fix_ch10	GD_Males	LD	2020-02-09	01:59:00	19:59:00	1199	2	0	1	7
Monitor12.fix_ch10	GD_Males	LD	2020-02-09	02:06:00	20:06:00	1206	0	1	1	146
Monitor12.fix_ch10	GD_Males	LD	2020-02-09	04:32:00	22:32:00	1352	2	0	1	15
Monitor12.fix_ch10	GD_Males	LD	2020-02-09	04:47:00	22:47:00	1367	0	1	1	15
Monitor12.fix_ch10	GD_Males	LD	2020-02-09	05:02:00	23:02:00	1382	1	0	1	218
Monitor12.fix_ch10	GD_Males	LD	2020-02-09	08:40:00	02:40:00	160	0	1	1	47
Monitor12.fix_ch10	GD_Males	LD	2020-02-09	09:27:00	03:27:00	207	1	0	1	43
Monitor12.fix_ch10	GD_Males	LD	2020-02-09	10:10:00	04:10:00	250	0	1	1	13
Monitor12.fix_ch10	GD_Males	LD	2020-02-09	10:23:00	04:23:00	263	1	0	1	6
Monitor12.fix_ch10	GD_Males	LD	2020-02-09	10:29:00	04:29:00	269	0	1	1	29
Monitor12.fix_ch10	GD_Males	LD	2020-02-09	10:58:00	04:58:00	298	1	0	1	5
Monitor12.fix_ch10	GD_Males	LD	2020-02-09	11:03:00	05:03:00	303	0	1	1	4
Monitor12.fix_ch10	GD_Males	LD	2020-02-09	11:07:00	05:07:00	307	5	0	1	24
Monitor12.fix_ch10	GD_Males	LD	2020-02-09	11:31:00	05:31:00	331	0	1	1	6
Monitor12.fix_ch10	GD_Males	LD	2020-02-09	11:37:00	05:37:00	337	1	0	1	7
Monitor12.fix_ch10	GD_Males	LD	2020-02-09	11:44:00	05:44:00	344	0	1	1	16
Monitor12.fix_ch10	GD_Males	LD	2020-02-09	12:00:00	06:00:00	360	1	0	1	12
Monitor12.fix_ch10	GD_Males	LD	2020-02-09	12:12:00	06:12:00	372	0	1	1	2
Monitor12.fix_ch10	GD_Males	LD	2020-02-09	12:14:00	06:14:00	374	2	0	1	5
Monitor12.fix_ch10	GD_Males	LD	2020-02-09	12:19:00	06:19:00	379	0	1	1	2
Monitor12.fix_ch10	GD_Males	LD	2020-02-09	12:21:00	06:21:00	381	2	0	1	5
Monitor12.fix_ch10	GD_Males	LD	2020-02-09	12:26:00	06:26:00	386	0	1	1	8
Monitor12.fix_ch10	GD_Males	LD	2020-02-09	12:34:00	06:34:00	394	9	0	1	9
Monitor12.fix_ch10	GD_Males	LD	2020-02-09	12:43:00	06:43:00	403	0	1	1	1
Monitor12.fix_ch10	GD_Males	LD	2020-02-09	12:44:00	06:44:00	404	1	0	1	5
Monitor12.fix_ch10	GD_Males	LD	2020-02-09	12:49:00	06:49:00	409	0	1	1	20
Monitor12.fix_ch10	GD_Males	LD	2020-02-09	13:09:00	07:09:00	429	1	0	1	15
Monitor12.fix_ch10	GD_Males	LD	2020-02-09	13:24:00	07:24:00	444	0	1	1	4
Monitor12.fix_ch10	GD_Males	LD	2020-02-09	13:28:00	07:28:00	448	3	0	1	14
Monitor12.fix_ch10	GD_Males	LD	2020-02-09	13:42:00	07:42:00	462	0	1	1	3
Monitor12.fix_ch10	GD_Males	LD	2020-02-09	13:45:00	07:45:00	465	4	0	1	5
Monitor12.fix_ch10	GD_Males	LD	2020-02-09	13:50:00	07:50:00	470	0	1	1	23
Monitor12.fix_ch10	GD_Males	LD	2020-02-09	14:13:00	08:13:00	493	4	0	1	20
Monitor12.fix_ch10	GD_Males	LD	2020-02-09	14:33:00	08:33:00	513	0	1	1	15
Monitor12.fix_ch10	GD_Males	LD	2020-02-09	14:48:00	08:48:00	528	6	0	1	14
Monitor12.fix_ch10	GD_Males	LD	2020-02-09	15:02:00	09:02:00	542	0	1	1	8
Monitor12.fix_ch10	GD_Males	LD	2020-02-09	15:10:00	09:10:00	550	1	0	1	6
Monitor12.fix_ch10	GD_Males	LD	2020-02-09	15:16:00	09:16:00	556	0	1	1	15
Monitor12.fix_ch10	GD_Males	LD	2020-02-09	15:31:00	09:31:00	571	2	0	1	20
Monitor12.fix_ch10	GD_Males	LD	2020-02-09	15:51:00	09:51:00	591	0	1	1	1
Monitor12.fix_ch10	GD_Males	LD	2020-02-09	15:52:00	09:52:00	592	1	0	1	40
Monitor12.fix_ch10	GD_Males	LD	2020-02-09	16:32:00	10:32:00	632	0	1	1	1
Monitor12.fix_ch10	GD_Males	LD	2020-02-09	16:33:00	10:33:00	633	2	0	1	98
Monitor12.fix_ch10	GD_Males	LD	2020-02-09	18:11:00	12:11:00	731	0	1	1	199
Monitor12.fix_ch10	GD_Males	LD	2020-02-09	21:30:00	15:30:00	930	2	0	1	5
Monitor12.fix_ch10	GD_Males	LD	2020-02-09	21:35:00	15:35:00	935	0	1	1	233
Monitor12.fix_ch10	GD_Males	LD	2020-02-10	01:28:00	19:28:00	1168	1	0	1	6
Monitor12.fix_ch10	GD_Males	LD	2020-02-10	01:34:00	19:34:00	1174	0	1	1	99
Monitor12.fix_ch10	GD_Males	LD	2020-02-10	03:13:00	21:13:00	1273	2	0	1	9
Monitor12.fix_ch10	GD_Males	LD	2020-02-10	03:22:00	21:22:00	1282	0	1	1	77
Monitor12.fix_ch10	GD_Males	LD	2020-02-10	04:39:00	22:39:00	1359	2	0	1	13
Monitor12.fix_ch10	GD_Males	LD	2020-02-10	04:52:00	22:52:00	1372	0	1	1	18
Monitor12.fix_ch10	GD_Males	LD	2020-02-10	05:10:00	23:10:00	1390	2	0	1	8
Monitor12.fix_ch10	GD_Males	LD	2020-02-10	05:18:00	23:18:00	1398	0	1	1	15
Monitor12.fix_ch10	GD_Males	LD	2020-02-10	05:33:00	23:33:00	1413	8	0	1	73
Monitor12.fix_ch10	GD_Males	LD	2020-02-10	06:46:00	00:46:00	46	0	1	1	1
Monitor12.fix_ch10	GD_Males	LD	2020-02-10	06:47:00	00:47:00	47	4	0	1	59
Monitor12.fix_ch10	GD_Males	LD	2020-02-10	07:46:00	01:46:00	106	0	1	1	2
Monitor12.fix_ch10	GD_Males	LD	2020-02-10	07:48:00	01:48:00	108	3	0	1	17
Monitor12.fix_ch10	GD_Males	LD	2020-02-10	08:05:00	02:05:00	125	0	1	1	24
Monitor12.fix_ch10	GD_Males	LD	2020-02-10	08:29:00	02:29:00	149	2	0	1	5
Monitor12.fix_ch10	GD_Males	LD	2020-02-10	08:34:00	02:34:00	154	0	1	1	3
Monitor12.fix_ch10	GD_Males	LD	2020-02-10	08:37:00	02:37:00	157	2	0	1	26
Monitor12.fix_ch10	GD_Males	LD	2020-02-10	09:03:00	03:03:00	183	0	1	1	58
Monitor12.fix_ch10	GD_Males	LD	2020-02-10	10:01:00	04:01:00	241	2	0	1	42
Monitor12.fix_ch10	GD_Males	LD	2020-02-10	10:43:00	04:43:00	283	0	1	1	71
Monitor12.fix_ch10	GD_Males	LD	2020-02-10	11:54:00	05:54:00	354	1	0	1	9
Monitor12.fix_ch10	GD_Males	LD	2020-02-10	12:03:00	06:03:00	363	0	1	1	14
Monitor12.fix_ch10	GD_Males	LD	2020-02-10	12:17:00	06:17:00	377	1	0	1	17
Monitor12.fix_ch10	GD_Males	LD	2020-02-10	12:34:00	06:34:00	394	0	1	1	2
Monitor12.fix_ch10	GD_Males	LD	2020-02-10	12:36:00	06:36:00	396	1	0	1	31
Monitor12.fix_ch10	GD_Males	LD	2020-02-10	13:07:00	07:07:00	427	0	1	1	5
Monitor12.fix_ch10	GD_Males	LD	2020-02-10	13:12:00	07:12:00	432	2	0	1	6
Monitor12.fix_ch10	GD_Males	LD	2020-02-10	13:18:00	07:18:00	438	0	1	1	9
Monitor12.fix_ch10	GD_Males	LD	2020-02-10	13:27:00	07:27:00	447	1	0	1	16
Monitor12.fix_ch10	GD_Males	LD	2020-02-10	13:43:00	07:43:00	463	0	1	1	2
Monitor12.fix_ch10	GD_Males	LD	2020-02-10	13:45:00	07:45:00	465	4	0	1	9
Monitor12.fix_ch10	GD_Males	LD	2020-02-10	13:54:00	07:54:00	474	0	1	1	15
Monitor12.fix_ch10	GD_Males	LD	2020-02-10	14:09:00	08:09:00	489	16	0	1	12
Monitor12.fix_ch10	GD_Males	LD	2020-02-10	14:21:00	08:21:00	501	0	1	1	4
Monitor12.fix_ch10	GD_Males	LD	2020-02-10	14:25:00	08:25:00	505	4	0	1	11
Monitor12.fix_ch10	GD_Males	LD	2020-02-10	14:36:00	08:36:00	516	0	1	1	21
Monitor12.fix_ch10	GD_Males	LD	2020-02-10	14:57:00	08:57:00	537	3	0	1	19
Monitor12.fix_ch10	GD_Males	LD	2020-02-10	15:16:00	09:16:00	556	0	1	1	6
Monitor12.fix_ch10	GD_Males	LD	2020-02-10	15:22:00	09:22:00	562	4	0	1	12
Monitor12.fix_ch10	GD_Males	LD	2020-02-10	15:34:00	09:34:00	574	0	1	1	8
Monitor12.fix_ch10	GD_Males	LD	2020-02-10	15:42:00	09:42:00	582	2	0	1	10
Monitor12.fix_ch10	GD_Males	LD	2020-02-10	15:52:00	09:52:00	592	0	1	1	8
Monitor12.fix_ch10	GD_Males	LD	2020-02-10	16:00:00	10:00:00	600	4	0	1	130
Monitor12.fix_ch10	GD_Males	LD	2020-02-10	18:10:00	12:10:00	730	0	1	1	506
Monitor12.fix_ch10	GD_Males	LD	2020-02-11	02:36:00	20:36:00	1236	1	0	1	7
Monitor12.fix_ch10	GD_Males	LD	2020-02-11	02:43:00	20:43:00	1243	0	1	1	101
Monitor12.fix_ch10	GD_Males	LD	2020-02-11	04:24:00	22:24:00	1344	1	0	1	19
Monitor12.fix_ch10	GD_Males	LD	2020-02-11	04:43:00	22:43:00	1363	0	1	1	34
Monitor12.fix_ch10	GD_Males	LD	2020-02-11	05:17:00	23:17:00	1397	5	0	1	7
Monitor12.fix_ch10	GD_Males	LD	2020-02-11	05:24:00	23:24:00	1404	0	1	1	34
Monitor12.fix_ch10	GD_Males	LD	2020-02-11	05:58:00	23:58:00	1438	2	0	1	98
Monitor12.fix_ch10	GD_Males	LD	2020-02-11	07:36:00	01:36:00	96	0	1	1	7
Monitor12.fix_ch10	GD_Males	LD	2020-02-11	07:43:00	01:43:00	103	1	0	1	30
Monitor12.fix_ch10	GD_Males	LD	2020-02-11	08:13:00	02:13:00	133	0	1	1	2
Monitor12.fix_ch10	GD_Males	LD	2020-02-11	08:15:00	02:15:00	135	2	0	1	10
Monitor12.fix_ch10	GD_Males	LD	2020-02-11	08:25:00	02:25:00	145	0	1	1	18
Monitor12.fix_ch10	GD_Males	LD	2020-02-11	08:43:00	02:43:00	163	1	0	1	6
Monitor12.fix_ch10	GD_Males	LD	2020-02-11	08:49:00	02:49:00	169	0	1	1	18
Monitor12.fix_ch10	GD_Males	LD	2020-02-11	09:07:00	03:07:00	187	1	0	1	16
Monitor12.fix_ch10	GD_Males	LD	2020-02-11	09:23:00	03:23:00	203	0	1	1	32
Monitor12.fix_ch10	GD_Males	LD	2020-02-11	09:55:00	03:55:00	235	2	0	1	20
Monitor12.fix_ch10	GD_Males	LD	2020-02-11	10:15:00	04:15:00	255	0	1	1	16
Monitor12.fix_ch10	GD_Males	LD	2020-02-11	10:31:00	04:31:00	271	2	0	1	10
Monitor12.fix_ch10	GD_Males	LD	2020-02-11	10:41:00	04:41:00	281	0	1	1	1
Monitor12.fix_ch10	GD_Males	LD	2020-02-11	10:42:00	04:42:00	282	3	0	1	22
Monitor12.fix_ch10	GD_Males	LD	2020-02-11	11:04:00	05:04:00	304	0	1	1	26
Monitor12.fix_ch10	GD_Males	LD	2020-02-11	11:30:00	05:30:00	330	1	0	1	11
Monitor12.fix_ch10	GD_Males	LD	2020-02-11	11:41:00	05:41:00	341	0	1	1	14
Monitor12.fix_ch10	GD_Males	LD	2020-02-11	11:55:00	05:55:00	355	1	0	1	10
Monitor12.fix_ch10	GD_Males	LD	2020-02-11	12:05:00	06:05:00	365	0	1	1	1
Monitor12.fix_ch10	GD_Males	LD	2020-02-11	12:06:00	06:06:00	366	3	0	1	7
Monitor12.fix_ch10	GD_Males	LD	2020-02-11	12:13:00	06:13:00	373	0	1	1	15
Monitor12.fix_ch10	GD_Males	LD	2020-02-11	12:28:00	06:28:00	388	13	0	1	7
Monitor12.fix_ch10	GD_Males	LD	2020-02-11	12:35:00	06:35:00	395	0	1	1	3
Monitor12.fix_ch10	GD_Males	LD	2020-02-11	12:38:00	06:38:00	398	3	0	1	26
Monitor12.fix_ch10	GD_Males	LD	2020-02-11	13:04:00	07:04:00	424	0	1	1	1
Monitor12.fix_ch10	GD_Males	LD	2020-02-11	13:05:00	07:05:00	425	1	0	1	7
Monitor12.fix_ch10	GD_Males	LD	2020-02-11	13:12:00	07:12:00	432	0	1	1	26
Monitor12.fix_ch10	GD_Males	LD	2020-02-11	13:38:00	07:38:00	458	1	0	1	32
Monitor12.fix_ch10	GD_Males	LD	2020-02-11	14:10:00	08:10:00	490	0	1	1	10
Monitor12.fix_ch10	GD_Males	LD	2020-02-11	14:20:00	08:20:00	500	1	0	1	31
Monitor12.fix_ch10	GD_Males	LD	2020-02-11	14:51:00	08:51:00	531	0	1	1	2
Monitor12.fix_ch10	GD_Males	LD	2020-02-11	14:53:00	08:53:00	533	1	0	1	18
Monitor12.fix_ch10	GD_Males	LD	2020-02-11	15:11:00	09:11:00	551	0	1	1	2
Monitor12.fix_ch10	GD_Males	LD	2020-02-11	15:13:00	09:13:00	553	1	0	1	21
Monitor12.fix_ch10	GD_Males	LD	2020-02-11	15:34:00	09:34:00	574	0	1	1	1
Monitor12.fix_ch10	GD_Males	LD	2020-02-11	15:35:00	09:35:00	575	2	0	1	156
Monitor12.fix_ch10	GD_Males	LD	2020-02-11	18:11:00	12:11:00	731	0	1	1	288
Monitor12.fix_ch10	GD_Males	LD	2020-02-11	22:59:00	16:59:00	1019	2	0	1	9
Monitor12.fix_ch10	GD_Males	LD	2020-02-11	23:08:00	17:08:00	1028	0	1	1	14
Monitor12.fix_ch10	GD_Males	LD	2020-02-11	23:22:00	17:22:00	1042	1	0	1	9
Monitor12.fix_ch10	GD_Males	LD	2020-02-11	23:31:00	17:31:00	1051	0	1	1	22
Monitor12.fix_ch10	GD_Males	LD	2020-02-11	23:53:00	17:53:00	1073	1	0	1	5
Monitor12.fix_ch10	GD_Males	LD	2020-02-11	23:58:00	17:58:00	1078	0	1	1	13
Monitor12.fix_ch10	GD_Males	LD	2020-02-12	00:11:00	18:11:00	1091	1	0	1	5
Monitor12.fix_ch10	GD_Males	LD	2020-02-12	00:16:00	18:16:00	1096	0	1	1	11
Monitor12.fix_ch10	GD_Males	LD	2020-02-12	00:27:00	18:27:00	1107	1	0	1	5
Monitor12.fix_ch10	GD_Males	LD	2020-02-12	00:32:00	18:32:00	1112	0	1	1	13
Monitor12.fix_ch10	GD_Males	LD	2020-02-12	00:45:00	18:45:00	1125	1	0	1	5
Monitor12.fix_ch10	GD_Males	LD	2020-02-12	00:50:00	18:50:00	1130	0	1	1	5
Monitor12.fix_ch10	GD_Males	LD	2020-02-12	00:55:00	18:55:00	1135	13	0	1	8
Monitor12.fix_ch10	GD_Males	LD	2020-02-12	01:03:00	19:03:00	1143	0	1	1	163
Monitor12.fix_ch10	GD_Males	LD	2020-02-12	03:46:00	21:46:00	1306	2	0	1	22
Monitor12.fix_ch10	GD_Males	LD	2020-02-12	04:08:00	22:08:00	1328	0	1	1	93
Monitor12.fix_ch10	GD_Males	LD	2020-02-12	05:41:00	23:41:00	1421	2	0	1	114
Monitor12.fix_ch10	GD_Males	LD	2020-02-12	07:35:00	01:35:00	95	0	1	1	15
Monitor12.fix_ch10	GD_Males	LD	2020-02-12	07:50:00	01:50:00	110	1	0	1	8
Monitor12.fix_ch10	GD_Males	LD	2020-02-12	07:58:00	01:58:00	118	0	1	1	7
Monitor12.fix_ch10	GD_Males	LD	2020-02-12	08:05:00	02:05:00	125	2	0	1	10
Monitor12.fix_ch10	GD_Males	LD	2020-02-12	08:15:00	02:15:00	135	0	1	1	31
Monitor12.fix_ch10	GD_Males	LD	2020-02-12	08:46:00	02:46:00	166	2	0	1	7
Monitor12.fix_ch10	GD_Males	LD	2020-02-12	08:53:00	02:53:00	173	0	1	1	1
Monitor12.fix_ch10	GD_Males	LD	2020-02-12	08:54:00	02:54:00	174	1	0	1	16
Monitor12.fix_ch10	GD_Males	LD	2020-02-12	09:10:00	03:10:00	190	0	1	1	30
Monitor12.fix_ch10	GD_Males	LD	2020-02-12	09:40:00	03:40:00	220	1	0	1	13
Monitor12.fix_ch10	GD_Males	LD	2020-02-12	09:53:00	03:53:00	233	0	1	1	5
Monitor12.fix_ch10	GD_Males	LD	2020-02-12	09:58:00	03:58:00	238	2	0	1	6
Monitor12.fix_ch10	GD_Males	LD	2020-02-12	10:04:00	04:04:00	244	0	1	1	7
Monitor12.fix_ch10	GD_Males	LD	2020-02-12	10:11:00	04:11:00	251	2	0	1	5
Monitor12.fix_ch10	GD_Males	LD	2020-02-12	10:16:00	04:16:00	256	0	1	1	4
Monitor12.fix_ch10	GD_Males	LD	2020-02-12	10:20:00	04:20:00	260	2	0	1	5
Monitor12.fix_ch10	GD_Males	LD	2020-02-12	10:25:00	04:25:00	265	0	1	1	11
Monitor12.fix_ch10	GD_Males	LD	2020-02-12	10:36:00	04:36:00	276	1	0	1	5
Monitor12.fix_ch10	GD_Males	LD	2020-02-12	10:41:00	04:41:00	281	0	1	1	21
Monitor12.fix_ch10	GD_Males	LD	2020-02-12	11:02:00	05:02:00	302	1	0	1	25
Monitor12.fix_ch10	GD_Males	LD	2020-02-12	11:27:00	05:27:00	327	0	1	1	24
Monitor12.fix_ch10	GD_Males	LD	2020-02-12	11:51:00	05:51:00	351	1	0	1	19
Monitor12.fix_ch10	GD_Males	LD	2020-02-12	12:10:00	06:10:00	370	0	1	1	23
Monitor12.fix_ch10	GD_Males	LD	2020-02-12	12:33:00	06:33:00	393	1	0	1	16
Monitor12.fix_ch10	GD_Males	LD	2020-02-12	12:49:00	06:49:00	409	0	1	1	10
Monitor12.fix_ch10	GD_Males	LD	2020-02-12	12:59:00	06:59:00	419	1	0	1	17
Monitor12.fix_ch10	GD_Males	LD	2020-02-12	13:16:00	07:16:00	436	0	1	1	17
Monitor12.fix_ch10	GD_Males	LD	2020-02-12	13:33:00	07:33:00	453	1	0	1	12
Monitor12.fix_ch10	GD_Males	LD	2020-02-12	13:45:00	07:45:00	465	0	1	1	14
Monitor12.fix_ch10	GD_Males	LD	2020-02-12	13:59:00	07:59:00	479	1	0	1	14
Monitor12.fix_ch10	GD_Males	LD	2020-02-12	14:13:00	08:13:00	493	0	1	1	7
Monitor12.fix_ch10	GD_Males	LD	2020-02-12	14:20:00	08:20:00	500	3	0	1	13
Monitor12.fix_ch10	GD_Males	LD	2020-02-12	14:33:00	08:33:00	513	0	1	1	3
Monitor12.fix_ch10	GD_Males	LD	2020-02-12	14:36:00	08:36:00	516	2	0	1	7
Monitor12.fix_ch10	GD_Males	LD	2020-02-12	14:43:00	08:43:00	523	0	1	1	2
Monitor12.fix_ch10	GD_Males	LD	2020-02-12	14:45:00	08:45:00	525	1	0	1	205
Monitor12.fix_ch10	GD_Males	LD	2020-02-12	18:10:00	12:10:00	730	0	1	1	248
Monitor12.fix_ch10	GD_Males	LD	2020-02-12	22:18:00	16:18:00	978	6	0	1	7
Monitor12.fix_ch10	GD_Males	LD	2020-02-12	22:25:00	16:25:00	985	0	1	1	148
Monitor12.fix_ch10	GD_Males	LD	2020-02-13	00:53:00	18:53:00	1133	1	0	1	9
Monitor12.fix_ch10	GD_Males	LD	2020-02-13	01:02:00	19:02:00	1142	0	1	1	5
Monitor12.fix_ch10	GD_Males	LD	2020-02-13	01:07:00	19:07:00	1147	3	0	1	5
Monitor12.fix_ch10	GD_Males	LD	2020-02-13	01:12:00	19:12:00	1152	0	1	1	10
Monitor12.fix_ch10	GD_Males	LD	2020-02-13	01:22:00	19:22:00	1162	1	0	1	9
Monitor12.fix_ch10	GD_Males	LD	2020-02-13	01:31:00	19:31:00	1171	0	1	1	56
Monitor12.fix_ch10	GD_Males	LD	2020-02-13	02:27:00	20:27:00	1227	4	0	1	10
Monitor12.fix_ch10	GD_Males	LD	2020-02-13	02:37:00	20:37:00	1237	0	1	1	2
Monitor12.fix_ch10	GD_Males	LD	2020-02-13	02:39:00	20:39:00	1239	8	0	1	9
Monitor12.fix_ch10	GD_Males	LD	2020-02-13	02:48:00	20:48:00	1248	0	1	1	48
Monitor12.fix_ch10	GD_Males	LD	2020-02-13	03:36:00	21:36:00	1296	2	0	1	14
Monitor12.fix_ch10	GD_Males	LD	2020-02-13	03:50:00	21:50:00	1310	0	1	1	3
Monitor12.fix_ch10	GD_Males	LD	2020-02-13	03:53:00	21:53:00	1313	4	0	1	22
Monitor12.fix_ch10	GD_Males	LD	2020-02-13	04:15:00	22:15:00	1335	0	1	1	1
Monitor12.fix_ch10	GD_Males	LD	2020-02-13	04:16:00	22:16:00	1336	1	0	1	9
Monitor12.fix_ch10	GD_Males	LD	2020-02-13	04:25:00	22:25:00	1345	0	1	1	2
Monitor12.fix_ch10	GD_Males	LD	2020-02-13	04:27:00	22:27:00	1347	1	0	1	10
Monitor12.fix_ch10	GD_Males	LD	2020-02-13	04:37:00	22:37:00	1357	0	1	1	59
Monitor12.fix_ch10	GD_Males	LD	2020-02-13	05:36:00	23:36:00	1416	1	0	1	8
Monitor12.fix_ch10	GD_Males	LD	2020-02-13	05:44:00	23:44:00	1424	0	1	1	3
Monitor12.fix_ch10	GD_Males	LD	2020-02-13	05:47:00	23:47:00	1427	4	0	1	72
Monitor12.fix_ch10	GD_Males	LD	2020-02-13	06:59:00	00:59:00	59	0	1	1	1
Monitor12.fix_ch10	GD_Males	LD	2020-02-13	07:00:00	01:00:00	60	2	0	1	44
Monitor12.fix_ch10	GD_Males	LD	2020-02-13	07:44:00	01:44:00	104	0	1	1	1
Monitor12.fix_ch10	GD_Males	LD	2020-02-13	07:45:00	01:45:00	105	12	0	1	5
Monitor12.fix_ch10	GD_Males	LD	2020-02-13	07:50:00	01:50:00	110	0	1	1	14
Monitor12.fix_ch10	GD_Males	LD	2020-02-13	08:04:00	02:04:00	124	1	0	1	27
Monitor12.fix_ch10	GD_Males	LD	2020-02-13	08:31:00	02:31:00	151	0	1	1	2
Monitor12.fix_ch10	GD_Males	LD	2020-02-13	08:33:00	02:33:00	153	2	0	1	14
Monitor12.fix_ch10	GD_Males	LD	2020-02-13	08:47:00	02:47:00	167	0	1	1	27
Monitor12.fix_ch10	GD_Males	LD	2020-02-13	09:14:00	03:14:00	194	1	0	1	46
Monitor12.fix_ch10	GD_Males	LD	2020-02-13	10:00:00	04:00:00	240	0	1	1	1
Monitor12.fix_ch10	GD_Males	LD	2020-02-13	10:01:00	04:01:00	241	1	0	1	8
Monitor12.fix_ch10	GD_Males	LD	2020-02-13	10:09:00	04:09:00	249	0	1	1	1
Monitor12.fix_ch10	GD_Males	LD	2020-02-13	10:10:00	04:10:00	250	1	0	1	5
Monitor12.fix_ch10	GD_Males	LD	2020-02-13	10:15:00	04:15:00	255	0	1	1	3
Monitor12.fix_ch10	GD_Males	LD	2020-02-13	10:18:00	04:18:00	258	1	0	1	5
Monitor12.fix_ch10	GD_Males	LD	2020-02-13	10:23:00	04:23:00	263	0	1	1	3
Monitor12.fix_ch10	GD_Males	LD	2020-02-13	10:26:00	04:26:00	266	1	0	1	5
Monitor12.fix_ch10	GD_Males	LD	2020-02-13	10:31:00	04:31:00	271	0	1	1	20
Monitor12.fix_ch10	GD_Males	LD	2020-02-13	10:51:00	04:51:00	291	5	0	1	55
Monitor12.fix_ch10	GD_Males	LD	2020-02-13	11:46:00	05:46:00	346	0	1	1	40
Monitor12.fix_ch10	GD_Males	LD	2020-02-13	12:26:00	06:26:00	386	6	0	1	29
Monitor12.fix_ch10	GD_Males	LD	2020-02-13	12:55:00	06:55:00	415	0	1	1	13
Monitor12.fix_ch10	GD_Males	LD	2020-02-13	13:08:00	07:08:00	428	2	0	1	32
Monitor12.fix_ch10	GD_Males	LD	2020-02-13	13:40:00	07:40:00	460	0	1	1	4
Monitor12.fix_ch10	GD_Males	LD	2020-02-13	13:44:00	07:44:00	464	4	0	1	10
Monitor12.fix_ch10	GD_Males	LD	2020-02-13	13:54:00	07:54:00	474	0	1	1	5
Monitor12.fix_ch10	GD_Males	LD	2020-02-13	13:59:00	07:59:00	479	3	0	1	48
Monitor12.fix_ch10	GD_Males	LD	2020-02-13	14:47:00	08:47:00	527	0	1	1	8
Monitor12.fix_ch10	GD_Males	LD	2020-02-13	14:55:00	08:55:00	535	1	0	1	15
Monitor12.fix_ch10	GD_Males	LD	2020-02-13	15:10:00	09:10:00	550	0	1	1	1
Monitor12.fix_ch10	GD_Males	LD	2020-02-13	15:11:00	09:11:00	551	2	0	1	12
Monitor12.fix_ch10	GD_Males	LD	2020-02-13	15:23:00	09:23:00	563	0	1	1	3
Monitor12.fix_ch10	GD_Males	LD	2020-02-13	15:26:00	09:26:00	566	2	0	1	166
Monitor12.fix_ch10	GD_Males	LD	2020-02-13	18:12:00	12:12:00	732	0	1	1	235
Monitor12.fix_ch10	GD_Males	LD	2020-02-13	22:07:00	16:07:00	967	2	0	1	5
Monitor12.fix_ch10	GD_Males	LD	2020-02-13	22:12:00	16:12:00	972	0	1	1	261
Monitor12.fix_ch11	GD_Males	LD	2020-02-07	02:37:00	20:37:00	1237	1	0	1	10
Monitor12.fix_ch11	GD_Males	LD	2020-02-07	02:47:00	20:47:00	1247	0	1	1	32
Monitor12.fix_ch11	GD_Males	LD	2020-02-07	03:19:00	21:19:00	1279	2	0	1	22
Monitor12.fix_ch11	GD_Males	LD	2020-02-07	03:41:00	21:41:00	1301	0	1	1	98
Monitor12.fix_ch11	GD_Males	LD	2020-02-07	05:19:00	23:19:00	1399	2	0	1	6
Monitor12.fix_ch11	GD_Males	LD	2020-02-07	05:25:00	23:25:00	1405	0	1	1	33
Monitor12.fix_ch11	GD_Males	LD	2020-02-07	05:58:00	23:58:00	1438	8	0	1	42
Monitor12.fix_ch11	GD_Males	LD	2020-02-07	06:40:00	00:40:00	40	0	1	1	12
Monitor12.fix_ch11	GD_Males	LD	2020-02-07	06:52:00	00:52:00	52	2	0	1	6
Monitor12.fix_ch11	GD_Males	LD	2020-02-07	06:58:00	00:58:00	58	0	1	1	1
Monitor12.fix_ch11	GD_Males	LD	2020-02-07	06:59:00	00:59:00	59	1	0	1	6
Monitor12.fix_ch11	GD_Males	LD	2020-02-07	07:05:00	01:05:00	65	0	1	1	13
Monitor12.fix_ch11	GD_Males	LD	2020-02-07	07:18:00	01:18:00	78	2	0	1	16
Monitor12.fix_ch11	GD_Males	LD	2020-02-07	07:34:00	01:34:00	94	0	1	1	50
Monitor12.fix_ch11	GD_Males	LD	2020-02-07	08:24:00	02:24:00	144	2	0	1	14
Monitor12.fix_ch11	GD_Males	LD	2020-02-07	08:38:00	02:38:00	158	0	1	1	162
Monitor12.fix_ch11	GD_Males	LD	2020-02-07	11:20:00	05:20:00	320	1	0	1	6
Monitor12.fix_ch11	GD_Males	LD	2020-02-07	11:26:00	05:26:00	326	0	1	1	61
Monitor12.fix_ch11	GD_Males	LD	2020-02-07	12:27:00	06:27:00	387	4	0	1	5
Monitor12.fix_ch11	GD_Males	LD	2020-02-07	12:32:00	06:32:00	392	0	1	1	10
Monitor12.fix_ch11	GD_Males	LD	2020-02-07	12:42:00	06:42:00	402	1	0	1	6
Monitor12.fix_ch11	GD_Males	LD	2020-02-07	12:48:00	06:48:00	408	0	1	1	2
Monitor12.fix_ch11	GD_Males	LD	2020-02-07	12:50:00	06:50:00	410	1	0	1	6
Monitor12.fix_ch11	GD_Males	LD	2020-02-07	12:56:00	06:56:00	416	0	1	1	8
Monitor12.fix_ch11	GD_Males	LD	2020-02-07	13:04:00	07:04:00	424	10	0	1	7
Monitor12.fix_ch11	GD_Males	LD	2020-02-07	13:11:00	07:11:00	431	0	1	1	9
Monitor12.fix_ch11	GD_Males	LD	2020-02-07	13:20:00	07:20:00	440	14	0	1	5
Monitor12.fix_ch11	GD_Males	LD	2020-02-07	13:25:00	07:25:00	445	0	1	1	1
Monitor12.fix_ch11	GD_Males	LD	2020-02-07	13:26:00	07:26:00	446	1	0	1	6
Monitor12.fix_ch11	GD_Males	LD	2020-02-07	13:32:00	07:32:00	452	0	1	1	4
Monitor12.fix_ch11	GD_Males	LD	2020-02-07	13:36:00	07:36:00	456	1	0	1	5
Monitor12.fix_ch11	GD_Males	LD	2020-02-07	13:41:00	07:41:00	461	0	1	1	6
Monitor12.fix_ch11	GD_Males	LD	2020-02-07	13:47:00	07:47:00	467	1	0	1	16
Monitor12.fix_ch11	GD_Males	LD	2020-02-07	14:03:00	08:03:00	483	0	1	1	5
Monitor12.fix_ch11	GD_Males	LD	2020-02-07	14:08:00	08:08:00	488	1	0	1	6
Monitor12.fix_ch11	GD_Males	LD	2020-02-07	14:14:00	08:14:00	494	0	1	1	11
Monitor12.fix_ch11	GD_Males	LD	2020-02-07	14:25:00	08:25:00	505	2	0	1	21
Monitor12.fix_ch11	GD_Males	LD	2020-02-07	14:46:00	08:46:00	526	0	1	1	8
Monitor12.fix_ch11	GD_Males	LD	2020-02-07	14:54:00	08:54:00	534	2	0	1	22
Monitor12.fix_ch11	GD_Males	LD	2020-02-07	15:16:00	09:16:00	556	0	1	1	57
Monitor12.fix_ch11	GD_Males	LD	2020-02-07	16:13:00	10:13:00	613	1	0	1	8
Monitor12.fix_ch11	GD_Males	LD	2020-02-07	16:21:00	10:21:00	621	0	1	1	11
Monitor12.fix_ch11	GD_Males	LD	2020-02-07	16:32:00	10:32:00	632	1	0	1	9
Monitor12.fix_ch11	GD_Males	LD	2020-02-07	16:41:00	10:41:00	641	0	1	1	5
Monitor12.fix_ch11	GD_Males	LD	2020-02-07	16:46:00	10:46:00	646	1	0	1	9
Monitor12.fix_ch11	GD_Males	LD	2020-02-07	16:55:00	10:55:00	655	0	1	1	11
Monitor12.fix_ch11	GD_Males	LD	2020-02-07	17:06:00	11:06:00	666	1	0	1	5
Monitor12.fix_ch11	GD_Males	LD	2020-02-07	17:11:00	11:11:00	671	0	1	1	1
Monitor12.fix_ch11	GD_Males	LD	2020-02-07	17:12:00	11:12:00	672	1	0	1	60
Monitor12.fix_ch11	GD_Males	LD	2020-02-07	18:12:00	12:12:00	732	0	1	1	265
Monitor12.fix_ch11	GD_Males	LD	2020-02-07	22:37:00	16:37:00	997	3	0	1	5
Monitor12.fix_ch11	GD_Males	LD	2020-02-07	22:42:00	16:42:00	1002	0	1	1	85
Monitor12.fix_ch11	GD_Males	LD	2020-02-08	00:07:00	18:07:00	1087	2	0	1	5
Monitor12.fix_ch11	GD_Males	LD	2020-02-08	00:12:00	18:12:00	1092	0	1	1	62
Monitor12.fix_ch11	GD_Males	LD	2020-02-08	01:14:00	19:14:00	1154	2	0	1	7
Monitor12.fix_ch11	GD_Males	LD	2020-02-08	01:21:00	19:21:00	1161	0	1	1	3
Monitor12.fix_ch11	GD_Males	LD	2020-02-08	01:24:00	19:24:00	1164	6	0	1	7
Monitor12.fix_ch11	GD_Males	LD	2020-02-08	01:31:00	19:31:00	1171	0	1	1	67
Monitor12.fix_ch11	GD_Males	LD	2020-02-08	02:38:00	20:38:00	1238	1	0	1	7
Monitor12.fix_ch11	GD_Males	LD	2020-02-08	02:45:00	20:45:00	1245	0	1	1	83
Monitor12.fix_ch11	GD_Males	LD	2020-02-08	04:08:00	22:08:00	1328	1	0	1	8
Monitor12.fix_ch11	GD_Males	LD	2020-02-08	04:16:00	22:16:00	1336	0	1	1	102
Monitor12.fix_ch11	GD_Males	LD	2020-02-08	05:58:00	23:58:00	1438	2	0	1	50
Monitor12.fix_ch11	GD_Males	LD	2020-02-08	06:48:00	00:48:00	48	0	1	1	1
Monitor12.fix_ch11	GD_Males	LD	2020-02-08	06:49:00	00:49:00	49	2	0	1	5
Monitor12.fix_ch11	GD_Males	LD	2020-02-08	06:54:00	00:54:00	54	0	1	1	1
Monitor12.fix_ch11	GD_Males	LD	2020-02-08	06:55:00	00:55:00	55	1	0	1	5
Monitor12.fix_ch11	GD_Males	LD	2020-02-08	07:00:00	01:00:00	60	0	1	1	16
Monitor12.fix_ch11	GD_Males	LD	2020-02-08	07:16:00	01:16:00	76	2	0	1	5
Monitor12.fix_ch11	GD_Males	LD	2020-02-08	07:21:00	01:21:00	81	0	1	1	7
Monitor12.fix_ch11	GD_Males	LD	2020-02-08	07:28:00	01:28:00	88	1	0	1	12
Monitor12.fix_ch11	GD_Males	LD	2020-02-08	07:40:00	01:40:00	100	0	1	1	3
Monitor12.fix_ch11	GD_Males	LD	2020-02-08	07:43:00	01:43:00	103	5	0	1	13
Monitor12.fix_ch11	GD_Males	LD	2020-02-08	07:56:00	01:56:00	116	0	1	1	13
Monitor12.fix_ch11	GD_Males	LD	2020-02-08	08:09:00	02:09:00	129	2	0	1	5
Monitor12.fix_ch11	GD_Males	LD	2020-02-08	08:14:00	02:14:00	134	0	1	1	38
Monitor12.fix_ch11	GD_Males	LD	2020-02-08	08:52:00	02:52:00	172	3	0	1	5
Monitor12.fix_ch11	GD_Males	LD	2020-02-08	08:57:00	02:57:00	177	0	1	1	11
Monitor12.fix_ch11	GD_Males	LD	2020-02-08	09:08:00	03:08:00	188	1	0	1	5
Monitor12.fix_ch11	GD_Males	LD	2020-02-08	09:13:00	03:13:00	193	0	1	1	4
Monitor12.fix_ch11	GD_Males	LD	2020-02-08	09:17:00	03:17:00	197	3	0	1	8
Monitor12.fix_ch11	GD_Males	LD	2020-02-08	09:25:00	03:25:00	205	0	1	1	35
Monitor12.fix_ch11	GD_Males	LD	2020-02-08	10:00:00	04:00:00	240	1	0	1	5
Monitor12.fix_ch11	GD_Males	LD	2020-02-08	10:05:00	04:05:00	245	0	1	1	51
Monitor12.fix_ch11	GD_Males	LD	2020-02-08	10:56:00	04:56:00	296	2	0	1	14
Monitor12.fix_ch11	GD_Males	LD	2020-02-08	11:10:00	05:10:00	310	0	1	1	1
Monitor12.fix_ch11	GD_Males	LD	2020-02-08	11:11:00	05:11:00	311	1	0	1	9
Monitor12.fix_ch11	GD_Males	LD	2020-02-08	11:20:00	05:20:00	320	0	1	1	34
Monitor12.fix_ch11	GD_Males	LD	2020-02-08	11:54:00	05:54:00	354	1	0	1	5
Monitor12.fix_ch11	GD_Males	LD	2020-02-08	11:59:00	05:59:00	359	0	1	1	79
Monitor12.fix_ch11	GD_Males	LD	2020-02-08	13:18:00	07:18:00	438	1	0	1	24
Monitor12.fix_ch11	GD_Males	LD	2020-02-08	13:42:00	07:42:00	462	0	1	1	56
Monitor12.fix_ch11	GD_Males	LD	2020-02-08	14:38:00	08:38:00	518	1	0	1	18
Monitor12.fix_ch11	GD_Males	LD	2020-02-08	14:56:00	08:56:00	536	0	1	1	47
Monitor12.fix_ch11	GD_Males	LD	2020-02-08	15:43:00	09:43:00	583	3	0	1	14
Monitor12.fix_ch11	GD_Males	LD	2020-02-08	15:57:00	09:57:00	597	0	1	1	9
Monitor12.fix_ch11	GD_Males	LD	2020-02-08	16:06:00	10:06:00	606	3	0	1	20
Monitor12.fix_ch11	GD_Males	LD	2020-02-08	16:26:00	10:26:00	626	0	1	1	1
Monitor12.fix_ch11	GD_Males	LD	2020-02-08	16:27:00	10:27:00	627	2	0	1	12
Monitor12.fix_ch11	GD_Males	LD	2020-02-08	16:39:00	10:39:00	639	0	1	1	7
Monitor12.fix_ch11	GD_Males	LD	2020-02-08	16:46:00	10:46:00	646	2	0	1	90
Monitor12.fix_ch11	GD_Males	LD	2020-02-08	18:16:00	12:16:00	736	0	1	1	662
Monitor12.fix_ch11	GD_Males	LD	2020-02-09	05:18:00	23:18:00	1398	1	0	1	22
Monitor12.fix_ch11	GD_Males	LD	2020-02-09	05:40:00	23:40:00	1420	0	1	1	3
Monitor12.fix_ch11	GD_Males	LD	2020-02-09	05:43:00	23:43:00	1423	4	0	1	11
Monitor12.fix_ch11	GD_Males	LD	2020-02-09	05:54:00	23:54:00	1434	0	1	1	4
Monitor12.fix_ch11	GD_Males	LD	2020-02-09	05:58:00	23:58:00	1438	1	0	1	37
Monitor12.fix_ch11	GD_Males	LD	2020-02-09	06:35:00	00:35:00	35	0	1	1	1
Monitor12.fix_ch11	GD_Males	LD	2020-02-09	06:36:00	00:36:00	36	2	0	1	24
Monitor12.fix_ch11	GD_Males	LD	2020-02-09	07:00:00	01:00:00	60	0	1	1	2
Monitor12.fix_ch11	GD_Males	LD	2020-02-09	07:02:00	01:02:00	62	5	0	1	14
Monitor12.fix_ch11	GD_Males	LD	2020-02-09	07:16:00	01:16:00	76	0	1	1	8
Monitor12.fix_ch11	GD_Males	LD	2020-02-09	07:24:00	01:24:00	84	2	0	1	15
Monitor12.fix_ch11	GD_Males	LD	2020-02-09	07:39:00	01:39:00	99	0	1	1	3
Monitor12.fix_ch11	GD_Males	LD	2020-02-09	07:42:00	01:42:00	102	1	0	1	5
Monitor12.fix_ch11	GD_Males	LD	2020-02-09	07:47:00	01:47:00	107	0	1	1	26
Monitor12.fix_ch11	GD_Males	LD	2020-02-09	08:13:00	02:13:00	133	1	0	1	5
Monitor12.fix_ch11	GD_Males	LD	2020-02-09	08:18:00	02:18:00	138	0	1	1	1
Monitor12.fix_ch11	GD_Males	LD	2020-02-09	08:19:00	02:19:00	139	2	0	1	8
Monitor12.fix_ch11	GD_Males	LD	2020-02-09	08:27:00	02:27:00	147	0	1	1	4
Monitor12.fix_ch11	GD_Males	LD	2020-02-09	08:31:00	02:31:00	151	1	0	1	12
Monitor12.fix_ch11	GD_Males	LD	2020-02-09	08:43:00	02:43:00	163	0	1	1	39
Monitor12.fix_ch11	GD_Males	LD	2020-02-09	09:22:00	03:22:00	202	1	0	1	5
Monitor12.fix_ch11	GD_Males	LD	2020-02-09	09:27:00	03:27:00	207	0	1	1	12
Monitor12.fix_ch11	GD_Males	LD	2020-02-09	09:39:00	03:39:00	219	1	0	1	7
Monitor12.fix_ch11	GD_Males	LD	2020-02-09	09:46:00	03:46:00	226	0	1	1	1
Monitor12.fix_ch11	GD_Males	LD	2020-02-09	09:47:00	03:47:00	227	3	0	1	14
Monitor12.fix_ch11	GD_Males	LD	2020-02-09	10:01:00	04:01:00	241	0	1	1	68
Monitor12.fix_ch11	GD_Males	LD	2020-02-09	11:09:00	05:09:00	309	1	0	1	5
Monitor12.fix_ch11	GD_Males	LD	2020-02-09	11:14:00	05:14:00	314	0	1	1	2
Monitor12.fix_ch11	GD_Males	LD	2020-02-09	11:16:00	05:16:00	316	1	0	1	6
Monitor12.fix_ch11	GD_Males	LD	2020-02-09	11:22:00	05:22:00	322	0	1	1	66
Monitor12.fix_ch11	GD_Males	LD	2020-02-09	12:28:00	06:28:00	388	5	0	1	5
Monitor12.fix_ch11	GD_Males	LD	2020-02-09	12:33:00	06:33:00	393	0	1	1	11
Monitor12.fix_ch11	GD_Males	LD	2020-02-09	12:44:00	06:44:00	404	2	0	1	11
Monitor12.fix_ch11	GD_Males	LD	2020-02-09	12:55:00	06:55:00	415	0	1	1	14
Monitor12.fix_ch11	GD_Males	LD	2020-02-09	13:09:00	07:09:00	429	2	0	1	15
Monitor12.fix_ch11	GD_Males	LD	2020-02-09	13:24:00	07:24:00	444	0	1	1	33
Monitor12.fix_ch11	GD_Males	LD	2020-02-09	13:57:00	07:57:00	477	1	0	1	8
Monitor12.fix_ch11	GD_Males	LD	2020-02-09	14:05:00	08:05:00	485	0	1	1	40
Monitor12.fix_ch11	GD_Males	LD	2020-02-09	14:45:00	08:45:00	525	1	0	1	26
Monitor12.fix_ch11	GD_Males	LD	2020-02-09	15:11:00	09:11:00	551	0	1	1	4
Monitor12.fix_ch11	GD_Males	LD	2020-02-09	15:15:00	09:15:00	555	2	0	1	7
Monitor12.fix_ch11	GD_Males	LD	2020-02-09	15:22:00	09:22:00	562	0	1	1	4
Monitor12.fix_ch11	GD_Males	LD	2020-02-09	15:26:00	09:26:00	566	2	0	1	11
Monitor12.fix_ch11	GD_Males	LD	2020-02-09	15:37:00	09:37:00	577	0	1	1	5
Monitor12.fix_ch11	GD_Males	LD	2020-02-09	15:42:00	09:42:00	582	1	0	1	6
Monitor12.fix_ch11	GD_Males	LD	2020-02-09	15:48:00	09:48:00	588	0	1	1	11
Monitor12.fix_ch11	GD_Males	LD	2020-02-09	15:59:00	09:59:00	599	1	0	1	15
Monitor12.fix_ch11	GD_Males	LD	2020-02-09	16:14:00	10:14:00	614	0	1	1	1
Monitor12.fix_ch11	GD_Males	LD	2020-02-09	16:15:00	10:15:00	615	2	0	1	120
Monitor12.fix_ch11	GD_Males	LD	2020-02-09	18:15:00	12:15:00	735	0	1	1	523
Monitor12.fix_ch11	GD_Males	LD	2020-02-10	02:58:00	20:58:00	1258	1	0	1	9
Monitor12.fix_ch11	GD_Males	LD	2020-02-10	03:07:00	21:07:00	1267	0	1	1	12
Monitor12.fix_ch11	GD_Males	LD	2020-02-10	03:19:00	21:19:00	1279	1	0	1	10
Monitor12.fix_ch11	GD_Males	LD	2020-02-10	03:29:00	21:29:00	1289	0	1	1	28
Monitor12.fix_ch11	GD_Males	LD	2020-02-10	03:57:00	21:57:00	1317	2	0	1	7
Monitor12.fix_ch11	GD_Males	LD	2020-02-10	04:04:00	22:04:00	1324	0	1	1	2
Monitor12.fix_ch11	GD_Males	LD	2020-02-10	04:06:00	22:06:00	1326	1	0	1	5
Monitor12.fix_ch11	GD_Males	LD	2020-02-10	04:11:00	22:11:00	1331	0	1	1	9
Monitor12.fix_ch11	GD_Males	LD	2020-02-10	04:20:00	22:20:00	1340	1	0	1	5
Monitor12.fix_ch11	GD_Males	LD	2020-02-10	04:25:00	22:25:00	1345	0	1	1	10
Monitor12.fix_ch11	GD_Males	LD	2020-02-10	04:35:00	22:35:00	1355	1	0	1	8
Monitor12.fix_ch11	GD_Males	LD	2020-02-10	04:43:00	22:43:00	1363	0	1	1	38
Monitor12.fix_ch11	GD_Males	LD	2020-02-10	05:21:00	23:21:00	1401	2	0	1	5
Monitor12.fix_ch11	GD_Males	LD	2020-02-10	05:26:00	23:26:00	1406	0	1	1	32
Monitor12.fix_ch11	GD_Males	LD	2020-02-10	05:58:00	23:58:00	1438	1	0	1	46
Monitor12.fix_ch11	GD_Males	LD	2020-02-10	06:44:00	00:44:00	44	0	1	1	1
Monitor12.fix_ch11	GD_Males	LD	2020-02-10	06:45:00	00:45:00	45	2	0	1	5
Monitor12.fix_ch11	GD_Males	LD	2020-02-10	06:50:00	00:50:00	50	0	1	1	15
Monitor12.fix_ch11	GD_Males	LD	2020-02-10	07:05:00	01:05:00	65	2	0	1	8
Monitor12.fix_ch11	GD_Males	LD	2020-02-10	07:13:00	01:13:00	73	0	1	1	5
Monitor12.fix_ch11	GD_Males	LD	2020-02-10	07:18:00	01:18:00	78	1	0	1	11
Monitor12.fix_ch11	GD_Males	LD	2020-02-10	07:29:00	01:29:00	89	0	1	1	3
Monitor12.fix_ch11	GD_Males	LD	2020-02-10	07:32:00	01:32:00	92	3	0	1	5
Monitor12.fix_ch11	GD_Males	LD	2020-02-10	07:37:00	01:37:00	97	0	1	1	10
Monitor12.fix_ch11	GD_Males	LD	2020-02-10	07:47:00	01:47:00	107	1	0	1	5
Monitor12.fix_ch11	GD_Males	LD	2020-02-10	07:52:00	01:52:00	112	0	1	1	13
Monitor12.fix_ch11	GD_Males	LD	2020-02-10	08:05:00	02:05:00	125	1	0	1	8
Monitor12.fix_ch11	GD_Males	LD	2020-02-10	08:13:00	02:13:00	133	0	1	1	6
Monitor12.fix_ch11	GD_Males	LD	2020-02-10	08:19:00	02:19:00	139	1	0	1	9
Monitor12.fix_ch11	GD_Males	LD	2020-02-10	08:28:00	02:28:00	148	0	1	1	12
Monitor12.fix_ch11	GD_Males	LD	2020-02-10	08:40:00	02:40:00	160	1	0	1	5
Monitor12.fix_ch11	GD_Males	LD	2020-02-10	08:45:00	02:45:00	165	0	1	1	20
Monitor12.fix_ch11	GD_Males	LD	2020-02-10	09:05:00	03:05:00	185	1	0	1	5
Monitor12.fix_ch11	GD_Males	LD	2020-02-10	09:10:00	03:10:00	190	0	1	1	59
Monitor12.fix_ch11	GD_Males	LD	2020-02-10	10:09:00	04:09:00	249	4	0	1	5
Monitor12.fix_ch11	GD_Males	LD	2020-02-10	10:14:00	04:14:00	254	0	1	1	4
Monitor12.fix_ch11	GD_Males	LD	2020-02-10	10:18:00	04:18:00	258	1	0	1	5
Monitor12.fix_ch11	GD_Males	LD	2020-02-10	10:23:00	04:23:00	263	0	1	1	15
Monitor12.fix_ch11	GD_Males	LD	2020-02-10	10:38:00	04:38:00	278	1	0	1	10
Monitor12.fix_ch11	GD_Males	LD	2020-02-10	10:48:00	04:48:00	288	0	1	1	23
Monitor12.fix_ch11	GD_Males	LD	2020-02-10	11:11:00	05:11:00	311	2	0	1	5
Monitor12.fix_ch11	GD_Males	LD	2020-02-10	11:16:00	05:16:00	316	0	1	1	12
Monitor12.fix_ch11	GD_Males	LD	2020-02-10	11:28:00	05:28:00	328	1	0	1	23
Monitor12.fix_ch11	GD_Males	LD	2020-02-10	11:51:00	05:51:00	351	0	1	1	21
Monitor12.fix_ch11	GD_Males	LD	2020-02-10	12:12:00	06:12:00	372	1	0	1	7
Monitor12.fix_ch11	GD_Males	LD	2020-02-10	12:19:00	06:19:00	379	0	1	1	90
Monitor12.fix_ch11	GD_Males	LD	2020-02-10	13:49:00	07:49:00	469	1	0	1	14
Monitor12.fix_ch11	GD_Males	LD	2020-02-10	14:03:00	08:03:00	483	0	1	1	24
Monitor12.fix_ch11	GD_Males	LD	2020-02-10	14:27:00	08:27:00	507	2	0	1	11
Monitor12.fix_ch11	GD_Males	LD	2020-02-10	14:38:00	08:38:00	518	0	1	1	3
Monitor12.fix_ch11	GD_Males	LD	2020-02-10	14:41:00	08:41:00	521	1	0	1	13
Monitor12.fix_ch11	GD_Males	LD	2020-02-10	14:54:00	08:54:00	534	0	1	1	8
Monitor12.fix_ch11	GD_Males	LD	2020-02-10	15:02:00	09:02:00	542	2	0	1	11
Monitor12.fix_ch11	GD_Males	LD	2020-02-10	15:13:00	09:13:00	553	0	1	1	18
Monitor12.fix_ch11	GD_Males	LD	2020-02-10	15:31:00	09:31:00	571	2	0	1	15
Monitor12.fix_ch11	GD_Males	LD	2020-02-10	15:46:00	09:46:00	586	0	1	1	2
Monitor12.fix_ch11	GD_Males	LD	2020-02-10	15:48:00	09:48:00	588	2	0	1	20
Monitor12.fix_ch11	GD_Males	LD	2020-02-10	16:08:00	10:08:00	608	0	1	1	3
Monitor12.fix_ch11	GD_Males	LD	2020-02-10	16:11:00	10:11:00	611	1	0	1	123
Monitor12.fix_ch11	GD_Males	LD	2020-02-10	18:14:00	12:14:00	734	0	1	1	633
Monitor12.fix_ch11	GD_Males	LD	2020-02-11	04:47:00	22:47:00	1367	1	0	1	27
Monitor12.fix_ch11	GD_Males	LD	2020-02-11	05:14:00	23:14:00	1394	0	1	1	3
Monitor12.fix_ch11	GD_Males	LD	2020-02-11	05:17:00	23:17:00	1397	2	0	1	5
Monitor12.fix_ch11	GD_Males	LD	2020-02-11	05:22:00	23:22:00	1402	0	1	1	1
Monitor12.fix_ch11	GD_Males	LD	2020-02-11	05:23:00	23:23:00	1403	3	0	1	7
Monitor12.fix_ch11	GD_Males	LD	2020-02-11	05:30:00	23:30:00	1410	0	1	1	14
Monitor12.fix_ch11	GD_Males	LD	2020-02-11	05:44:00	23:44:00	1424	1	0	1	57
Monitor12.fix_ch11	GD_Males	LD	2020-02-11	06:41:00	00:41:00	41	0	1	1	4
Monitor12.fix_ch11	GD_Males	LD	2020-02-11	06:45:00	00:45:00	45	2	0	1	5
Monitor12.fix_ch11	GD_Males	LD	2020-02-11	06:50:00	00:50:00	50	0	1	1	4
Monitor12.fix_ch11	GD_Males	LD	2020-02-11	06:54:00	00:54:00	54	2	0	1	5
Monitor12.fix_ch11	GD_Males	LD	2020-02-11	06:59:00	00:59:00	59	0	1	1	11
Monitor12.fix_ch11	GD_Males	LD	2020-02-11	07:10:00	01:10:00	70	5	0	1	21
Monitor12.fix_ch11	GD_Males	LD	2020-02-11	07:31:00	01:31:00	91	0	1	1	17
Monitor12.fix_ch11	GD_Males	LD	2020-02-11	07:48:00	01:48:00	108	1	0	1	8
Monitor12.fix_ch11	GD_Males	LD	2020-02-11	07:56:00	01:56:00	116	0	1	1	2
Monitor12.fix_ch11	GD_Males	LD	2020-02-11	07:58:00	01:58:00	118	1	0	1	5
Monitor12.fix_ch11	GD_Males	LD	2020-02-11	08:03:00	02:03:00	123	0	1	1	21
Monitor12.fix_ch11	GD_Males	LD	2020-02-11	08:24:00	02:24:00	144	1	0	1	5
Monitor12.fix_ch11	GD_Males	LD	2020-02-11	08:29:00	02:29:00	149	0	1	1	25
Monitor12.fix_ch11	GD_Males	LD	2020-02-11	08:54:00	02:54:00	174	4	0	1	6
Monitor12.fix_ch11	GD_Males	LD	2020-02-11	09:00:00	03:00:00	180	0	1	1	2
Monitor12.fix_ch11	GD_Males	LD	2020-02-11	09:02:00	03:02:00	182	2	0	1	5
Monitor12.fix_ch11	GD_Males	LD	2020-02-11	09:07:00	03:07:00	187	0	1	1	5
Monitor12.fix_ch11	GD_Males	LD	2020-02-11	09:12:00	03:12:00	192	5	0	1	5
Monitor12.fix_ch11	GD_Males	LD	2020-02-11	09:17:00	03:17:00	197	0	1	1	1
Monitor12.fix_ch11	GD_Males	LD	2020-02-11	09:18:00	03:18:00	198	1	0	1	9
Monitor12.fix_ch11	GD_Males	LD	2020-02-11	09:27:00	03:27:00	207	0	1	1	10
Monitor12.fix_ch11	GD_Males	LD	2020-02-11	09:37:00	03:37:00	217	7	0	1	9
Monitor12.fix_ch11	GD_Males	LD	2020-02-11	09:46:00	03:46:00	226	0	1	1	17
Monitor12.fix_ch11	GD_Males	LD	2020-02-11	10:03:00	04:03:00	243	4	0	1	5
Monitor12.fix_ch11	GD_Males	LD	2020-02-11	10:08:00	04:08:00	248	0	1	1	3
Monitor12.fix_ch11	GD_Males	LD	2020-02-11	10:11:00	04:11:00	251	2	0	1	5
Monitor12.fix_ch11	GD_Males	LD	2020-02-11	10:16:00	04:16:00	256	0	1	1	19
Monitor12.fix_ch11	GD_Males	LD	2020-02-11	10:35:00	04:35:00	275	2	0	1	9
Monitor12.fix_ch11	GD_Males	LD	2020-02-11	10:44:00	04:44:00	284	0	1	1	11
Monitor12.fix_ch11	GD_Males	LD	2020-02-11	10:55:00	04:55:00	295	2	0	1	22
Monitor12.fix_ch11	GD_Males	LD	2020-02-11	11:17:00	05:17:00	317	0	1	1	51
Monitor12.fix_ch11	GD_Males	LD	2020-02-11	12:08:00	06:08:00	368	1	0	1	10
Monitor12.fix_ch11	GD_Males	LD	2020-02-11	12:18:00	06:18:00	378	0	1	1	54
Monitor12.fix_ch11	GD_Males	LD	2020-02-11	13:12:00	07:12:00	432	1	0	1	20
Monitor12.fix_ch11	GD_Males	LD	2020-02-11	13:32:00	07:32:00	452	0	1	1	23
Monitor12.fix_ch11	GD_Males	LD	2020-02-11	13:55:00	07:55:00	475	1	0	1	17
Monitor12.fix_ch11	GD_Males	LD	2020-02-11	14:12:00	08:12:00	492	0	1	1	33
Monitor12.fix_ch11	GD_Males	LD	2020-02-11	14:45:00	08:45:00	525	2	0	1	25
Monitor12.fix_ch11	GD_Males	LD	2020-02-11	15:10:00	09:10:00	550	0	1	1	15
Monitor12.fix_ch11	GD_Males	LD	2020-02-11	15:25:00	09:25:00	565	3	0	1	14
Monitor12.fix_ch11	GD_Males	LD	2020-02-11	15:39:00	09:39:00	579	0	1	1	7
Monitor12.fix_ch11	GD_Males	LD	2020-02-11	15:46:00	09:46:00	586	1	0	1	150
Monitor12.fix_ch11	GD_Males	LD	2020-02-11	18:16:00	12:16:00	736	0	1	1	551
Monitor12.fix_ch11	GD_Males	LD	2020-02-12	03:27:00	21:27:00	1287	1	0	1	5
Monitor12.fix_ch11	GD_Males	LD	2020-02-12	03:32:00	21:32:00	1292	0	1	1	1
Monitor12.fix_ch11	GD_Males	LD	2020-02-12	03:33:00	21:33:00	1293	1	0	1	22
Monitor12.fix_ch11	GD_Males	LD	2020-02-12	03:55:00	21:55:00	1315	0	1	1	13
Monitor12.fix_ch11	GD_Males	LD	2020-02-12	04:08:00	22:08:00	1328	5	0	1	7
Monitor12.fix_ch11	GD_Males	LD	2020-02-12	04:15:00	22:15:00	1335	0	1	1	1
Monitor12.fix_ch11	GD_Males	LD	2020-02-12	04:16:00	22:16:00	1336	2	0	1	5
Monitor12.fix_ch11	GD_Males	LD	2020-02-12	04:21:00	22:21:00	1341	0	1	1	64
Monitor12.fix_ch11	GD_Males	LD	2020-02-12	05:25:00	23:25:00	1405	3	0	1	22
Monitor12.fix_ch11	GD_Males	LD	2020-02-12	05:47:00	23:47:00	1427	0	1	1	11
Monitor12.fix_ch11	GD_Males	LD	2020-02-12	05:58:00	23:58:00	1438	1	0	1	46
Monitor12.fix_ch11	GD_Males	LD	2020-02-12	06:44:00	00:44:00	44	0	1	1	1
Monitor12.fix_ch11	GD_Males	LD	2020-02-12	06:45:00	00:45:00	45	1	0	1	5
Monitor12.fix_ch11	GD_Males	LD	2020-02-12	06:50:00	00:50:00	50	0	1	1	8
Monitor12.fix_ch11	GD_Males	LD	2020-02-12	06:58:00	00:58:00	58	1	0	1	5
Monitor12.fix_ch11	GD_Males	LD	2020-02-12	07:03:00	01:03:00	63	0	1	1	1
Monitor12.fix_ch11	GD_Males	LD	2020-02-12	07:04:00	01:04:00	64	1	0	1	6
Monitor12.fix_ch11	GD_Males	LD	2020-02-12	07:10:00	01:10:00	70	0	1	1	9
Monitor12.fix_ch11	GD_Males	LD	2020-02-12	07:19:00	01:19:00	79	1	0	1	11
Monitor12.fix_ch11	GD_Males	LD	2020-02-12	07:30:00	01:30:00	90	0	1	1	15
Monitor12.fix_ch11	GD_Males	LD	2020-02-12	07:45:00	01:45:00	105	1	0	1	11
Monitor12.fix_ch11	GD_Males	LD	2020-02-12	07:56:00	01:56:00	116	0	1	1	31
Monitor12.fix_ch11	GD_Males	LD	2020-02-12	08:27:00	02:27:00	147	5	0	1	13
Monitor12.fix_ch11	GD_Males	LD	2020-02-12	08:40:00	02:40:00	160	0	1	1	7
Monitor12.fix_ch11	GD_Males	LD	2020-02-12	08:47:00	02:47:00	167	1	0	1	9
Monitor12.fix_ch11	GD_Males	LD	2020-02-12	08:56:00	02:56:00	176	0	1	1	9
Monitor12.fix_ch11	GD_Males	LD	2020-02-12	09:05:00	03:05:00	185	3	0	1	5
Monitor12.fix_ch11	GD_Males	LD	2020-02-12	09:10:00	03:10:00	190	0	1	1	20
Monitor12.fix_ch11	GD_Males	LD	2020-02-12	09:30:00	03:30:00	210	1	0	1	9
Monitor12.fix_ch11	GD_Males	LD	2020-02-12	09:39:00	03:39:00	219	0	1	1	35
Monitor12.fix_ch11	GD_Males	LD	2020-02-12	10:14:00	04:14:00	254	1	0	1	10
Monitor12.fix_ch11	GD_Males	LD	2020-02-12	10:24:00	04:24:00	264	0	1	1	33
Monitor12.fix_ch11	GD_Males	LD	2020-02-12	10:57:00	04:57:00	297	1	0	1	16
Monitor12.fix_ch11	GD_Males	LD	2020-02-12	11:13:00	05:13:00	313	0	1	1	47
Monitor12.fix_ch11	GD_Males	LD	2020-02-12	12:00:00	06:00:00	360	2	0	1	14
Monitor12.fix_ch11	GD_Males	LD	2020-02-12	12:14:00	06:14:00	374	0	1	1	23
Monitor12.fix_ch11	GD_Males	LD	2020-02-12	12:37:00	06:37:00	397	1	0	1	13
Monitor12.fix_ch11	GD_Males	LD	2020-02-12	12:50:00	06:50:00	410	0	1	1	100
Monitor12.fix_ch11	GD_Males	LD	2020-02-12	14:30:00	08:30:00	510	1	0	1	18
Monitor12.fix_ch11	GD_Males	LD	2020-02-12	14:48:00	08:48:00	528	0	1	1	14
Monitor12.fix_ch11	GD_Males	LD	2020-02-12	15:02:00	09:02:00	542	3	0	1	18
Monitor12.fix_ch11	GD_Males	LD	2020-02-12	15:20:00	09:20:00	560	0	1	1	5
Monitor12.fix_ch11	GD_Males	LD	2020-02-12	15:25:00	09:25:00	565	1	0	1	5
Monitor12.fix_ch11	GD_Males	LD	2020-02-12	15:30:00	09:30:00	570	0	1	1	4
Monitor12.fix_ch11	GD_Males	LD	2020-02-12	15:34:00	09:34:00	574	1	0	1	158
Monitor12.fix_ch11	GD_Males	LD	2020-02-12	18:12:00	12:12:00	732	0	1	1	1
Monitor12.fix_ch11	GD_Males	LD	2020-02-12	18:13:00	12:13:00	733	1	0	1	6
Monitor12.fix_ch11	GD_Males	LD	2020-02-12	18:19:00	12:19:00	739	0	1	1	675
Monitor12.fix_ch11	GD_Males	LD	2020-02-13	05:34:00	23:34:00	1414	1	0	1	75
Monitor12.fix_ch11	GD_Males	LD	2020-02-13	06:49:00	00:49:00	49	0	1	1	6
Monitor12.fix_ch11	GD_Males	LD	2020-02-13	06:55:00	00:55:00	55	1	0	1	9
Monitor12.fix_ch11	GD_Males	LD	2020-02-13	07:04:00	01:04:00	64	0	1	1	3
Monitor12.fix_ch11	GD_Males	LD	2020-02-13	07:07:00	01:07:00	67	1	0	1	5
Monitor12.fix_ch11	GD_Males	LD	2020-02-13	07:12:00	01:12:00	72	0	1	1	2
Monitor12.fix_ch11	GD_Males	LD	2020-02-13	07:14:00	01:14:00	74	1	0	1	5
Monitor12.fix_ch11	GD_Males	LD	2020-02-13	07:19:00	01:19:00	79	0	1	1	3
Monitor12.fix_ch11	GD_Males	LD	2020-02-13	07:22:00	01:22:00	82	1	0	1	15
Monitor12.fix_ch11	GD_Males	LD	2020-02-13	07:37:00	01:37:00	97	0	1	1	36
Monitor12.fix_ch11	GD_Males	LD	2020-02-13	08:13:00	02:13:00	133	2	0	1	13
Monitor12.fix_ch11	GD_Males	LD	2020-02-13	08:26:00	02:26:00	146	0	1	1	6
Monitor12.fix_ch11	GD_Males	LD	2020-02-13	08:32:00	02:32:00	152	2	0	1	5
Monitor12.fix_ch11	GD_Males	LD	2020-02-13	08:37:00	02:37:00	157	0	1	1	30
Monitor12.fix_ch11	GD_Males	LD	2020-02-13	09:07:00	03:07:00	187	3	0	1	5
Monitor12.fix_ch11	GD_Males	LD	2020-02-13	09:12:00	03:12:00	192	0	1	1	1
Monitor12.fix_ch11	GD_Males	LD	2020-02-13	09:13:00	03:13:00	193	1	0	1	7
Monitor12.fix_ch11	GD_Males	LD	2020-02-13	09:20:00	03:20:00	200	0	1	1	86
Monitor12.fix_ch11	GD_Males	LD	2020-02-13	10:46:00	04:46:00	286	1	0	1	5
Monitor12.fix_ch11	GD_Males	LD	2020-02-13	10:51:00	04:51:00	291	0	1	1	8
Monitor12.fix_ch11	GD_Males	LD	2020-02-13	10:59:00	04:59:00	299	1	0	1	5
Monitor12.fix_ch11	GD_Males	LD	2020-02-13	11:04:00	05:04:00	304	0	1	1	27
Monitor12.fix_ch11	GD_Males	LD	2020-02-13	11:31:00	05:31:00	331	2	0	1	5
Monitor12.fix_ch11	GD_Males	LD	2020-02-13	11:36:00	05:36:00	336	0	1	1	49
Monitor12.fix_ch11	GD_Males	LD	2020-02-13	12:25:00	06:25:00	385	1	0	1	5
Monitor12.fix_ch11	GD_Males	LD	2020-02-13	12:30:00	06:30:00	390	0	1	1	3
Monitor12.fix_ch11	GD_Males	LD	2020-02-13	12:33:00	06:33:00	393	2	0	1	7
Monitor12.fix_ch11	GD_Males	LD	2020-02-13	12:40:00	06:40:00	400	0	1	1	2
Monitor12.fix_ch11	GD_Males	LD	2020-02-13	12:42:00	06:42:00	402	1	0	1	17
Monitor12.fix_ch11	GD_Males	LD	2020-02-13	12:59:00	06:59:00	419	0	1	1	20
Monitor12.fix_ch11	GD_Males	LD	2020-02-13	13:19:00	07:19:00	439	2	0	1	13
Monitor12.fix_ch11	GD_Males	LD	2020-02-13	13:32:00	07:32:00	452	0	1	1	43
Monitor12.fix_ch11	GD_Males	LD	2020-02-13	14:15:00	08:15:00	495	1	0	1	12
Monitor12.fix_ch11	GD_Males	LD	2020-02-13	14:27:00	08:27:00	507	0	1	1	14
Monitor12.fix_ch11	GD_Males	LD	2020-02-13	14:41:00	08:41:00	521	1	0	1	22
Monitor12.fix_ch11	GD_Males	LD	2020-02-13	15:03:00	09:03:00	543	0	1	1	3
Monitor12.fix_ch11	GD_Males	LD	2020-02-13	15:06:00	09:06:00	546	2	0	1	11
Monitor12.fix_ch11	GD_Males	LD	2020-02-13	15:17:00	09:17:00	557	0	1	1	21
Monitor12.fix_ch11	GD_Males	LD	2020-02-13	15:38:00	09:38:00	578	1	0	1	26
Monitor12.fix_ch11	GD_Males	LD	2020-02-13	16:04:00	10:04:00	604	0	1	1	9
Monitor12.fix_ch11	GD_Males	LD	2020-02-13	16:13:00	10:13:00	613	4	0	1	124
Monitor12.fix_ch11	GD_Males	LD	2020-02-13	18:17:00	12:17:00	737	0	1	1	543
Monitor12.fix_ch12	GD_Males	LD	2020-02-07	03:24:00	21:24:00	1284	1	0	1	41
Monitor12.fix_ch12	GD_Males	LD	2020-02-07	04:05:00	22:05:00	1325	0	1	1	3
Monitor12.fix_ch12	GD_Males	LD	2020-02-07	04:08:00	22:08:00	1328	4	0	1	9
Monitor12.fix_ch12	GD_Males	LD	2020-02-07	04:17:00	22:17:00	1337	0	1	1	55
Monitor12.fix_ch12	GD_Males	LD	2020-02-07	05:12:00	23:12:00	1392	2	0	1	10
Monitor12.fix_ch12	GD_Males	LD	2020-02-07	05:22:00	23:22:00	1402	0	1	1	36
Monitor12.fix_ch12	GD_Males	LD	2020-02-07	05:58:00	23:58:00	1438	3	0	1	63
Monitor12.fix_ch12	GD_Males	LD	2020-02-07	07:01:00	01:01:00	61	0	1	1	1
Monitor12.fix_ch12	GD_Males	LD	2020-02-07	07:02:00	01:02:00	62	1	0	1	13
Monitor12.fix_ch12	GD_Males	LD	2020-02-07	07:15:00	01:15:00	75	0	1	1	17
Monitor12.fix_ch12	GD_Males	LD	2020-02-07	07:32:00	01:32:00	92	1	0	1	15
Monitor12.fix_ch12	GD_Males	LD	2020-02-07	07:47:00	01:47:00	107	0	1	1	20
Monitor12.fix_ch12	GD_Males	LD	2020-02-07	08:07:00	02:07:00	127	1	0	1	6
Monitor12.fix_ch12	GD_Males	LD	2020-02-07	08:13:00	02:13:00	133	0	1	1	2
Monitor12.fix_ch12	GD_Males	LD	2020-02-07	08:15:00	02:15:00	135	1	0	1	11
Monitor12.fix_ch12	GD_Males	LD	2020-02-07	08:26:00	02:26:00	146	0	1	1	32
Monitor12.fix_ch12	GD_Males	LD	2020-02-07	08:58:00	02:58:00	178	1	0	1	11
Monitor12.fix_ch12	GD_Males	LD	2020-02-07	09:09:00	03:09:00	189	0	1	1	93
Monitor12.fix_ch12	GD_Males	LD	2020-02-07	10:42:00	04:42:00	282	1	0	1	25
Monitor12.fix_ch12	GD_Males	LD	2020-02-07	11:07:00	05:07:00	307	0	1	1	93
Monitor12.fix_ch12	GD_Males	LD	2020-02-07	12:40:00	06:40:00	400	3	0	1	26
Monitor12.fix_ch12	GD_Males	LD	2020-02-07	13:06:00	07:06:00	426	0	1	1	69
Monitor12.fix_ch12	GD_Males	LD	2020-02-07	14:15:00	08:15:00	495	1	0	1	24
Monitor12.fix_ch12	GD_Males	LD	2020-02-07	14:39:00	08:39:00	519	0	1	1	10
Monitor12.fix_ch12	GD_Males	LD	2020-02-07	14:49:00	08:49:00	529	4	0	1	7
Monitor12.fix_ch12	GD_Males	LD	2020-02-07	14:56:00	08:56:00	536	0	1	1	6
Monitor12.fix_ch12	GD_Males	LD	2020-02-07	15:02:00	09:02:00	542	4	0	1	31
Monitor12.fix_ch12	GD_Males	LD	2020-02-07	15:33:00	09:33:00	573	0	1	1	32
Monitor12.fix_ch12	GD_Males	LD	2020-02-07	16:05:00	10:05:00	605	1	0	1	35
Monitor12.fix_ch12	GD_Males	LD	2020-02-07	16:40:00	10:40:00	640	0	1	1	4
Monitor12.fix_ch12	GD_Males	LD	2020-02-07	16:44:00	10:44:00	644	1	0	1	21
Monitor12.fix_ch12	GD_Males	LD	2020-02-07	17:05:00	11:05:00	665	0	1	1	2
Monitor12.fix_ch12	GD_Males	LD	2020-02-07	17:07:00	11:07:00	667	3	0	1	64
Monitor12.fix_ch12	GD_Males	LD	2020-02-07	18:11:00	12:11:00	731	0	1	1	500
Monitor12.fix_ch12	GD_Males	LD	2020-02-08	02:31:00	20:31:00	1231	1	0	1	38
Monitor12.fix_ch12	GD_Males	LD	2020-02-08	03:09:00	21:09:00	1269	0	1	1	166
Monitor12.fix_ch12	GD_Males	LD	2020-02-08	05:55:00	23:55:00	1435	1	0	1	59
Monitor12.fix_ch12	GD_Males	LD	2020-02-08	06:54:00	00:54:00	54	0	1	1	4
Monitor12.fix_ch12	GD_Males	LD	2020-02-08	06:58:00	00:58:00	58	1	0	1	13
Monitor12.fix_ch12	GD_Males	LD	2020-02-08	07:11:00	01:11:00	71	0	1	1	5
Monitor12.fix_ch12	GD_Males	LD	2020-02-08	07:16:00	01:16:00	76	1	0	1	31
Monitor12.fix_ch12	GD_Males	LD	2020-02-08	07:47:00	01:47:00	107	0	1	1	11
Monitor12.fix_ch12	GD_Males	LD	2020-02-08	07:58:00	01:58:00	118	1	0	1	12
Monitor12.fix_ch12	GD_Males	LD	2020-02-08	08:10:00	02:10:00	130	0	1	1	37
Monitor12.fix_ch12	GD_Males	LD	2020-02-08	08:47:00	02:47:00	167	1	0	1	18
Monitor12.fix_ch12	GD_Males	LD	2020-02-08	09:05:00	03:05:00	185	0	1	1	2
Monitor12.fix_ch12	GD_Males	LD	2020-02-08	09:07:00	03:07:00	187	1	0	1	5
Monitor12.fix_ch12	GD_Males	LD	2020-02-08	09:12:00	03:12:00	192	0	1	1	74
Monitor12.fix_ch12	GD_Males	LD	2020-02-08	10:26:00	04:26:00	266	1	0	1	5
Monitor12.fix_ch12	GD_Males	LD	2020-02-08	10:31:00	04:31:00	271	0	1	1	19
Monitor12.fix_ch12	GD_Males	LD	2020-02-08	10:50:00	04:50:00	290	1	0	1	16
Monitor12.fix_ch12	GD_Males	LD	2020-02-08	11:06:00	05:06:00	306	0	1	1	4
Monitor12.fix_ch12	GD_Males	LD	2020-02-08	11:10:00	05:10:00	310	2	0	1	10
Monitor12.fix_ch12	GD_Males	LD	2020-02-08	11:20:00	05:20:00	320	0	1	1	8
Monitor12.fix_ch12	GD_Males	LD	2020-02-08	11:28:00	05:28:00	328	1	0	1	14
Monitor12.fix_ch12	GD_Males	LD	2020-02-08	11:42:00	05:42:00	342	0	1	1	17
Monitor12.fix_ch12	GD_Males	LD	2020-02-08	11:59:00	05:59:00	359	5	0	1	6
Monitor12.fix_ch12	GD_Males	LD	2020-02-08	12:05:00	06:05:00	365	0	1	1	8
Monitor12.fix_ch12	GD_Males	LD	2020-02-08	12:13:00	06:13:00	373	1	0	1	5
Monitor12.fix_ch12	GD_Males	LD	2020-02-08	12:18:00	06:18:00	378	0	1	1	151
Monitor12.fix_ch12	GD_Males	LD	2020-02-08	14:49:00	08:49:00	529	1	0	1	20
Monitor12.fix_ch12	GD_Males	LD	2020-02-08	15:09:00	09:09:00	549	0	1	1	10
Monitor12.fix_ch12	GD_Males	LD	2020-02-08	15:19:00	09:19:00	559	1	0	1	12
Monitor12.fix_ch12	GD_Males	LD	2020-02-08	15:31:00	09:31:00	571	0	1	1	13
Monitor12.fix_ch12	GD_Males	LD	2020-02-08	15:44:00	09:44:00	584	1	0	1	14
Monitor12.fix_ch12	GD_Males	LD	2020-02-08	15:58:00	09:58:00	598	0	1	1	2
Monitor12.fix_ch12	GD_Males	LD	2020-02-08	16:00:00	10:00:00	600	3	0	1	8
Monitor12.fix_ch12	GD_Males	LD	2020-02-08	16:08:00	10:08:00	608	0	1	1	3
Monitor12.fix_ch12	GD_Males	LD	2020-02-08	16:11:00	10:11:00	611	1	0	1	17
Monitor12.fix_ch12	GD_Males	LD	2020-02-08	16:28:00	10:28:00	628	0	1	1	4
Monitor12.fix_ch12	GD_Males	LD	2020-02-08	16:32:00	10:32:00	632	2	0	1	27
Monitor12.fix_ch12	GD_Males	LD	2020-02-08	16:59:00	10:59:00	659	0	1	1	3
Monitor12.fix_ch12	GD_Males	LD	2020-02-08	17:02:00	11:02:00	662	3	0	1	27
Monitor12.fix_ch12	GD_Males	LD	2020-02-08	17:29:00	11:29:00	689	0	1	1	3
Monitor12.fix_ch12	GD_Males	LD	2020-02-08	17:32:00	11:32:00	692	2	0	1	20
Monitor12.fix_ch12	GD_Males	LD	2020-02-08	17:52:00	11:52:00	712	0	1	1	1
Monitor12.fix_ch12	GD_Males	LD	2020-02-08	17:53:00	11:53:00	713	2	0	1	23
Monitor12.fix_ch12	GD_Males	LD	2020-02-08	18:16:00	12:16:00	736	0	1	1	532
Monitor12.fix_ch12	GD_Males	LD	2020-02-09	03:08:00	21:08:00	1268	7	0	1	6
Monitor12.fix_ch12	GD_Males	LD	2020-02-09	03:14:00	21:14:00	1274	0	1	1	31
Monitor12.fix_ch12	GD_Males	LD	2020-02-09	03:45:00	21:45:00	1305	1	0	1	5
Monitor12.fix_ch12	GD_Males	LD	2020-02-09	03:50:00	21:50:00	1310	0	1	1	4
Monitor12.fix_ch12	GD_Males	LD	2020-02-09	03:54:00	21:54:00	1314	2	0	1	5
Monitor12.fix_ch12	GD_Males	LD	2020-02-09	03:59:00	21:59:00	1319	0	1	1	25
Monitor12.fix_ch12	GD_Males	LD	2020-02-09	04:24:00	22:24:00	1344	1	0	1	22
Monitor12.fix_ch12	GD_Males	LD	2020-02-09	04:46:00	22:46:00	1366	0	1	1	18
Monitor12.fix_ch12	GD_Males	LD	2020-02-09	05:04:00	23:04:00	1384	2	0	1	8
Monitor12.fix_ch12	GD_Males	LD	2020-02-09	05:12:00	23:12:00	1392	0	1	1	36
Monitor12.fix_ch12	GD_Males	LD	2020-02-09	05:48:00	23:48:00	1428	1	0	1	101
Monitor12.fix_ch12	GD_Males	LD	2020-02-09	07:29:00	01:29:00	89	0	1	1	2
Monitor12.fix_ch12	GD_Males	LD	2020-02-09	07:31:00	01:31:00	91	3	0	1	17
Monitor12.fix_ch12	GD_Males	LD	2020-02-09	07:48:00	01:48:00	108	0	1	1	1
Monitor12.fix_ch12	GD_Males	LD	2020-02-09	07:49:00	01:49:00	109	1	0	1	13
Monitor12.fix_ch12	GD_Males	LD	2020-02-09	08:02:00	02:02:00	122	0	1	1	4
Monitor12.fix_ch12	GD_Males	LD	2020-02-09	08:06:00	02:06:00	126	1	0	1	10
Monitor12.fix_ch12	GD_Males	LD	2020-02-09	08:16:00	02:16:00	136	0	1	1	5
Monitor12.fix_ch12	GD_Males	LD	2020-02-09	08:21:00	02:21:00	141	3	0	1	29
Monitor12.fix_ch12	GD_Males	LD	2020-02-09	08:50:00	02:50:00	170	0	1	1	39
Monitor12.fix_ch12	GD_Males	LD	2020-02-09	09:29:00	03:29:00	209	1	0	1	11
Monitor12.fix_ch12	GD_Males	LD	2020-02-09	09:40:00	03:40:00	220	0	1	1	2
Monitor12.fix_ch12	GD_Males	LD	2020-02-09	09:42:00	03:42:00	222	2	0	1	18
Monitor12.fix_ch12	GD_Males	LD	2020-02-09	10:00:00	04:00:00	240	0	1	1	28
Monitor12.fix_ch12	GD_Males	LD	2020-02-09	10:28:00	04:28:00	268	1	0	1	6
Monitor12.fix_ch12	GD_Males	LD	2020-02-09	10:34:00	04:34:00	274	0	1	1	2
Monitor12.fix_ch12	GD_Males	LD	2020-02-09	10:36:00	04:36:00	276	1	0	1	13
Monitor12.fix_ch12	GD_Males	LD	2020-02-09	10:49:00	04:49:00	289	0	1	1	3
Monitor12.fix_ch12	GD_Males	LD	2020-02-09	10:52:00	04:52:00	292	3	0	1	10
Monitor12.fix_ch12	GD_Males	LD	2020-02-09	11:02:00	05:02:00	302	0	1	1	42
Monitor12.fix_ch12	GD_Males	LD	2020-02-09	11:44:00	05:44:00	344	1	0	1	9
Monitor12.fix_ch12	GD_Males	LD	2020-02-09	11:53:00	05:53:00	353	0	1	1	44
Monitor12.fix_ch12	GD_Males	LD	2020-02-09	12:37:00	06:37:00	397	1	0	1	6
Monitor12.fix_ch12	GD_Males	LD	2020-02-09	12:43:00	06:43:00	403	0	1	1	7
Monitor12.fix_ch12	GD_Males	LD	2020-02-09	12:50:00	06:50:00	410	1	0	1	14
Monitor12.fix_ch12	GD_Males	LD	2020-02-09	13:04:00	07:04:00	424	0	1	1	28
Monitor12.fix_ch12	GD_Males	LD	2020-02-09	13:32:00	07:32:00	452	1	0	1	24
Monitor12.fix_ch12	GD_Males	LD	2020-02-09	13:56:00	07:56:00	476	0	1	1	4
Monitor12.fix_ch12	GD_Males	LD	2020-02-09	14:00:00	08:00:00	480	1	0	1	8
Monitor12.fix_ch12	GD_Males	LD	2020-02-09	14:08:00	08:08:00	488	0	1	1	4
Monitor12.fix_ch12	GD_Males	LD	2020-02-09	14:12:00	08:12:00	492	2	0	1	5
Monitor12.fix_ch12	GD_Males	LD	2020-02-09	14:17:00	08:17:00	497	0	1	1	7
Monitor12.fix_ch12	GD_Males	LD	2020-02-09	14:24:00	08:24:00	504	1	0	1	6
Monitor12.fix_ch12	GD_Males	LD	2020-02-09	14:30:00	08:30:00	510	0	1	1	3
Monitor12.fix_ch12	GD_Males	LD	2020-02-09	14:33:00	08:33:00	513	1	0	1	26
Monitor12.fix_ch12	GD_Males	LD	2020-02-09	14:59:00	08:59:00	539	0	1	1	13
Monitor12.fix_ch12	GD_Males	LD	2020-02-09	15:12:00	09:12:00	552	5	0	1	13
Monitor12.fix_ch12	GD_Males	LD	2020-02-09	15:25:00	09:25:00	565	0	1	1	1
Monitor12.fix_ch12	GD_Males	LD	2020-02-09	15:26:00	09:26:00	566	1	0	1	15
Monitor12.fix_ch12	GD_Males	LD	2020-02-09	15:41:00	09:41:00	581	0	1	1	7
Monitor12.fix_ch12	GD_Males	LD	2020-02-09	15:48:00	09:48:00	588	3	0	1	14
Monitor12.fix_ch12	GD_Males	LD	2020-02-09	16:02:00	10:02:00	602	0	1	1	2
Monitor12.fix_ch12	GD_Males	LD	2020-02-09	16:04:00	10:04:00	604	1	0	1	12
Monitor12.fix_ch12	GD_Males	LD	2020-02-09	16:16:00	10:16:00	616	0	1	1	1
Monitor12.fix_ch12	GD_Males	LD	2020-02-09	16:17:00	10:17:00	617	2	0	1	7
Monitor12.fix_ch12	GD_Males	LD	2020-02-09	16:24:00	10:24:00	624	0	1	1	1
Monitor12.fix_ch12	GD_Males	LD	2020-02-09	16:25:00	10:25:00	625	1	0	1	19
Monitor12.fix_ch12	GD_Males	LD	2020-02-09	16:44:00	10:44:00	644	0	1	1	3
Monitor12.fix_ch12	GD_Males	LD	2020-02-09	16:47:00	10:47:00	647	1	0	1	6
Monitor12.fix_ch12	GD_Males	LD	2020-02-09	16:53:00	10:53:00	653	0	1	1	4
Monitor12.fix_ch12	GD_Males	LD	2020-02-09	16:57:00	10:57:00	657	1	0	1	25
Monitor12.fix_ch12	GD_Males	LD	2020-02-09	17:22:00	11:22:00	682	0	1	1	1
Monitor12.fix_ch12	GD_Males	LD	2020-02-09	17:23:00	11:23:00	683	1	0	1	49
Monitor12.fix_ch12	GD_Males	LD	2020-02-09	18:12:00	12:12:00	732	0	1	1	1
Monitor12.fix_ch12	GD_Males	LD	2020-02-09	18:13:00	12:13:00	733	4	0	1	5
Monitor12.fix_ch12	GD_Males	LD	2020-02-09	18:18:00	12:18:00	738	0	1	1	290
Monitor12.fix_ch12	GD_Males	LD	2020-02-09	23:08:00	17:08:00	1028	2	0	1	5
Monitor12.fix_ch12	GD_Males	LD	2020-02-09	23:13:00	17:13:00	1033	0	1	1	62
Monitor12.fix_ch12	GD_Males	LD	2020-02-10	00:15:00	18:15:00	1095	8	0	1	6
Monitor12.fix_ch12	GD_Males	LD	2020-02-10	00:21:00	18:21:00	1101	0	1	1	271
Monitor12.fix_ch12	GD_Males	LD	2020-02-10	04:52:00	22:52:00	1372	5	0	1	11
Monitor12.fix_ch12	GD_Males	LD	2020-02-10	05:03:00	23:03:00	1383	0	1	1	40
Monitor12.fix_ch12	GD_Males	LD	2020-02-10	05:43:00	23:43:00	1423	9	0	1	9
Monitor12.fix_ch12	GD_Males	LD	2020-02-10	05:52:00	23:52:00	1432	0	1	1	4
Monitor12.fix_ch12	GD_Males	LD	2020-02-10	05:56:00	23:56:00	1436	1	0	1	55
Monitor12.fix_ch12	GD_Males	LD	2020-02-10	06:51:00	00:51:00	51	0	1	1	2
Monitor12.fix_ch12	GD_Males	LD	2020-02-10	06:53:00	00:53:00	53	11	0	1	11
Monitor12.fix_ch12	GD_Males	LD	2020-02-10	07:04:00	01:04:00	64	0	1	1	2
Monitor12.fix_ch12	GD_Males	LD	2020-02-10	07:06:00	01:06:00	66	2	0	1	9
Monitor12.fix_ch12	GD_Males	LD	2020-02-10	07:15:00	01:15:00	75	0	1	1	9
Monitor12.fix_ch12	GD_Males	LD	2020-02-10	07:24:00	01:24:00	84	2	0	1	14
Monitor12.fix_ch12	GD_Males	LD	2020-02-10	07:38:00	01:38:00	98	0	1	1	7
Monitor12.fix_ch12	GD_Males	LD	2020-02-10	07:45:00	01:45:00	105	1	0	1	6
Monitor12.fix_ch12	GD_Males	LD	2020-02-10	07:51:00	01:51:00	111	0	1	1	22
Monitor12.fix_ch12	GD_Males	LD	2020-02-10	08:13:00	02:13:00	133	2	0	1	10
Monitor12.fix_ch12	GD_Males	LD	2020-02-10	08:23:00	02:23:00	143	0	1	1	8
Monitor12.fix_ch12	GD_Males	LD	2020-02-10	08:31:00	02:31:00	151	1	0	1	5
Monitor12.fix_ch12	GD_Males	LD	2020-02-10	08:36:00	02:36:00	156	0	1	1	12
Monitor12.fix_ch12	GD_Males	LD	2020-02-10	08:48:00	02:48:00	168	1	0	1	12
Monitor12.fix_ch12	GD_Males	LD	2020-02-10	09:00:00	03:00:00	180	0	1	1	8
Monitor12.fix_ch12	GD_Males	LD	2020-02-10	09:08:00	03:08:00	188	3	0	1	9
Monitor12.fix_ch12	GD_Males	LD	2020-02-10	09:17:00	03:17:00	197	0	1	1	5
Monitor12.fix_ch12	GD_Males	LD	2020-02-10	09:22:00	03:22:00	202	15	0	1	14
Monitor12.fix_ch12	GD_Males	LD	2020-02-10	09:36:00	03:36:00	216	0	1	1	19
Monitor12.fix_ch12	GD_Males	LD	2020-02-10	09:55:00	03:55:00	235	1	0	1	8
Monitor12.fix_ch12	GD_Males	LD	2020-02-10	10:03:00	04:03:00	243	0	1	1	3
Monitor12.fix_ch12	GD_Males	LD	2020-02-10	10:06:00	04:06:00	246	1	0	1	12
Monitor12.fix_ch12	GD_Males	LD	2020-02-10	10:18:00	04:18:00	258	0	1	1	9
Monitor12.fix_ch12	GD_Males	LD	2020-02-10	10:27:00	04:27:00	267	1	0	1	15
Monitor12.fix_ch12	GD_Males	LD	2020-02-10	10:42:00	04:42:00	282	0	1	1	9
Monitor12.fix_ch12	GD_Males	LD	2020-02-10	10:51:00	04:51:00	291	1	0	1	12
Monitor12.fix_ch12	GD_Males	LD	2020-02-10	11:03:00	05:03:00	303	0	1	1	7
Monitor12.fix_ch12	GD_Males	LD	2020-02-10	11:10:00	05:10:00	310	1	0	1	6
Monitor12.fix_ch12	GD_Males	LD	2020-02-10	11:16:00	05:16:00	316	0	1	1	32
Monitor12.fix_ch12	GD_Males	LD	2020-02-10	11:48:00	05:48:00	348	1	0	1	16
Monitor12.fix_ch12	GD_Males	LD	2020-02-10	12:04:00	06:04:00	364	0	1	1	1
Monitor12.fix_ch12	GD_Males	LD	2020-02-10	12:05:00	06:05:00	365	2	0	1	7
Monitor12.fix_ch12	GD_Males	LD	2020-02-10	12:12:00	06:12:00	372	0	1	1	19
Monitor12.fix_ch12	GD_Males	LD	2020-02-10	12:31:00	06:31:00	391	1	0	1	14
Monitor12.fix_ch12	GD_Males	LD	2020-02-10	12:45:00	06:45:00	405	0	1	1	37
Monitor12.fix_ch12	GD_Males	LD	2020-02-10	13:22:00	07:22:00	442	1	0	1	5
Monitor12.fix_ch12	GD_Males	LD	2020-02-10	13:27:00	07:27:00	447	0	1	1	7
Monitor12.fix_ch12	GD_Males	LD	2020-02-10	13:34:00	07:34:00	454	2	0	1	31
Monitor12.fix_ch12	GD_Males	LD	2020-02-10	14:05:00	08:05:00	485	0	1	1	30
Monitor12.fix_ch12	GD_Males	LD	2020-02-10	14:35:00	08:35:00	515	1	0	1	14
Monitor12.fix_ch12	GD_Males	LD	2020-02-10	14:49:00	08:49:00	529	0	1	1	12
Monitor12.fix_ch12	GD_Males	LD	2020-02-10	15:01:00	09:01:00	541	3	0	1	15
Monitor12.fix_ch12	GD_Males	LD	2020-02-10	15:16:00	09:16:00	556	0	1	1	2
Monitor12.fix_ch12	GD_Males	LD	2020-02-10	15:18:00	09:18:00	558	1	0	1	82
Monitor12.fix_ch12	GD_Males	LD	2020-02-10	16:40:00	10:40:00	640	0	1	1	4
Monitor12.fix_ch12	GD_Males	LD	2020-02-10	16:44:00	10:44:00	644	1	0	1	12
Monitor12.fix_ch12	GD_Males	LD	2020-02-10	16:56:00	10:56:00	656	0	1	1	10
Monitor12.fix_ch12	GD_Males	LD	2020-02-10	17:06:00	11:06:00	666	1	0	1	65
Monitor12.fix_ch12	GD_Males	LD	2020-02-10	18:11:00	12:11:00	731	0	1	1	546
Monitor12.fix_ch12	GD_Males	LD	2020-02-11	03:17:00	21:17:00	1277	2	0	1	22
Monitor12.fix_ch12	GD_Males	LD	2020-02-11	03:39:00	21:39:00	1299	0	1	1	6
Monitor12.fix_ch12	GD_Males	LD	2020-02-11	03:45:00	21:45:00	1305	3	0	1	8
Monitor12.fix_ch12	GD_Males	LD	2020-02-11	03:53:00	21:53:00	1313	0	1	1	10
Monitor12.fix_ch12	GD_Males	LD	2020-02-11	04:03:00	22:03:00	1323	1	0	1	11
Monitor12.fix_ch12	GD_Males	LD	2020-02-11	04:14:00	22:14:00	1334	0	1	1	61
Monitor12.fix_ch12	GD_Males	LD	2020-02-11	05:15:00	23:15:00	1395	2	0	1	13
Monitor12.fix_ch12	GD_Males	LD	2020-02-11	05:28:00	23:28:00	1408	0	1	1	12
Monitor12.fix_ch12	GD_Males	LD	2020-02-11	05:40:00	23:40:00	1420	2	0	1	16
Monitor12.fix_ch12	GD_Males	LD	2020-02-11	05:56:00	23:56:00	1436	0	1	1	2
Monitor12.fix_ch12	GD_Males	LD	2020-02-11	05:58:00	23:58:00	1438	4	0	1	74
Monitor12.fix_ch12	GD_Males	LD	2020-02-11	07:12:00	01:12:00	72	0	1	1	1
Monitor12.fix_ch12	GD_Males	LD	2020-02-11	07:13:00	01:13:00	73	1	0	1	24
Monitor12.fix_ch12	GD_Males	LD	2020-02-11	07:37:00	01:37:00	97	0	1	1	4
Monitor12.fix_ch12	GD_Males	LD	2020-02-11	07:41:00	01:41:00	101	2	0	1	8
Monitor12.fix_ch12	GD_Males	LD	2020-02-11	07:49:00	01:49:00	109	0	1	1	2
Monitor12.fix_ch12	GD_Males	LD	2020-02-11	07:51:00	01:51:00	111	1	0	1	10
Monitor12.fix_ch12	GD_Males	LD	2020-02-11	08:01:00	02:01:00	121	0	1	1	5
Monitor12.fix_ch12	GD_Males	LD	2020-02-11	08:06:00	02:06:00	126	2	0	1	16
Monitor12.fix_ch12	GD_Males	LD	2020-02-11	08:22:00	02:22:00	142	0	1	1	6
Monitor12.fix_ch12	GD_Males	LD	2020-02-11	08:28:00	02:28:00	148	1	0	1	5
Monitor12.fix_ch12	GD_Males	LD	2020-02-11	08:33:00	02:33:00	153	0	1	1	20
Monitor12.fix_ch12	GD_Males	LD	2020-02-11	08:53:00	02:53:00	173	1	0	1	24
Monitor12.fix_ch12	GD_Males	LD	2020-02-11	09:17:00	03:17:00	197	0	1	1	8
Monitor12.fix_ch12	GD_Males	LD	2020-02-11	09:25:00	03:25:00	205	1	0	1	9
Monitor12.fix_ch12	GD_Males	LD	2020-02-11	09:34:00	03:34:00	214	0	1	1	17
Monitor12.fix_ch12	GD_Males	LD	2020-02-11	09:51:00	03:51:00	231	1	0	1	9
Monitor12.fix_ch12	GD_Males	LD	2020-02-11	10:00:00	04:00:00	240	0	1	1	23
Monitor12.fix_ch12	GD_Males	LD	2020-02-11	10:23:00	04:23:00	263	1	0	1	18
Monitor12.fix_ch12	GD_Males	LD	2020-02-11	10:41:00	04:41:00	281	0	1	1	22
Monitor12.fix_ch12	GD_Males	LD	2020-02-11	11:03:00	05:03:00	303	1	0	1	10
Monitor12.fix_ch12	GD_Males	LD	2020-02-11	11:13:00	05:13:00	313	0	1	1	103
Monitor12.fix_ch12	GD_Males	LD	2020-02-11	12:56:00	06:56:00	416	1	0	1	5
Monitor12.fix_ch12	GD_Males	LD	2020-02-11	13:01:00	07:01:00	421	0	1	1	5
Monitor12.fix_ch12	GD_Males	LD	2020-02-11	13:06:00	07:06:00	426	2	0	1	27
Monitor12.fix_ch12	GD_Males	LD	2020-02-11	13:33:00	07:33:00	453	0	1	1	3
Monitor12.fix_ch12	GD_Males	LD	2020-02-11	13:36:00	07:36:00	456	2	0	1	12
Monitor12.fix_ch12	GD_Males	LD	2020-02-11	13:48:00	07:48:00	468	0	1	1	22
Monitor12.fix_ch12	GD_Males	LD	2020-02-11	14:10:00	08:10:00	490	1	0	1	28
Monitor12.fix_ch12	GD_Males	LD	2020-02-11	14:38:00	08:38:00	518	0	1	1	6
Monitor12.fix_ch12	GD_Males	LD	2020-02-11	14:44:00	08:44:00	524	1	0	1	5
Monitor12.fix_ch12	GD_Males	LD	2020-02-11	14:49:00	08:49:00	529	0	1	1	18
Monitor12.fix_ch12	GD_Males	LD	2020-02-11	15:07:00	09:07:00	547	2	0	1	185
Monitor12.fix_ch12	GD_Males	LD	2020-02-11	18:12:00	12:12:00	732	0	1	1	700
Monitor12.fix_ch12	GD_Males	LD	2020-02-12	05:52:00	23:52:00	1432	1	0	1	5
Monitor12.fix_ch12	GD_Males	LD	2020-02-12	05:57:00	23:57:00	1437	0	1	1	2
Monitor12.fix_ch12	GD_Males	LD	2020-02-12	05:59:00	23:59:00	1439	1	0	1	69
Monitor12.fix_ch12	GD_Males	LD	2020-02-12	07:08:00	01:08:00	68	0	1	1	2
Monitor12.fix_ch12	GD_Males	LD	2020-02-12	07:10:00	01:10:00	70	2	0	1	10
Monitor12.fix_ch12	GD_Males	LD	2020-02-12	07:20:00	01:20:00	80	0	1	1	6
Monitor12.fix_ch12	GD_Males	LD	2020-02-12	07:26:00	01:26:00	86	1	0	1	11
Monitor12.fix_ch12	GD_Males	LD	2020-02-12	07:37:00	01:37:00	97	0	1	1	9
Monitor12.fix_ch12	GD_Males	LD	2020-02-12	07:46:00	01:46:00	106	2	0	1	16
Monitor12.fix_ch12	GD_Males	LD	2020-02-12	08:02:00	02:02:00	122	0	1	1	15
Monitor12.fix_ch12	GD_Males	LD	2020-02-12	08:17:00	02:17:00	137	3	0	1	8
Monitor12.fix_ch12	GD_Males	LD	2020-02-12	08:25:00	02:25:00	145	0	1	1	6
Monitor12.fix_ch12	GD_Males	LD	2020-02-12	08:31:00	02:31:00	151	1	0	1	11
Monitor12.fix_ch12	GD_Males	LD	2020-02-12	08:42:00	02:42:00	162	0	1	1	2
Monitor12.fix_ch12	GD_Males	LD	2020-02-12	08:44:00	02:44:00	164	1	0	1	18
Monitor12.fix_ch12	GD_Males	LD	2020-02-12	09:02:00	03:02:00	182	0	1	1	14
Monitor12.fix_ch12	GD_Males	LD	2020-02-12	09:16:00	03:16:00	196	1	0	1	7
Monitor12.fix_ch12	GD_Males	LD	2020-02-12	09:23:00	03:23:00	203	0	1	1	3
Monitor12.fix_ch12	GD_Males	LD	2020-02-12	09:26:00	03:26:00	206	1	0	1	12
Monitor12.fix_ch12	GD_Males	LD	2020-02-12	09:38:00	03:38:00	218	0	1	1	6
Monitor12.fix_ch12	GD_Males	LD	2020-02-12	09:44:00	03:44:00	224	1	0	1	6
Monitor12.fix_ch12	GD_Males	LD	2020-02-12	09:50:00	03:50:00	230	0	1	1	16
Monitor12.fix_ch12	GD_Males	LD	2020-02-12	10:06:00	04:06:00	246	1	0	1	12
Monitor12.fix_ch12	GD_Males	LD	2020-02-12	10:18:00	04:18:00	258	0	1	1	35
Monitor12.fix_ch12	GD_Males	LD	2020-02-12	10:53:00	04:53:00	293	2	0	1	9
Monitor12.fix_ch12	GD_Males	LD	2020-02-12	11:02:00	05:02:00	302	0	1	1	2
Monitor12.fix_ch12	GD_Males	LD	2020-02-12	11:04:00	05:04:00	304	3	0	1	7
Monitor12.fix_ch12	GD_Males	LD	2020-02-12	11:11:00	05:11:00	311	0	1	1	31
Monitor12.fix_ch12	GD_Males	LD	2020-02-12	11:42:00	05:42:00	342	3	0	1	10
Monitor12.fix_ch12	GD_Males	LD	2020-02-12	11:52:00	05:52:00	352	0	1	1	1
Monitor12.fix_ch12	GD_Males	LD	2020-02-12	11:53:00	05:53:00	353	1	0	1	5
Monitor12.fix_ch12	GD_Males	LD	2020-02-12	11:58:00	05:58:00	358	0	1	1	28
Monitor12.fix_ch12	GD_Males	LD	2020-02-12	12:26:00	06:26:00	386	2	0	1	29
Monitor12.fix_ch12	GD_Males	LD	2020-02-12	12:55:00	06:55:00	415	0	1	1	10
Monitor12.fix_ch12	GD_Males	LD	2020-02-12	13:05:00	07:05:00	425	2	0	1	24
Monitor12.fix_ch12	GD_Males	LD	2020-02-12	13:29:00	07:29:00	449	0	1	1	28
Monitor12.fix_ch12	GD_Males	LD	2020-02-12	13:57:00	07:57:00	477	1	0	1	21
Monitor12.fix_ch12	GD_Males	LD	2020-02-12	14:18:00	08:18:00	498	0	1	1	1
Monitor12.fix_ch12	GD_Males	LD	2020-02-12	14:19:00	08:19:00	499	1	0	1	9
Monitor12.fix_ch12	GD_Males	LD	2020-02-12	14:28:00	08:28:00	508	0	1	1	23
Monitor12.fix_ch12	GD_Males	LD	2020-02-12	14:51:00	08:51:00	531	1	0	1	64
Monitor12.fix_ch12	GD_Males	LD	2020-02-12	15:55:00	09:55:00	595	0	1	1	1
Monitor12.fix_ch12	GD_Males	LD	2020-02-12	15:56:00	09:56:00	596	5	0	1	138
Monitor12.fix_ch12	GD_Males	LD	2020-02-12	18:14:00	12:14:00	734	0	1	1	80
Monitor12.fix_ch12	GD_Males	LD	2020-02-12	19:34:00	13:34:00	814	1	0	1	5
Monitor12.fix_ch12	GD_Males	LD	2020-02-12	19:39:00	13:39:00	819	0	1	1	26
Monitor12.fix_ch12	GD_Males	LD	2020-02-12	20:05:00	14:05:00	845	1	0	1	5
Monitor12.fix_ch12	GD_Males	LD	2020-02-12	20:10:00	14:10:00	850	0	1	1	36
Monitor12.fix_ch12	GD_Males	LD	2020-02-12	20:46:00	14:46:00	886	1	0	1	5
Monitor12.fix_ch12	GD_Males	LD	2020-02-12	20:51:00	14:51:00	891	0	1	1	3
Monitor12.fix_ch12	GD_Males	LD	2020-02-12	20:54:00	14:54:00	894	1	0	1	5
Monitor12.fix_ch12	GD_Males	LD	2020-02-12	20:59:00	14:59:00	899	0	1	1	5
Monitor12.fix_ch12	GD_Males	LD	2020-02-12	21:04:00	15:04:00	904	2	0	1	6
Monitor12.fix_ch12	GD_Males	LD	2020-02-12	21:10:00	15:10:00	910	0	1	1	236
Monitor12.fix_ch12	GD_Males	LD	2020-02-13	01:06:00	19:06:00	1146	5	0	1	5
Monitor12.fix_ch12	GD_Males	LD	2020-02-13	01:11:00	19:11:00	1151	0	1	1	147
Monitor12.fix_ch12	GD_Males	LD	2020-02-13	03:38:00	21:38:00	1298	3	0	1	10
Monitor12.fix_ch12	GD_Males	LD	2020-02-13	03:48:00	21:48:00	1308	0	1	1	5
Monitor12.fix_ch12	GD_Males	LD	2020-02-13	03:53:00	21:53:00	1313	2	0	1	16
Monitor12.fix_ch12	GD_Males	LD	2020-02-13	04:09:00	22:09:00	1329	0	1	1	3
Monitor12.fix_ch12	GD_Males	LD	2020-02-13	04:12:00	22:12:00	1332	4	0	1	5
Monitor12.fix_ch12	GD_Males	LD	2020-02-13	04:17:00	22:17:00	1337	0	1	1	31
Monitor12.fix_ch12	GD_Males	LD	2020-02-13	04:48:00	22:48:00	1368	2	0	1	11
Monitor12.fix_ch12	GD_Males	LD	2020-02-13	04:59:00	22:59:00	1379	0	1	1	2
Monitor12.fix_ch12	GD_Males	LD	2020-02-13	05:01:00	23:01:00	1381	4	0	1	12
Monitor12.fix_ch12	GD_Males	LD	2020-02-13	05:13:00	23:13:00	1393	0	1	1	8
Monitor12.fix_ch12	GD_Males	LD	2020-02-13	05:21:00	23:21:00	1401	2	0	1	95
Monitor12.fix_ch12	GD_Males	LD	2020-02-13	06:56:00	00:56:00	56	0	1	1	16
Monitor12.fix_ch12	GD_Males	LD	2020-02-13	07:12:00	01:12:00	72	3	0	1	11
Monitor12.fix_ch12	GD_Males	LD	2020-02-13	07:23:00	01:23:00	83	0	1	1	12
Monitor12.fix_ch12	GD_Males	LD	2020-02-13	07:35:00	01:35:00	95	1	0	1	6
Monitor12.fix_ch12	GD_Males	LD	2020-02-13	07:41:00	01:41:00	101	0	1	1	59
Monitor12.fix_ch12	GD_Males	LD	2020-02-13	08:40:00	02:40:00	160	2	0	1	5
Monitor12.fix_ch12	GD_Males	LD	2020-02-13	08:45:00	02:45:00	165	0	1	1	60
Monitor12.fix_ch12	GD_Males	LD	2020-02-13	09:45:00	03:45:00	225	3	0	1	6
Monitor12.fix_ch12	GD_Males	LD	2020-02-13	09:51:00	03:51:00	231	0	1	1	7
Monitor12.fix_ch12	GD_Males	LD	2020-02-13	09:58:00	03:58:00	238	2	0	1	5
Monitor12.fix_ch12	GD_Males	LD	2020-02-13	10:03:00	04:03:00	243	0	1	1	41
Monitor12.fix_ch12	GD_Males	LD	2020-02-13	10:44:00	04:44:00	284	5	0	1	11
Monitor12.fix_ch12	GD_Males	LD	2020-02-13	10:55:00	04:55:00	295	0	1	1	8
Monitor12.fix_ch12	GD_Males	LD	2020-02-13	11:03:00	05:03:00	303	2	0	1	8
Monitor12.fix_ch12	GD_Males	LD	2020-02-13	11:11:00	05:11:00	311	0	1	1	8
Monitor12.fix_ch12	GD_Males	LD	2020-02-13	11:19:00	05:19:00	319	2	0	1	5
Monitor12.fix_ch12	GD_Males	LD	2020-02-13	11:24:00	05:24:00	324	0	1	1	28
Monitor12.fix_ch12	GD_Males	LD	2020-02-13	11:52:00	05:52:00	352	1	0	1	6
Monitor12.fix_ch12	GD_Males	LD	2020-02-13	11:58:00	05:58:00	358	0	1	1	5
Monitor12.fix_ch12	GD_Males	LD	2020-02-13	12:03:00	06:03:00	363	1	0	1	18
Monitor12.fix_ch12	GD_Males	LD	2020-02-13	12:21:00	06:21:00	381	0	1	1	3
Monitor12.fix_ch12	GD_Males	LD	2020-02-13	12:24:00	06:24:00	384	1	0	1	16
Monitor12.fix_ch12	GD_Males	LD	2020-02-13	12:40:00	06:40:00	400	0	1	1	27
Monitor12.fix_ch12	GD_Males	LD	2020-02-13	13:07:00	07:07:00	427	2	0	1	17
Monitor12.fix_ch12	GD_Males	LD	2020-02-13	13:24:00	07:24:00	444	0	1	1	29
Monitor12.fix_ch12	GD_Males	LD	2020-02-13	13:53:00	07:53:00	473	3	0	1	12
Monitor12.fix_ch12	GD_Males	LD	2020-02-13	14:05:00	08:05:00	485	0	1	1	2
Monitor12.fix_ch12	GD_Males	LD	2020-02-13	14:07:00	08:07:00	487	2	0	1	13
Monitor12.fix_ch12	GD_Males	LD	2020-02-13	14:20:00	08:20:00	500	0	1	1	17
Monitor12.fix_ch12	GD_Males	LD	2020-02-13	14:37:00	08:37:00	517	2	0	1	57
Monitor12.fix_ch12	GD_Males	LD	2020-02-13	15:34:00	09:34:00	574	0	1	1	5
Monitor12.fix_ch12	GD_Males	LD	2020-02-13	15:39:00	09:39:00	579	1	0	1	22
Monitor12.fix_ch12	GD_Males	LD	2020-02-13	16:01:00	10:01:00	601	0	1	1	2
Monitor12.fix_ch12	GD_Males	LD	2020-02-13	16:03:00	10:03:00	603	2	0	1	130
Monitor12.fix_ch12	GD_Males	LD	2020-02-13	18:13:00	12:13:00	733	0	1	1	552
Monitor12.fix_ch13	GD_Males	LD	2020-02-07	03:29:00	21:29:00	1289	1	0	1	27
Monitor12.fix_ch13	GD_Males	LD	2020-02-07	03:56:00	21:56:00	1316	0	1	1	123
Monitor12.fix_ch13	GD_Males	LD	2020-02-07	05:59:00	23:59:00	1439	1	0	1	83
Monitor12.fix_ch13	GD_Males	LD	2020-02-07	07:22:00	01:22:00	82	0	1	1	45
Monitor12.fix_ch13	GD_Males	LD	2020-02-07	08:07:00	02:07:00	127	2	0	1	28
Monitor12.fix_ch13	GD_Males	LD	2020-02-07	08:35:00	02:35:00	155	0	1	1	334
Monitor12.fix_ch13	GD_Males	LD	2020-02-07	14:09:00	08:09:00	489	1	0	1	40
Monitor12.fix_ch13	GD_Males	LD	2020-02-07	14:49:00	08:49:00	529	0	1	1	3
Monitor12.fix_ch13	GD_Males	LD	2020-02-07	14:52:00	08:52:00	532	1	0	1	5
Monitor12.fix_ch13	GD_Males	LD	2020-02-07	14:57:00	08:57:00	537	0	1	1	8
Monitor12.fix_ch13	GD_Males	LD	2020-02-07	15:05:00	09:05:00	545	6	0	1	5
Monitor12.fix_ch13	GD_Males	LD	2020-02-07	15:10:00	09:10:00	550	0	1	1	7
Monitor12.fix_ch13	GD_Males	LD	2020-02-07	15:17:00	09:17:00	557	1	0	1	35
Monitor12.fix_ch13	GD_Males	LD	2020-02-07	15:52:00	09:52:00	592	0	1	1	4
Monitor12.fix_ch13	GD_Males	LD	2020-02-07	15:56:00	09:56:00	596	5	0	1	7
Monitor12.fix_ch13	GD_Males	LD	2020-02-07	16:03:00	10:03:00	603	0	1	1	8
Monitor12.fix_ch13	GD_Males	LD	2020-02-07	16:11:00	10:11:00	611	5	0	1	25
Monitor12.fix_ch13	GD_Males	LD	2020-02-07	16:36:00	10:36:00	636	0	1	1	4
Monitor12.fix_ch13	GD_Males	LD	2020-02-07	16:40:00	10:40:00	640	2	0	1	27
Monitor12.fix_ch13	GD_Males	LD	2020-02-07	17:07:00	11:07:00	667	0	1	1	6
Monitor12.fix_ch13	GD_Males	LD	2020-02-07	17:13:00	11:13:00	673	1	0	1	54
Monitor12.fix_ch13	GD_Males	LD	2020-02-07	18:07:00	12:07:00	727	0	1	1	713
Monitor12.fix_ch13	GD_Males	LD	2020-02-08	06:00:00	00:00:00	0	1	0	1	37
Monitor12.fix_ch13	GD_Males	LD	2020-02-08	06:37:00	00:37:00	37	0	1	1	4
Monitor12.fix_ch13	GD_Males	LD	2020-02-08	06:41:00	00:41:00	41	1	0	1	30
Monitor12.fix_ch13	GD_Males	LD	2020-02-08	07:11:00	01:11:00	71	0	1	1	14
Monitor12.fix_ch13	GD_Males	LD	2020-02-08	07:25:00	01:25:00	85	1	0	1	13
Monitor12.fix_ch13	GD_Males	LD	2020-02-08	07:38:00	01:38:00	98	0	1	1	2
Monitor12.fix_ch13	GD_Males	LD	2020-02-08	07:40:00	01:40:00	100	2	0	1	11
Monitor12.fix_ch13	GD_Males	LD	2020-02-08	07:51:00	01:51:00	111	0	1	1	1
Monitor12.fix_ch13	GD_Males	LD	2020-02-08	07:52:00	01:52:00	112	1	0	1	5
Monitor12.fix_ch13	GD_Males	LD	2020-02-08	07:57:00	01:57:00	117	0	1	1	18
Monitor12.fix_ch13	GD_Males	LD	2020-02-08	08:15:00	02:15:00	135	6	0	1	10
Monitor12.fix_ch13	GD_Males	LD	2020-02-08	08:25:00	02:25:00	145	0	1	1	7
Monitor12.fix_ch13	GD_Males	LD	2020-02-08	08:32:00	02:32:00	152	1	0	1	5
Monitor12.fix_ch13	GD_Males	LD	2020-02-08	08:37:00	02:37:00	157	0	1	1	12
Monitor12.fix_ch13	GD_Males	LD	2020-02-08	08:49:00	02:49:00	169	1	0	1	10
Monitor12.fix_ch13	GD_Males	LD	2020-02-08	08:59:00	02:59:00	179	0	1	1	3
Monitor12.fix_ch13	GD_Males	LD	2020-02-08	09:02:00	03:02:00	182	1	0	1	18
Monitor12.fix_ch13	GD_Males	LD	2020-02-08	09:20:00	03:20:00	200	0	1	1	9
Monitor12.fix_ch13	GD_Males	LD	2020-02-08	09:29:00	03:29:00	209	1	0	1	5
Monitor12.fix_ch13	GD_Males	LD	2020-02-08	09:34:00	03:34:00	214	0	1	1	4
Monitor12.fix_ch13	GD_Males	LD	2020-02-08	09:38:00	03:38:00	218	17	0	1	8
Monitor12.fix_ch13	GD_Males	LD	2020-02-08	09:46:00	03:46:00	226	0	1	1	10
Monitor12.fix_ch13	GD_Males	LD	2020-02-08	09:56:00	03:56:00	236	2	0	1	11
Monitor12.fix_ch13	GD_Males	LD	2020-02-08	10:07:00	04:07:00	247	0	1	1	13
Monitor12.fix_ch13	GD_Males	LD	2020-02-08	10:20:00	04:20:00	260	2	0	1	9
Monitor12.fix_ch13	GD_Males	LD	2020-02-08	10:29:00	04:29:00	269	0	1	1	13
Monitor12.fix_ch13	GD_Males	LD	2020-02-08	10:42:00	04:42:00	282	1	0	1	11
Monitor12.fix_ch13	GD_Males	LD	2020-02-08	10:53:00	04:53:00	293	0	1	1	8
Monitor12.fix_ch13	GD_Males	LD	2020-02-08	11:01:00	05:01:00	301	1	0	1	5
Monitor12.fix_ch13	GD_Males	LD	2020-02-08	11:06:00	05:06:00	306	0	1	1	18
Monitor12.fix_ch13	GD_Males	LD	2020-02-08	11:24:00	05:24:00	324	1	0	1	8
Monitor12.fix_ch13	GD_Males	LD	2020-02-08	11:32:00	05:32:00	332	0	1	1	12
Monitor12.fix_ch13	GD_Males	LD	2020-02-08	11:44:00	05:44:00	344	1	0	1	10
Monitor12.fix_ch13	GD_Males	LD	2020-02-08	11:54:00	05:54:00	354	0	1	1	18
Monitor12.fix_ch13	GD_Males	LD	2020-02-08	12:12:00	06:12:00	372	1	0	1	5
Monitor12.fix_ch13	GD_Males	LD	2020-02-08	12:17:00	06:17:00	377	0	1	1	1
Monitor12.fix_ch13	GD_Males	LD	2020-02-08	12:18:00	06:18:00	378	2	0	1	14
Monitor12.fix_ch13	GD_Males	LD	2020-02-08	12:32:00	06:32:00	392	0	1	1	72
Monitor12.fix_ch13	GD_Males	LD	2020-02-08	13:44:00	07:44:00	464	1	0	1	10
Monitor12.fix_ch13	GD_Males	LD	2020-02-08	13:54:00	07:54:00	474	0	1	1	2
Monitor12.fix_ch13	GD_Males	LD	2020-02-08	13:56:00	07:56:00	476	2	0	1	56
Monitor12.fix_ch13	GD_Males	LD	2020-02-08	14:52:00	08:52:00	532	0	1	1	2
Monitor12.fix_ch13	GD_Males	LD	2020-02-08	14:54:00	08:54:00	534	1	0	1	15
Monitor12.fix_ch13	GD_Males	LD	2020-02-08	15:09:00	09:09:00	549	0	1	1	1
Monitor12.fix_ch13	GD_Males	LD	2020-02-08	15:10:00	09:10:00	550	1	0	1	30
Monitor12.fix_ch13	GD_Males	LD	2020-02-08	15:40:00	09:40:00	580	0	1	1	8
Monitor12.fix_ch13	GD_Males	LD	2020-02-08	15:48:00	09:48:00	588	1	0	1	16
Monitor12.fix_ch13	GD_Males	LD	2020-02-08	16:04:00	10:04:00	604	0	1	1	19
Monitor12.fix_ch13	GD_Males	LD	2020-02-08	16:23:00	10:23:00	623	2	0	1	106
Monitor12.fix_ch13	GD_Males	LD	2020-02-08	18:09:00	12:09:00	729	0	1	1	710
Monitor12.fix_ch13	GD_Males	LD	2020-02-09	05:59:00	23:59:00	1439	1	0	1	5
Monitor12.fix_ch13	GD_Males	LD	2020-02-09	06:04:00	00:04:00	4	0	1	1	2
Monitor12.fix_ch13	GD_Males	LD	2020-02-09	06:06:00	00:06:00	6	1	0	1	16
Monitor12.fix_ch13	GD_Males	LD	2020-02-09	06:22:00	00:22:00	22	0	1	1	2
Monitor12.fix_ch13	GD_Males	LD	2020-02-09	06:24:00	00:24:00	24	1	0	1	44
Monitor12.fix_ch13	GD_Males	LD	2020-02-09	07:08:00	01:08:00	68	0	1	1	3
Monitor12.fix_ch13	GD_Males	LD	2020-02-09	07:11:00	01:11:00	71	2	0	1	17
Monitor12.fix_ch13	GD_Males	LD	2020-02-09	07:28:00	01:28:00	88	0	1	1	2
Monitor12.fix_ch13	GD_Males	LD	2020-02-09	07:30:00	01:30:00	90	1	0	1	5
Monitor12.fix_ch13	GD_Males	LD	2020-02-09	07:35:00	01:35:00	95	0	1	1	20
Monitor12.fix_ch13	GD_Males	LD	2020-02-09	07:55:00	01:55:00	115	1	0	1	20
Monitor12.fix_ch13	GD_Males	LD	2020-02-09	08:15:00	02:15:00	135	0	1	1	3
Monitor12.fix_ch13	GD_Males	LD	2020-02-09	08:18:00	02:18:00	138	1	0	1	11
Monitor12.fix_ch13	GD_Males	LD	2020-02-09	08:29:00	02:29:00	149	0	1	1	12
Monitor12.fix_ch13	GD_Males	LD	2020-02-09	08:41:00	02:41:00	161	1	0	1	5
Monitor12.fix_ch13	GD_Males	LD	2020-02-09	08:46:00	02:46:00	166	0	1	1	3
Monitor12.fix_ch13	GD_Males	LD	2020-02-09	08:49:00	02:49:00	169	1	0	1	14
Monitor12.fix_ch13	GD_Males	LD	2020-02-09	09:03:00	03:03:00	183	0	1	1	2
Monitor12.fix_ch13	GD_Males	LD	2020-02-09	09:05:00	03:05:00	185	1	0	1	5
Monitor12.fix_ch13	GD_Males	LD	2020-02-09	09:10:00	03:10:00	190	0	1	1	22
Monitor12.fix_ch13	GD_Males	LD	2020-02-09	09:32:00	03:32:00	212	1	0	1	5
Monitor12.fix_ch13	GD_Males	LD	2020-02-09	09:37:00	03:37:00	217	0	1	1	16
Monitor12.fix_ch13	GD_Males	LD	2020-02-09	09:53:00	03:53:00	233	1	0	1	12
Monitor12.fix_ch13	GD_Males	LD	2020-02-09	10:05:00	04:05:00	245	0	1	1	4
Monitor12.fix_ch13	GD_Males	LD	2020-02-09	10:09:00	04:09:00	249	2	0	1	9
Monitor12.fix_ch13	GD_Males	LD	2020-02-09	10:18:00	04:18:00	258	0	1	1	16
Monitor12.fix_ch13	GD_Males	LD	2020-02-09	10:34:00	04:34:00	274	5	0	1	13
Monitor12.fix_ch13	GD_Males	LD	2020-02-09	10:47:00	04:47:00	287	0	1	1	16
Monitor12.fix_ch13	GD_Males	LD	2020-02-09	11:03:00	05:03:00	303	1	0	1	5
Monitor12.fix_ch13	GD_Males	LD	2020-02-09	11:08:00	05:08:00	308	0	1	1	3
Monitor12.fix_ch13	GD_Males	LD	2020-02-09	11:11:00	05:11:00	311	7	0	1	8
Monitor12.fix_ch13	GD_Males	LD	2020-02-09	11:19:00	05:19:00	319	0	1	1	62
Monitor12.fix_ch13	GD_Males	LD	2020-02-09	12:21:00	06:21:00	381	1	0	1	15
Monitor12.fix_ch13	GD_Males	LD	2020-02-09	12:36:00	06:36:00	396	0	1	1	18
Monitor12.fix_ch13	GD_Males	LD	2020-02-09	12:54:00	06:54:00	414	1	0	1	10
Monitor12.fix_ch13	GD_Males	LD	2020-02-09	13:04:00	07:04:00	424	0	1	1	1
Monitor12.fix_ch13	GD_Males	LD	2020-02-09	13:05:00	07:05:00	425	2	0	1	31
Monitor12.fix_ch13	GD_Males	LD	2020-02-09	13:36:00	07:36:00	456	0	1	1	8
Monitor12.fix_ch13	GD_Males	LD	2020-02-09	13:44:00	07:44:00	464	2	0	1	20
Monitor12.fix_ch13	GD_Males	LD	2020-02-09	14:04:00	08:04:00	484	0	1	1	15
Monitor12.fix_ch13	GD_Males	LD	2020-02-09	14:19:00	08:19:00	499	1	0	1	12
Monitor12.fix_ch13	GD_Males	LD	2020-02-09	14:31:00	08:31:00	511	0	1	1	15
Monitor12.fix_ch13	GD_Males	LD	2020-02-09	14:46:00	08:46:00	526	2	0	1	21
Monitor12.fix_ch13	GD_Males	LD	2020-02-09	15:07:00	09:07:00	547	0	1	1	4
Monitor12.fix_ch13	GD_Males	LD	2020-02-09	15:11:00	09:11:00	551	1	0	1	25
Monitor12.fix_ch13	GD_Males	LD	2020-02-09	15:36:00	09:36:00	576	0	1	1	3
Monitor12.fix_ch13	GD_Males	LD	2020-02-09	15:39:00	09:39:00	579	1	0	1	12
Monitor12.fix_ch13	GD_Males	LD	2020-02-09	15:51:00	09:51:00	591	0	1	1	11
Monitor12.fix_ch13	GD_Males	LD	2020-02-09	16:02:00	10:02:00	602	9	0	1	53
Monitor12.fix_ch13	GD_Males	LD	2020-02-09	16:55:00	10:55:00	655	0	1	1	1
Monitor12.fix_ch13	GD_Males	LD	2020-02-09	16:56:00	10:56:00	656	2	0	1	76
Monitor12.fix_ch13	GD_Males	LD	2020-02-09	18:12:00	12:12:00	732	0	1	1	701
Monitor12.fix_ch13	GD_Males	LD	2020-02-10	05:53:00	23:53:00	1433	3	0	1	69
Monitor12.fix_ch13	GD_Males	LD	2020-02-10	07:02:00	01:02:00	62	0	1	1	8
Monitor12.fix_ch13	GD_Males	LD	2020-02-10	07:10:00	01:10:00	70	8	0	1	10
Monitor12.fix_ch13	GD_Males	LD	2020-02-10	07:20:00	01:20:00	80	0	1	1	9
Monitor12.fix_ch13	GD_Males	LD	2020-02-10	07:29:00	01:29:00	89	1	0	1	9
Monitor12.fix_ch13	GD_Males	LD	2020-02-10	07:38:00	01:38:00	98	0	1	1	2
Monitor12.fix_ch13	GD_Males	LD	2020-02-10	07:40:00	01:40:00	100	1	0	1	6
Monitor12.fix_ch13	GD_Males	LD	2020-02-10	07:46:00	01:46:00	106	0	1	1	1
Monitor12.fix_ch13	GD_Males	LD	2020-02-10	07:47:00	01:47:00	107	3	0	1	8
Monitor12.fix_ch13	GD_Males	LD	2020-02-10	07:55:00	01:55:00	115	0	1	1	1
Monitor12.fix_ch13	GD_Males	LD	2020-02-10	07:56:00	01:56:00	116	1	0	1	8
Monitor12.fix_ch13	GD_Males	LD	2020-02-10	08:04:00	02:04:00	124	0	1	1	7
Monitor12.fix_ch13	GD_Males	LD	2020-02-10	08:11:00	02:11:00	131	1	0	1	9
Monitor12.fix_ch13	GD_Males	LD	2020-02-10	08:20:00	02:20:00	140	0	1	1	4
Monitor12.fix_ch13	GD_Males	LD	2020-02-10	08:24:00	02:24:00	144	1	0	1	5
Monitor12.fix_ch13	GD_Males	LD	2020-02-10	08:29:00	02:29:00	149	0	1	1	8
Monitor12.fix_ch13	GD_Males	LD	2020-02-10	08:37:00	02:37:00	157	3	0	1	5
Monitor12.fix_ch13	GD_Males	LD	2020-02-10	08:42:00	02:42:00	162	0	1	1	17
Monitor12.fix_ch13	GD_Males	LD	2020-02-10	08:59:00	02:59:00	179	4	0	1	6
Monitor12.fix_ch13	GD_Males	LD	2020-02-10	09:05:00	03:05:00	185	0	1	1	14
Monitor12.fix_ch13	GD_Males	LD	2020-02-10	09:19:00	03:19:00	199	1	0	1	5
Monitor12.fix_ch13	GD_Males	LD	2020-02-10	09:24:00	03:24:00	204	0	1	1	9
Monitor12.fix_ch13	GD_Males	LD	2020-02-10	09:33:00	03:33:00	213	2	0	1	18
Monitor12.fix_ch13	GD_Males	LD	2020-02-10	09:51:00	03:51:00	231	0	1	1	18
Monitor12.fix_ch13	GD_Males	LD	2020-02-10	10:09:00	04:09:00	249	1	0	1	19
Monitor12.fix_ch13	GD_Males	LD	2020-02-10	10:28:00	04:28:00	268	0	1	1	5
Monitor12.fix_ch13	GD_Males	LD	2020-02-10	10:33:00	04:33:00	273	1	0	1	8
Monitor12.fix_ch13	GD_Males	LD	2020-02-10	10:41:00	04:41:00	281	0	1	1	1
Monitor12.fix_ch13	GD_Males	LD	2020-02-10	10:42:00	04:42:00	282	1	0	1	6
Monitor12.fix_ch13	GD_Males	LD	2020-02-10	10:48:00	04:48:00	288	0	1	1	2
Monitor12.fix_ch13	GD_Males	LD	2020-02-10	10:50:00	04:50:00	290	1	0	1	6
Monitor12.fix_ch13	GD_Males	LD	2020-02-10	10:56:00	04:56:00	296	0	1	1	5
Monitor12.fix_ch13	GD_Males	LD	2020-02-10	11:01:00	05:01:00	301	17	0	1	11
Monitor12.fix_ch13	GD_Males	LD	2020-02-10	11:12:00	05:12:00	312	0	1	1	5
Monitor12.fix_ch13	GD_Males	LD	2020-02-10	11:17:00	05:17:00	317	1	0	1	5
Monitor12.fix_ch13	GD_Males	LD	2020-02-10	11:22:00	05:22:00	322	0	1	1	16
Monitor12.fix_ch13	GD_Males	LD	2020-02-10	11:38:00	05:38:00	338	7	0	1	5
Monitor12.fix_ch13	GD_Males	LD	2020-02-10	11:43:00	05:43:00	343	0	1	1	20
Monitor12.fix_ch13	GD_Males	LD	2020-02-10	12:03:00	06:03:00	363	3	0	1	27
Monitor12.fix_ch13	GD_Males	LD	2020-02-10	12:30:00	06:30:00	390	0	1	1	7
Monitor12.fix_ch13	GD_Males	LD	2020-02-10	12:37:00	06:37:00	397	2	0	1	10
Monitor12.fix_ch13	GD_Males	LD	2020-02-10	12:47:00	06:47:00	407	0	1	1	30
Monitor12.fix_ch13	GD_Males	LD	2020-02-10	13:17:00	07:17:00	437	1	0	1	5
Monitor12.fix_ch13	GD_Males	LD	2020-02-10	13:22:00	07:22:00	442	0	1	1	6
Monitor12.fix_ch13	GD_Males	LD	2020-02-10	13:28:00	07:28:00	448	3	0	1	22
Monitor12.fix_ch13	GD_Males	LD	2020-02-10	13:50:00	07:50:00	470	0	1	1	4
Monitor12.fix_ch13	GD_Males	LD	2020-02-10	13:54:00	07:54:00	474	3	0	1	17
Monitor12.fix_ch13	GD_Males	LD	2020-02-10	14:11:00	08:11:00	491	0	1	1	11
Monitor12.fix_ch13	GD_Males	LD	2020-02-10	14:22:00	08:22:00	502	2	0	1	38
Monitor12.fix_ch13	GD_Males	LD	2020-02-10	15:00:00	09:00:00	540	0	1	1	5
Monitor12.fix_ch13	GD_Males	LD	2020-02-10	15:05:00	09:05:00	545	2	0	1	25
Monitor12.fix_ch13	GD_Males	LD	2020-02-10	15:30:00	09:30:00	570	0	1	1	3
Monitor12.fix_ch13	GD_Males	LD	2020-02-10	15:33:00	09:33:00	573	2	0	1	157
Monitor12.fix_ch13	GD_Males	LD	2020-02-10	18:10:00	12:10:00	730	0	1	1	657
Monitor12.fix_ch13	GD_Males	LD	2020-02-11	05:07:00	23:07:00	1387	1	0	1	6
Monitor12.fix_ch13	GD_Males	LD	2020-02-11	05:13:00	23:13:00	1393	0	1	1	24
Monitor12.fix_ch13	GD_Males	LD	2020-02-11	05:37:00	23:37:00	1417	1	0	1	9
Monitor12.fix_ch13	GD_Males	LD	2020-02-11	05:46:00	23:46:00	1426	0	1	1	13
Monitor12.fix_ch13	GD_Males	LD	2020-02-11	05:59:00	23:59:00	1439	2	0	1	43
Monitor12.fix_ch13	GD_Males	LD	2020-02-11	06:42:00	00:42:00	42	0	1	1	3
Monitor12.fix_ch13	GD_Males	LD	2020-02-11	06:45:00	00:45:00	45	1	0	1	20
Monitor12.fix_ch13	GD_Males	LD	2020-02-11	07:05:00	01:05:00	65	0	1	1	9
Monitor12.fix_ch13	GD_Males	LD	2020-02-11	07:14:00	01:14:00	74	1	0	1	13
Monitor12.fix_ch13	GD_Males	LD	2020-02-11	07:27:00	01:27:00	87	0	1	1	2
Monitor12.fix_ch13	GD_Males	LD	2020-02-11	07:29:00	01:29:00	89	2	0	1	7
Monitor12.fix_ch13	GD_Males	LD	2020-02-11	07:36:00	01:36:00	96	0	1	1	9
Monitor12.fix_ch13	GD_Males	LD	2020-02-11	07:45:00	01:45:00	105	1	0	1	15
Monitor12.fix_ch13	GD_Males	LD	2020-02-11	08:00:00	02:00:00	120	0	1	1	23
Monitor12.fix_ch13	GD_Males	LD	2020-02-11	08:23:00	02:23:00	143	1	0	1	11
Monitor12.fix_ch13	GD_Males	LD	2020-02-11	08:34:00	02:34:00	154	0	1	1	9
Monitor12.fix_ch13	GD_Males	LD	2020-02-11	08:43:00	02:43:00	163	2	0	1	5
Monitor12.fix_ch13	GD_Males	LD	2020-02-11	08:48:00	02:48:00	168	0	1	1	27
Monitor12.fix_ch13	GD_Males	LD	2020-02-11	09:15:00	03:15:00	195	1	0	1	5
Monitor12.fix_ch13	GD_Males	LD	2020-02-11	09:20:00	03:20:00	200	0	1	1	6
Monitor12.fix_ch13	GD_Males	LD	2020-02-11	09:26:00	03:26:00	206	2	0	1	5
Monitor12.fix_ch13	GD_Males	LD	2020-02-11	09:31:00	03:31:00	211	0	1	1	15
Monitor12.fix_ch13	GD_Males	LD	2020-02-11	09:46:00	03:46:00	226	4	0	1	6
Monitor12.fix_ch13	GD_Males	LD	2020-02-11	09:52:00	03:52:00	232	0	1	1	7
Monitor12.fix_ch13	GD_Males	LD	2020-02-11	09:59:00	03:59:00	239	1	0	1	7
Monitor12.fix_ch13	GD_Males	LD	2020-02-11	10:06:00	04:06:00	246	0	1	1	3
Monitor12.fix_ch13	GD_Males	LD	2020-02-11	10:09:00	04:09:00	249	1	0	1	9
Monitor12.fix_ch13	GD_Males	LD	2020-02-11	10:18:00	04:18:00	258	0	1	1	28
Monitor12.fix_ch13	GD_Males	LD	2020-02-11	10:46:00	04:46:00	286	5	0	1	8
Monitor12.fix_ch13	GD_Males	LD	2020-02-11	10:54:00	04:54:00	294	0	1	1	1
Monitor12.fix_ch13	GD_Males	LD	2020-02-11	10:55:00	04:55:00	295	1	0	1	12
Monitor12.fix_ch13	GD_Males	LD	2020-02-11	11:07:00	05:07:00	307	0	1	1	27
Monitor12.fix_ch13	GD_Males	LD	2020-02-11	11:34:00	05:34:00	334	1	0	1	5
Monitor12.fix_ch13	GD_Males	LD	2020-02-11	11:39:00	05:39:00	339	0	1	1	15
Monitor12.fix_ch13	GD_Males	LD	2020-02-11	11:54:00	05:54:00	354	1	0	1	12
Monitor12.fix_ch13	GD_Males	LD	2020-02-11	12:06:00	06:06:00	366	0	1	1	8
Monitor12.fix_ch13	GD_Males	LD	2020-02-11	12:14:00	06:14:00	374	6	0	1	9
Monitor12.fix_ch13	GD_Males	LD	2020-02-11	12:23:00	06:23:00	383	0	1	1	4
Monitor12.fix_ch13	GD_Males	LD	2020-02-11	12:27:00	06:27:00	387	1	0	1	5
Monitor12.fix_ch13	GD_Males	LD	2020-02-11	12:32:00	06:32:00	392	0	1	1	30
Monitor12.fix_ch13	GD_Males	LD	2020-02-11	13:02:00	07:02:00	422	1	0	1	11
Monitor12.fix_ch13	GD_Males	LD	2020-02-11	13:13:00	07:13:00	433	0	1	1	12
Monitor12.fix_ch13	GD_Males	LD	2020-02-11	13:25:00	07:25:00	445	1	0	1	15
Monitor12.fix_ch13	GD_Males	LD	2020-02-11	13:40:00	07:40:00	460	0	1	1	1
Monitor12.fix_ch13	GD_Males	LD	2020-02-11	13:41:00	07:41:00	461	3	0	1	5
Monitor12.fix_ch13	GD_Males	LD	2020-02-11	13:46:00	07:46:00	466	0	1	1	1
Monitor12.fix_ch13	GD_Males	LD	2020-02-11	13:47:00	07:47:00	467	3	0	1	7
Monitor12.fix_ch13	GD_Males	LD	2020-02-11	13:54:00	07:54:00	474	0	1	1	6
Monitor12.fix_ch13	GD_Males	LD	2020-02-11	14:00:00	08:00:00	480	4	0	1	23
Monitor12.fix_ch13	GD_Males	LD	2020-02-11	14:23:00	08:23:00	503	0	1	1	5
Monitor12.fix_ch13	GD_Males	LD	2020-02-11	14:28:00	08:28:00	508	1	0	1	33
Monitor12.fix_ch13	GD_Males	LD	2020-02-11	15:01:00	09:01:00	541	0	1	1	18
Monitor12.fix_ch13	GD_Males	LD	2020-02-11	15:19:00	09:19:00	559	1	0	1	37
Monitor12.fix_ch13	GD_Males	LD	2020-02-11	15:56:00	09:56:00	596	0	1	1	4
Monitor12.fix_ch13	GD_Males	LD	2020-02-11	16:00:00	10:00:00	600	3	0	1	133
Monitor12.fix_ch13	GD_Males	LD	2020-02-11	18:13:00	12:13:00	733	0	1	1	518
Monitor12.fix_ch13	GD_Males	LD	2020-02-12	02:51:00	20:51:00	1251	1	0	1	5
Monitor12.fix_ch13	GD_Males	LD	2020-02-12	02:56:00	20:56:00	1256	0	1	1	67
Monitor12.fix_ch13	GD_Males	LD	2020-02-12	04:03:00	22:03:00	1323	1	0	1	5
Monitor12.fix_ch13	GD_Males	LD	2020-02-12	04:08:00	22:08:00	1328	0	1	1	8
Monitor12.fix_ch13	GD_Males	LD	2020-02-12	04:16:00	22:16:00	1336	1	0	1	7
Monitor12.fix_ch13	GD_Males	LD	2020-02-12	04:23:00	22:23:00	1343	0	1	1	42
Monitor12.fix_ch13	GD_Males	LD	2020-02-12	05:05:00	23:05:00	1385	1	0	1	7
Monitor12.fix_ch13	GD_Males	LD	2020-02-12	05:12:00	23:12:00	1392	0	1	1	1
Monitor12.fix_ch13	GD_Males	LD	2020-02-12	05:13:00	23:13:00	1393	1	0	1	5
Monitor12.fix_ch13	GD_Males	LD	2020-02-12	05:18:00	23:18:00	1398	0	1	1	4
Monitor12.fix_ch13	GD_Males	LD	2020-02-12	05:22:00	23:22:00	1402	1	0	1	14
Monitor12.fix_ch13	GD_Males	LD	2020-02-12	05:36:00	23:36:00	1416	0	1	1	23
Monitor12.fix_ch13	GD_Males	LD	2020-02-12	05:59:00	23:59:00	1439	2	0	1	64
Monitor12.fix_ch13	GD_Males	LD	2020-02-12	07:03:00	01:03:00	63	0	1	1	5
Monitor12.fix_ch13	GD_Males	LD	2020-02-12	07:08:00	01:08:00	68	1	0	1	19
Monitor12.fix_ch13	GD_Males	LD	2020-02-12	07:27:00	01:27:00	87	0	1	1	16
Monitor12.fix_ch13	GD_Males	LD	2020-02-12	07:43:00	01:43:00	103	1	0	1	5
Monitor12.fix_ch13	GD_Males	LD	2020-02-12	07:48:00	01:48:00	108	0	1	1	2
Monitor12.fix_ch13	GD_Males	LD	2020-02-12	07:50:00	01:50:00	110	2	0	1	5
Monitor12.fix_ch13	GD_Males	LD	2020-02-12	07:55:00	01:55:00	115	0	1	1	10
Monitor12.fix_ch13	GD_Males	LD	2020-02-12	08:05:00	02:05:00	125	6	0	1	5
Monitor12.fix_ch13	GD_Males	LD	2020-02-12	08:10:00	02:10:00	130	0	1	1	6
Monitor12.fix_ch13	GD_Males	LD	2020-02-12	08:16:00	02:16:00	136	1	0	1	9
Monitor12.fix_ch13	GD_Males	LD	2020-02-12	08:25:00	02:25:00	145	0	1	1	25
Monitor12.fix_ch13	GD_Males	LD	2020-02-12	08:50:00	02:50:00	170	1	0	1	6
Monitor12.fix_ch13	GD_Males	LD	2020-02-12	08:56:00	02:56:00	176	0	1	1	12
Monitor12.fix_ch13	GD_Males	LD	2020-02-12	09:08:00	03:08:00	188	1	0	1	9
Monitor12.fix_ch13	GD_Males	LD	2020-02-12	09:17:00	03:17:00	197	0	1	1	20
Monitor12.fix_ch13	GD_Males	LD	2020-02-12	09:37:00	03:37:00	217	1	0	1	5
Monitor12.fix_ch13	GD_Males	LD	2020-02-12	09:42:00	03:42:00	222	0	1	1	1
Monitor12.fix_ch13	GD_Males	LD	2020-02-12	09:43:00	03:43:00	223	1	0	1	5
Monitor12.fix_ch13	GD_Males	LD	2020-02-12	09:48:00	03:48:00	228	0	1	1	22
Monitor12.fix_ch13	GD_Males	LD	2020-02-12	10:10:00	04:10:00	250	1	0	1	11
Monitor12.fix_ch13	GD_Males	LD	2020-02-12	10:21:00	04:21:00	261	0	1	1	1
Monitor12.fix_ch13	GD_Males	LD	2020-02-12	10:22:00	04:22:00	262	1	0	1	10
Monitor12.fix_ch13	GD_Males	LD	2020-02-12	10:32:00	04:32:00	272	0	1	1	1
Monitor12.fix_ch13	GD_Males	LD	2020-02-12	10:33:00	04:33:00	273	3	0	1	11
Monitor12.fix_ch13	GD_Males	LD	2020-02-12	10:44:00	04:44:00	284	0	1	1	12
Monitor12.fix_ch13	GD_Males	LD	2020-02-12	10:56:00	04:56:00	296	1	0	1	7
Monitor12.fix_ch13	GD_Males	LD	2020-02-12	11:03:00	05:03:00	303	0	1	1	9
Monitor12.fix_ch13	GD_Males	LD	2020-02-12	11:12:00	05:12:00	312	4	0	1	5
Monitor12.fix_ch13	GD_Males	LD	2020-02-12	11:17:00	05:17:00	317	0	1	1	3
Monitor12.fix_ch13	GD_Males	LD	2020-02-12	11:20:00	05:20:00	320	7	0	1	5
Monitor12.fix_ch13	GD_Males	LD	2020-02-12	11:25:00	05:25:00	325	0	1	1	2
Monitor12.fix_ch13	GD_Males	LD	2020-02-12	11:27:00	05:27:00	327	3	0	1	7
Monitor12.fix_ch13	GD_Males	LD	2020-02-12	11:34:00	05:34:00	334	0	1	1	14
Monitor12.fix_ch13	GD_Males	LD	2020-02-12	11:48:00	05:48:00	348	2	0	1	6
Monitor12.fix_ch13	GD_Males	LD	2020-02-12	11:54:00	05:54:00	354	0	1	1	8
Monitor12.fix_ch13	GD_Males	LD	2020-02-12	12:02:00	06:02:00	362	1	0	1	5
Monitor12.fix_ch13	GD_Males	LD	2020-02-12	12:07:00	06:07:00	367	0	1	1	1
Monitor12.fix_ch13	GD_Males	LD	2020-02-12	12:08:00	06:08:00	368	13	0	1	20
Monitor12.fix_ch13	GD_Males	LD	2020-02-12	12:28:00	06:28:00	388	0	1	1	3
Monitor12.fix_ch13	GD_Males	LD	2020-02-12	12:31:00	06:31:00	391	1	0	1	58
Monitor12.fix_ch13	GD_Males	LD	2020-02-12	13:29:00	07:29:00	449	0	1	1	8
Monitor12.fix_ch13	GD_Males	LD	2020-02-12	13:37:00	07:37:00	457	2	0	1	11
Monitor12.fix_ch13	GD_Males	LD	2020-02-12	13:48:00	07:48:00	468	0	1	1	8
Monitor12.fix_ch13	GD_Males	LD	2020-02-12	13:56:00	07:56:00	476	1	0	1	12
Monitor12.fix_ch13	GD_Males	LD	2020-02-12	14:08:00	08:08:00	488	0	1	1	12
Monitor12.fix_ch13	GD_Males	LD	2020-02-12	14:20:00	08:20:00	500	2	0	1	27
Monitor12.fix_ch13	GD_Males	LD	2020-02-12	14:47:00	08:47:00	527	0	1	1	13
Monitor12.fix_ch13	GD_Males	LD	2020-02-12	15:00:00	09:00:00	540	3	0	1	15
Monitor12.fix_ch13	GD_Males	LD	2020-02-12	15:15:00	09:15:00	555	0	1	1	1
Monitor12.fix_ch13	GD_Males	LD	2020-02-12	15:16:00	09:16:00	556	1	0	1	20
Monitor12.fix_ch13	GD_Males	LD	2020-02-12	15:36:00	09:36:00	576	0	1	1	3
Monitor12.fix_ch13	GD_Males	LD	2020-02-12	15:39:00	09:39:00	579	2	0	1	151
Monitor12.fix_ch13	GD_Males	LD	2020-02-12	18:10:00	12:10:00	730	0	1	1	657
Monitor12.fix_ch13	GD_Males	LD	2020-02-13	05:07:00	23:07:00	1387	2	0	1	5
Monitor12.fix_ch13	GD_Males	LD	2020-02-13	05:12:00	23:12:00	1392	0	1	1	1
Monitor12.fix_ch13	GD_Males	LD	2020-02-13	05:13:00	23:13:00	1393	2	0	1	13
Monitor12.fix_ch13	GD_Males	LD	2020-02-13	05:26:00	23:26:00	1406	0	1	1	11
Monitor12.fix_ch13	GD_Males	LD	2020-02-13	05:37:00	23:37:00	1417	1	0	1	15
Monitor12.fix_ch13	GD_Males	LD	2020-02-13	05:52:00	23:52:00	1432	0	1	1	1
Monitor12.fix_ch13	GD_Males	LD	2020-02-13	05:53:00	23:53:00	1433	1	0	1	56
Monitor12.fix_ch13	GD_Males	LD	2020-02-13	06:49:00	00:49:00	49	0	1	1	1
Monitor12.fix_ch13	GD_Males	LD	2020-02-13	06:50:00	00:50:00	50	2	0	1	19
Monitor12.fix_ch13	GD_Males	LD	2020-02-13	07:09:00	01:09:00	69	0	1	1	2
Monitor12.fix_ch13	GD_Males	LD	2020-02-13	07:11:00	01:11:00	71	1	0	1	17
Monitor12.fix_ch13	GD_Males	LD	2020-02-13	07:28:00	01:28:00	88	0	1	1	2
Monitor12.fix_ch13	GD_Males	LD	2020-02-13	07:30:00	01:30:00	90	2	0	1	5
Monitor12.fix_ch13	GD_Males	LD	2020-02-13	07:35:00	01:35:00	95	0	1	1	6
Monitor12.fix_ch13	GD_Males	LD	2020-02-13	07:41:00	01:41:00	101	1	0	1	6
Monitor12.fix_ch13	GD_Males	LD	2020-02-13	07:47:00	01:47:00	107	0	1	1	8
Monitor12.fix_ch13	GD_Males	LD	2020-02-13	07:55:00	01:55:00	115	1	0	1	9
Monitor12.fix_ch13	GD_Males	LD	2020-02-13	08:04:00	02:04:00	124	0	1	1	15
Monitor12.fix_ch13	GD_Males	LD	2020-02-13	08:19:00	02:19:00	139	2	0	1	17
Monitor12.fix_ch13	GD_Males	LD	2020-02-13	08:36:00	02:36:00	156	0	1	1	1
Monitor12.fix_ch13	GD_Males	LD	2020-02-13	08:37:00	02:37:00	157	1	0	1	10
Monitor12.fix_ch13	GD_Males	LD	2020-02-13	08:47:00	02:47:00	167	0	1	1	6
Monitor12.fix_ch13	GD_Males	LD	2020-02-13	08:53:00	02:53:00	173	1	0	1	17
Monitor12.fix_ch13	GD_Males	LD	2020-02-13	09:10:00	03:10:00	190	0	1	1	23
Monitor12.fix_ch13	GD_Males	LD	2020-02-13	09:33:00	03:33:00	213	1	0	1	10
Monitor12.fix_ch13	GD_Males	LD	2020-02-13	09:43:00	03:43:00	223	0	1	1	1
Monitor12.fix_ch13	GD_Males	LD	2020-02-13	09:44:00	03:44:00	224	3	0	1	5
Monitor12.fix_ch13	GD_Males	LD	2020-02-13	09:49:00	03:49:00	229	0	1	1	1
Monitor12.fix_ch13	GD_Males	LD	2020-02-13	09:50:00	03:50:00	230	3	0	1	5
Monitor12.fix_ch13	GD_Males	LD	2020-02-13	09:55:00	03:55:00	235	0	1	1	5
Monitor12.fix_ch13	GD_Males	LD	2020-02-13	10:00:00	04:00:00	240	5	0	1	5
Monitor12.fix_ch13	GD_Males	LD	2020-02-13	10:05:00	04:05:00	245	0	1	1	43
Monitor12.fix_ch13	GD_Males	LD	2020-02-13	10:48:00	04:48:00	288	1	0	1	5
Monitor12.fix_ch13	GD_Males	LD	2020-02-13	10:53:00	04:53:00	293	0	1	1	30
Monitor12.fix_ch13	GD_Males	LD	2020-02-13	11:23:00	05:23:00	323	1	0	1	21
Monitor12.fix_ch13	GD_Males	LD	2020-02-13	11:44:00	05:44:00	344	0	1	1	12
Monitor12.fix_ch13	GD_Males	LD	2020-02-13	11:56:00	05:56:00	356	1	0	1	13
Monitor12.fix_ch13	GD_Males	LD	2020-02-13	12:09:00	06:09:00	369	0	1	1	40
Monitor12.fix_ch13	GD_Males	LD	2020-02-13	12:49:00	06:49:00	409	2	0	1	6
Monitor12.fix_ch13	GD_Males	LD	2020-02-13	12:55:00	06:55:00	415	0	1	1	16
Monitor12.fix_ch13	GD_Males	LD	2020-02-13	13:11:00	07:11:00	431	1	0	1	32
Monitor12.fix_ch13	GD_Males	LD	2020-02-13	13:43:00	07:43:00	463	0	1	1	1
Monitor12.fix_ch13	GD_Males	LD	2020-02-13	13:44:00	07:44:00	464	2	0	1	40
Monitor12.fix_ch13	GD_Males	LD	2020-02-13	14:24:00	08:24:00	504	0	1	1	4
Monitor12.fix_ch13	GD_Males	LD	2020-02-13	14:28:00	08:28:00	508	1	0	1	223
Monitor12.fix_ch13	GD_Males	LD	2020-02-13	18:11:00	12:11:00	731	0	1	1	706
Monitor12.fix_ch14	GD_Males	LD	2020-02-07	06:01:00	00:01:00	1	2	0	1	79
Monitor12.fix_ch14	GD_Males	LD	2020-02-07	07:20:00	01:20:00	80	0	1	1	48
Monitor12.fix_ch14	GD_Males	LD	2020-02-07	08:08:00	02:08:00	128	2	0	1	23
Monitor12.fix_ch14	GD_Males	LD	2020-02-07	08:31:00	02:31:00	151	0	1	1	108
Monitor12.fix_ch14	GD_Males	LD	2020-02-07	10:19:00	04:19:00	259	11	0	1	6
Monitor12.fix_ch14	GD_Males	LD	2020-02-07	10:25:00	04:25:00	265	0	1	1	100
Monitor12.fix_ch14	GD_Males	LD	2020-02-07	12:05:00	06:05:00	365	3	0	1	29
Monitor12.fix_ch14	GD_Males	LD	2020-02-07	12:34:00	06:34:00	394	0	1	1	63
Monitor12.fix_ch14	GD_Males	LD	2020-02-07	13:37:00	07:37:00	457	3	0	1	5
Monitor12.fix_ch14	GD_Males	LD	2020-02-07	13:42:00	07:42:00	462	0	1	1	8
Monitor12.fix_ch14	GD_Males	LD	2020-02-07	13:50:00	07:50:00	470	1	0	1	5
Monitor12.fix_ch14	GD_Males	LD	2020-02-07	13:55:00	07:55:00	475	0	1	1	13
Monitor12.fix_ch14	GD_Males	LD	2020-02-07	14:08:00	08:08:00	488	2	0	1	7
Monitor12.fix_ch14	GD_Males	LD	2020-02-07	14:15:00	08:15:00	495	0	1	1	6
Monitor12.fix_ch14	GD_Males	LD	2020-02-07	14:21:00	08:21:00	501	1	0	1	14
Monitor12.fix_ch14	GD_Males	LD	2020-02-07	14:35:00	08:35:00	515	0	1	1	20
Monitor12.fix_ch14	GD_Males	LD	2020-02-07	14:55:00	08:55:00	535	1	0	1	6
Monitor12.fix_ch14	GD_Males	LD	2020-02-07	15:01:00	09:01:00	541	0	1	1	25
Monitor12.fix_ch14	GD_Males	LD	2020-02-07	15:26:00	09:26:00	566	7	0	1	30
Monitor12.fix_ch14	GD_Males	LD	2020-02-07	15:56:00	09:56:00	596	0	1	1	13
Monitor12.fix_ch14	GD_Males	LD	2020-02-07	16:09:00	10:09:00	609	1	0	1	5
Monitor12.fix_ch14	GD_Males	LD	2020-02-07	16:14:00	10:14:00	614	0	1	1	11
Monitor12.fix_ch14	GD_Males	LD	2020-02-07	16:25:00	10:25:00	625	3	0	1	27
Monitor12.fix_ch14	GD_Males	LD	2020-02-07	16:52:00	10:52:00	652	0	1	1	11
Monitor12.fix_ch14	GD_Males	LD	2020-02-07	17:03:00	11:03:00	663	2	0	1	64
Monitor12.fix_ch14	GD_Males	LD	2020-02-07	18:07:00	12:07:00	727	0	1	1	537
Monitor12.fix_ch14	GD_Males	LD	2020-02-08	03:04:00	21:04:00	1264	6	0	1	17
Monitor12.fix_ch14	GD_Males	LD	2020-02-08	03:21:00	21:21:00	1281	0	1	1	10
Monitor12.fix_ch14	GD_Males	LD	2020-02-08	03:31:00	21:31:00	1291	6	0	1	5
Monitor12.fix_ch14	GD_Males	LD	2020-02-08	03:36:00	21:36:00	1296	0	1	1	1
Monitor12.fix_ch14	GD_Males	LD	2020-02-08	03:37:00	21:37:00	1297	4	0	1	5
Monitor12.fix_ch14	GD_Males	LD	2020-02-08	03:42:00	21:42:00	1302	0	1	1	30
Monitor12.fix_ch14	GD_Males	LD	2020-02-08	04:12:00	22:12:00	1332	7	0	1	16
Monitor12.fix_ch14	GD_Males	LD	2020-02-08	04:28:00	22:28:00	1348	0	1	1	28
Monitor12.fix_ch14	GD_Males	LD	2020-02-08	04:56:00	22:56:00	1376	4	0	1	5
Monitor12.fix_ch14	GD_Males	LD	2020-02-08	05:01:00	23:01:00	1381	0	1	1	19
Monitor12.fix_ch14	GD_Males	LD	2020-02-08	05:20:00	23:20:00	1400	9	0	1	93
Monitor12.fix_ch14	GD_Males	LD	2020-02-08	06:53:00	00:53:00	53	0	1	1	3
Monitor12.fix_ch14	GD_Males	LD	2020-02-08	06:56:00	00:56:00	56	2	0	1	11
Monitor12.fix_ch14	GD_Males	LD	2020-02-08	07:07:00	01:07:00	67	0	1	1	9
Monitor12.fix_ch14	GD_Males	LD	2020-02-08	07:16:00	01:16:00	76	2	0	1	9
Monitor12.fix_ch14	GD_Males	LD	2020-02-08	07:25:00	01:25:00	85	0	1	1	4
Monitor12.fix_ch14	GD_Males	LD	2020-02-08	07:29:00	01:29:00	89	1	0	1	17
Monitor12.fix_ch14	GD_Males	LD	2020-02-08	07:46:00	01:46:00	106	0	1	1	10
Monitor12.fix_ch14	GD_Males	LD	2020-02-08	07:56:00	01:56:00	116	1	0	1	8
Monitor12.fix_ch14	GD_Males	LD	2020-02-08	08:04:00	02:04:00	124	0	1	1	27
Monitor12.fix_ch14	GD_Males	LD	2020-02-08	08:31:00	02:31:00	151	1	0	1	8
Monitor12.fix_ch14	GD_Males	LD	2020-02-08	08:39:00	02:39:00	159	0	1	1	5
Monitor12.fix_ch14	GD_Males	LD	2020-02-08	08:44:00	02:44:00	164	3	0	1	5
Monitor12.fix_ch14	GD_Males	LD	2020-02-08	08:49:00	02:49:00	169	0	1	1	14
Monitor12.fix_ch14	GD_Males	LD	2020-02-08	09:03:00	03:03:00	183	1	0	1	6
Monitor12.fix_ch14	GD_Males	LD	2020-02-08	09:09:00	03:09:00	189	0	1	1	3
Monitor12.fix_ch14	GD_Males	LD	2020-02-08	09:12:00	03:12:00	192	1	0	1	11
Monitor12.fix_ch14	GD_Males	LD	2020-02-08	09:23:00	03:23:00	203	0	1	1	8
Monitor12.fix_ch14	GD_Males	LD	2020-02-08	09:31:00	03:31:00	211	1	0	1	5
Monitor12.fix_ch14	GD_Males	LD	2020-02-08	09:36:00	03:36:00	216	0	1	1	11
Monitor12.fix_ch14	GD_Males	LD	2020-02-08	09:47:00	03:47:00	227	2	0	1	5
Monitor12.fix_ch14	GD_Males	LD	2020-02-08	09:52:00	03:52:00	232	0	1	1	13
Monitor12.fix_ch14	GD_Males	LD	2020-02-08	10:05:00	04:05:00	245	1	0	1	7
Monitor12.fix_ch14	GD_Males	LD	2020-02-08	10:12:00	04:12:00	252	0	1	1	1
Monitor12.fix_ch14	GD_Males	LD	2020-02-08	10:13:00	04:13:00	253	7	0	1	10
Monitor12.fix_ch14	GD_Males	LD	2020-02-08	10:23:00	04:23:00	263	0	1	1	29
Monitor12.fix_ch14	GD_Males	LD	2020-02-08	10:52:00	04:52:00	292	2	0	1	5
Monitor12.fix_ch14	GD_Males	LD	2020-02-08	10:57:00	04:57:00	297	0	1	1	95
Monitor12.fix_ch14	GD_Males	LD	2020-02-08	12:32:00	06:32:00	392	2	0	1	8
Monitor12.fix_ch14	GD_Males	LD	2020-02-08	12:40:00	06:40:00	400	0	1	1	64
Monitor12.fix_ch14	GD_Males	LD	2020-02-08	13:44:00	07:44:00	464	1	0	1	12
Monitor12.fix_ch14	GD_Males	LD	2020-02-08	13:56:00	07:56:00	476	0	1	1	22
Monitor12.fix_ch14	GD_Males	LD	2020-02-08	14:18:00	08:18:00	498	3	0	1	14
Monitor12.fix_ch14	GD_Males	LD	2020-02-08	14:32:00	08:32:00	512	0	1	1	9
Monitor12.fix_ch14	GD_Males	LD	2020-02-08	14:41:00	08:41:00	521	1	0	1	8
Monitor12.fix_ch14	GD_Males	LD	2020-02-08	14:49:00	08:49:00	529	0	1	1	10
Monitor12.fix_ch14	GD_Males	LD	2020-02-08	14:59:00	08:59:00	539	2	0	1	11
Monitor12.fix_ch14	GD_Males	LD	2020-02-08	15:10:00	09:10:00	550	0	1	1	6
Monitor12.fix_ch14	GD_Males	LD	2020-02-08	15:16:00	09:16:00	556	1	0	1	8
Monitor12.fix_ch14	GD_Males	LD	2020-02-08	15:24:00	09:24:00	564	0	1	1	2
Monitor12.fix_ch14	GD_Males	LD	2020-02-08	15:26:00	09:26:00	566	3	0	1	12
Monitor12.fix_ch14	GD_Males	LD	2020-02-08	15:38:00	09:38:00	578	0	1	1	5
Monitor12.fix_ch14	GD_Males	LD	2020-02-08	15:43:00	09:43:00	583	1	0	1	6
Monitor12.fix_ch14	GD_Males	LD	2020-02-08	15:49:00	09:49:00	589	0	1	1	4
Monitor12.fix_ch14	GD_Males	LD	2020-02-08	15:53:00	09:53:00	593	3	0	1	6
Monitor12.fix_ch14	GD_Males	LD	2020-02-08	15:59:00	09:59:00	599	0	1	1	9
Monitor12.fix_ch14	GD_Males	LD	2020-02-08	16:08:00	10:08:00	608	3	0	1	17
Monitor12.fix_ch14	GD_Males	LD	2020-02-08	16:25:00	10:25:00	625	0	1	1	1
Monitor12.fix_ch14	GD_Males	LD	2020-02-08	16:26:00	10:26:00	626	2	0	1	5
Monitor12.fix_ch14	GD_Males	LD	2020-02-08	16:31:00	10:31:00	631	0	1	1	5
Monitor12.fix_ch14	GD_Males	LD	2020-02-08	16:36:00	10:36:00	636	1	0	1	22
Monitor12.fix_ch14	GD_Males	LD	2020-02-08	16:58:00	10:58:00	658	0	1	1	6
Monitor12.fix_ch14	GD_Males	LD	2020-02-08	17:04:00	11:04:00	664	2	0	1	79
Monitor12.fix_ch14	GD_Males	LD	2020-02-08	18:23:00	12:23:00	743	0	1	1	4
Monitor12.fix_ch14	GD_Males	LD	2020-02-08	18:27:00	12:27:00	747	1	0	1	14
Monitor12.fix_ch14	GD_Males	LD	2020-02-08	18:41:00	12:41:00	761	0	1	1	12
Monitor12.fix_ch14	GD_Males	LD	2020-02-08	18:53:00	12:53:00	773	1	0	1	11
Monitor12.fix_ch14	GD_Males	LD	2020-02-08	19:04:00	13:04:00	784	0	1	1	1
Monitor12.fix_ch14	GD_Males	LD	2020-02-08	19:05:00	13:05:00	785	1	0	1	5
Monitor12.fix_ch14	GD_Males	LD	2020-02-08	19:10:00	13:10:00	790	0	1	1	5
Monitor12.fix_ch14	GD_Males	LD	2020-02-08	19:15:00	13:15:00	795	1	0	1	5
Monitor12.fix_ch14	GD_Males	LD	2020-02-08	19:20:00	13:20:00	800	0	1	1	3
Monitor12.fix_ch14	GD_Males	LD	2020-02-08	19:23:00	13:23:00	803	1	0	1	5
Monitor12.fix_ch14	GD_Males	LD	2020-02-08	19:28:00	13:28:00	808	0	1	1	3
Monitor12.fix_ch14	GD_Males	LD	2020-02-08	19:31:00	13:31:00	811	1	0	1	7
Monitor12.fix_ch14	GD_Males	LD	2020-02-08	19:38:00	13:38:00	818	0	1	1	4
Monitor12.fix_ch14	GD_Males	LD	2020-02-08	19:42:00	13:42:00	822	2	0	1	5
Monitor12.fix_ch14	GD_Males	LD	2020-02-08	19:47:00	13:47:00	827	0	1	1	48
Monitor12.fix_ch14	GD_Males	LD	2020-02-08	20:35:00	14:35:00	875	1	0	1	5
Monitor12.fix_ch14	GD_Males	LD	2020-02-08	20:40:00	14:40:00	880	0	1	1	296
Monitor12.fix_ch14	GD_Males	LD	2020-02-09	01:36:00	19:36:00	1176	2	0	1	5
Monitor12.fix_ch14	GD_Males	LD	2020-02-09	01:41:00	19:41:00	1181	0	1	1	257
Monitor12.fix_ch14	GD_Males	LD	2020-02-09	05:58:00	23:58:00	1438	1	0	1	5
Monitor12.fix_ch14	GD_Males	LD	2020-02-09	06:03:00	00:03:00	3	0	1	1	1
Monitor12.fix_ch14	GD_Males	LD	2020-02-09	06:04:00	00:04:00	4	2	0	1	38
Monitor12.fix_ch14	GD_Males	LD	2020-02-09	06:42:00	00:42:00	42	0	1	1	5
Monitor12.fix_ch14	GD_Males	LD	2020-02-09	06:47:00	00:47:00	47	3	0	1	15
Monitor12.fix_ch14	GD_Males	LD	2020-02-09	07:02:00	01:02:00	62	0	1	1	7
Monitor12.fix_ch14	GD_Males	LD	2020-02-09	07:09:00	01:09:00	69	2	0	1	10
Monitor12.fix_ch14	GD_Males	LD	2020-02-09	07:19:00	01:19:00	79	0	1	1	61
Monitor12.fix_ch14	GD_Males	LD	2020-02-09	08:20:00	02:20:00	140	1	0	1	17
Monitor12.fix_ch14	GD_Males	LD	2020-02-09	08:37:00	02:37:00	157	0	1	1	102
Monitor12.fix_ch14	GD_Males	LD	2020-02-09	10:19:00	04:19:00	259	1	0	1	5
Monitor12.fix_ch14	GD_Males	LD	2020-02-09	10:24:00	04:24:00	264	0	1	1	1
Monitor12.fix_ch14	GD_Males	LD	2020-02-09	10:25:00	04:25:00	265	2	0	1	12
Monitor12.fix_ch14	GD_Males	LD	2020-02-09	10:37:00	04:37:00	277	0	1	1	30
Monitor12.fix_ch14	GD_Males	LD	2020-02-09	11:07:00	05:07:00	307	1	0	1	11
Monitor12.fix_ch14	GD_Males	LD	2020-02-09	11:18:00	05:18:00	318	0	1	1	25
Monitor12.fix_ch14	GD_Males	LD	2020-02-09	11:43:00	05:43:00	343	1	0	1	5
Monitor12.fix_ch14	GD_Males	LD	2020-02-09	11:48:00	05:48:00	348	0	1	1	2
Monitor12.fix_ch14	GD_Males	LD	2020-02-09	11:50:00	05:50:00	350	2	0	1	9
Monitor12.fix_ch14	GD_Males	LD	2020-02-09	11:59:00	05:59:00	359	0	1	1	35
Monitor12.fix_ch14	GD_Males	LD	2020-02-09	12:34:00	06:34:00	394	1	0	1	9
Monitor12.fix_ch14	GD_Males	LD	2020-02-09	12:43:00	06:43:00	403	0	1	1	38
Monitor12.fix_ch14	GD_Males	LD	2020-02-09	13:21:00	07:21:00	441	3	0	1	12
Monitor12.fix_ch14	GD_Males	LD	2020-02-09	13:33:00	07:33:00	453	0	1	1	11
Monitor12.fix_ch14	GD_Males	LD	2020-02-09	13:44:00	07:44:00	464	2	0	1	9
Monitor12.fix_ch14	GD_Males	LD	2020-02-09	13:53:00	07:53:00	473	0	1	1	26
Monitor12.fix_ch14	GD_Males	LD	2020-02-09	14:19:00	08:19:00	499	1	0	1	13
Monitor12.fix_ch14	GD_Males	LD	2020-02-09	14:32:00	08:32:00	512	0	1	1	14
Monitor12.fix_ch14	GD_Males	LD	2020-02-09	14:46:00	08:46:00	526	1	0	1	7
Monitor12.fix_ch14	GD_Males	LD	2020-02-09	14:53:00	08:53:00	533	0	1	1	5
Monitor12.fix_ch14	GD_Males	LD	2020-02-09	14:58:00	08:58:00	538	2	0	1	7
Monitor12.fix_ch14	GD_Males	LD	2020-02-09	15:05:00	09:05:00	545	0	1	1	6
Monitor12.fix_ch14	GD_Males	LD	2020-02-09	15:11:00	09:11:00	551	2	0	1	5
Monitor12.fix_ch14	GD_Males	LD	2020-02-09	15:16:00	09:16:00	556	0	1	1	6
Monitor12.fix_ch14	GD_Males	LD	2020-02-09	15:22:00	09:22:00	562	7	0	1	7
Monitor12.fix_ch14	GD_Males	LD	2020-02-09	15:29:00	09:29:00	569	0	1	1	5
Monitor12.fix_ch14	GD_Males	LD	2020-02-09	15:34:00	09:34:00	574	6	0	1	13
Monitor12.fix_ch14	GD_Males	LD	2020-02-09	15:47:00	09:47:00	587	0	1	1	17
Monitor12.fix_ch14	GD_Males	LD	2020-02-09	16:04:00	10:04:00	604	1	0	1	6
Monitor12.fix_ch14	GD_Males	LD	2020-02-09	16:10:00	10:10:00	610	0	1	1	2
Monitor12.fix_ch14	GD_Males	LD	2020-02-09	16:12:00	10:12:00	612	1	0	1	12
Monitor12.fix_ch14	GD_Males	LD	2020-02-09	16:24:00	10:24:00	624	0	1	1	8
Monitor12.fix_ch14	GD_Males	LD	2020-02-09	16:32:00	10:32:00	632	1	0	1	24
Monitor12.fix_ch14	GD_Males	LD	2020-02-09	16:56:00	10:56:00	656	0	1	1	1
Monitor12.fix_ch14	GD_Males	LD	2020-02-09	16:57:00	10:57:00	657	2	0	1	82
Monitor12.fix_ch14	GD_Males	LD	2020-02-09	18:19:00	12:19:00	739	0	1	1	190
Monitor12.fix_ch14	GD_Males	LD	2020-02-09	21:29:00	15:29:00	929	14	0	1	5
Monitor12.fix_ch14	GD_Males	LD	2020-02-09	21:34:00	15:34:00	934	0	1	1	10
Monitor12.fix_ch14	GD_Males	LD	2020-02-09	21:44:00	15:44:00	944	1	0	1	5
Monitor12.fix_ch14	GD_Males	LD	2020-02-09	21:49:00	15:49:00	949	0	1	1	25
Monitor12.fix_ch14	GD_Males	LD	2020-02-09	22:14:00	16:14:00	974	1	0	1	5
Monitor12.fix_ch14	GD_Males	LD	2020-02-09	22:19:00	16:19:00	979	0	1	1	8
Monitor12.fix_ch14	GD_Males	LD	2020-02-09	22:27:00	16:27:00	987	2	0	1	7
Monitor12.fix_ch14	GD_Males	LD	2020-02-09	22:34:00	16:34:00	994	0	1	1	26
Monitor12.fix_ch14	GD_Males	LD	2020-02-09	23:00:00	17:00:00	1020	1	0	1	5
Monitor12.fix_ch14	GD_Males	LD	2020-02-09	23:05:00	17:05:00	1025	0	1	1	4
Monitor12.fix_ch14	GD_Males	LD	2020-02-09	23:09:00	17:09:00	1029	1	0	1	5
Monitor12.fix_ch14	GD_Males	LD	2020-02-09	23:14:00	17:14:00	1034	0	1	1	9
Monitor12.fix_ch14	GD_Males	LD	2020-02-09	23:23:00	17:23:00	1043	1	0	1	12
Monitor12.fix_ch14	GD_Males	LD	2020-02-09	23:35:00	17:35:00	1055	0	1	1	385
Monitor12.fix_ch14	GD_Males	LD	2020-02-10	06:00:00	00:00:00	0	2	0	1	14
Monitor12.fix_ch14	GD_Males	LD	2020-02-10	06:14:00	00:14:00	14	0	1	1	3
Monitor12.fix_ch14	GD_Males	LD	2020-02-10	06:17:00	00:17:00	17	2	0	1	24
Monitor12.fix_ch14	GD_Males	LD	2020-02-10	06:41:00	00:41:00	41	0	1	1	9
Monitor12.fix_ch14	GD_Males	LD	2020-02-10	06:50:00	00:50:00	50	1	0	1	15
Monitor12.fix_ch14	GD_Males	LD	2020-02-10	07:05:00	01:05:00	65	0	1	1	10
Monitor12.fix_ch14	GD_Males	LD	2020-02-10	07:15:00	01:15:00	75	1	0	1	6
Monitor12.fix_ch14	GD_Males	LD	2020-02-10	07:21:00	01:21:00	81	0	1	1	2
Monitor12.fix_ch14	GD_Males	LD	2020-02-10	07:23:00	01:23:00	83	3	0	1	6
Monitor12.fix_ch14	GD_Males	LD	2020-02-10	07:29:00	01:29:00	89	0	1	1	272
Monitor12.fix_ch14	GD_Males	LD	2020-02-10	12:01:00	06:01:00	361	2	0	1	5
Monitor12.fix_ch14	GD_Males	LD	2020-02-10	12:06:00	06:06:00	366	0	1	1	5
Monitor12.fix_ch14	GD_Males	LD	2020-02-10	12:11:00	06:11:00	371	2	0	1	5
Monitor12.fix_ch14	GD_Males	LD	2020-02-10	12:16:00	06:16:00	376	0	1	1	24
Monitor12.fix_ch14	GD_Males	LD	2020-02-10	12:40:00	06:40:00	400	1	0	1	8
Monitor12.fix_ch14	GD_Males	LD	2020-02-10	12:48:00	06:48:00	408	0	1	1	14
Monitor12.fix_ch14	GD_Males	LD	2020-02-10	13:02:00	07:02:00	422	1	0	1	19
Monitor12.fix_ch14	GD_Males	LD	2020-02-10	13:21:00	07:21:00	441	0	1	1	8
Monitor12.fix_ch14	GD_Males	LD	2020-02-10	13:29:00	07:29:00	449	2	0	1	8
Monitor12.fix_ch14	GD_Males	LD	2020-02-10	13:37:00	07:37:00	457	0	1	1	2
Monitor12.fix_ch14	GD_Males	LD	2020-02-10	13:39:00	07:39:00	459	2	0	1	10
Monitor12.fix_ch14	GD_Males	LD	2020-02-10	13:49:00	07:49:00	469	0	1	1	15
Monitor12.fix_ch14	GD_Males	LD	2020-02-10	14:04:00	08:04:00	484	2	0	1	5
Monitor12.fix_ch14	GD_Males	LD	2020-02-10	14:09:00	08:09:00	489	0	1	1	4
Monitor12.fix_ch14	GD_Males	LD	2020-02-10	14:13:00	08:13:00	493	1	0	1	17
Monitor12.fix_ch14	GD_Males	LD	2020-02-10	14:30:00	08:30:00	510	0	1	1	3
Monitor12.fix_ch14	GD_Males	LD	2020-02-10	14:33:00	08:33:00	513	1	0	1	7
Monitor12.fix_ch14	GD_Males	LD	2020-02-10	14:40:00	08:40:00	520	0	1	1	4
Monitor12.fix_ch14	GD_Males	LD	2020-02-10	14:44:00	08:44:00	524	3	0	1	6
Monitor12.fix_ch14	GD_Males	LD	2020-02-10	14:50:00	08:50:00	530	0	1	1	12
Monitor12.fix_ch14	GD_Males	LD	2020-02-10	15:02:00	09:02:00	542	1	0	1	8
Monitor12.fix_ch14	GD_Males	LD	2020-02-10	15:10:00	09:10:00	550	0	1	1	11
Monitor12.fix_ch14	GD_Males	LD	2020-02-10	15:21:00	09:21:00	561	2	0	1	32
Monitor12.fix_ch14	GD_Males	LD	2020-02-10	15:53:00	09:53:00	593	0	1	1	4
Monitor12.fix_ch14	GD_Males	LD	2020-02-10	15:57:00	09:57:00	597	2	0	1	12
Monitor12.fix_ch14	GD_Males	LD	2020-02-10	16:09:00	10:09:00	609	0	1	1	5
Monitor12.fix_ch14	GD_Males	LD	2020-02-10	16:14:00	10:14:00	614	3	0	1	17
Monitor12.fix_ch14	GD_Males	LD	2020-02-10	16:31:00	10:31:00	631	0	1	1	2
Monitor12.fix_ch14	GD_Males	LD	2020-02-10	16:33:00	10:33:00	633	2	0	1	99
Monitor12.fix_ch14	GD_Males	LD	2020-02-10	18:12:00	12:12:00	732	0	1	1	614
Monitor12.fix_ch14	GD_Males	LD	2020-02-11	04:26:00	22:26:00	1346	4	0	1	9
Monitor12.fix_ch14	GD_Males	LD	2020-02-11	04:35:00	22:35:00	1355	0	1	1	3
Monitor12.fix_ch14	GD_Males	LD	2020-02-11	04:38:00	22:38:00	1358	2	0	1	12
Monitor12.fix_ch14	GD_Males	LD	2020-02-11	04:50:00	22:50:00	1370	0	1	1	52
Monitor12.fix_ch14	GD_Males	LD	2020-02-11	05:42:00	23:42:00	1422	2	0	1	39
Monitor12.fix_ch14	GD_Males	LD	2020-02-11	06:21:00	00:21:00	21	0	1	1	2
Monitor12.fix_ch14	GD_Males	LD	2020-02-11	06:23:00	00:23:00	23	1	0	1	16
Monitor12.fix_ch14	GD_Males	LD	2020-02-11	06:39:00	00:39:00	39	0	1	1	4
Monitor12.fix_ch14	GD_Males	LD	2020-02-11	06:43:00	00:43:00	43	2	0	1	7
Monitor12.fix_ch14	GD_Males	LD	2020-02-11	06:50:00	00:50:00	50	0	1	1	1
Monitor12.fix_ch14	GD_Males	LD	2020-02-11	06:51:00	00:51:00	51	1	0	1	8
Monitor12.fix_ch14	GD_Males	LD	2020-02-11	06:59:00	00:59:00	59	0	1	1	2
Monitor12.fix_ch14	GD_Males	LD	2020-02-11	07:01:00	01:01:00	61	3	0	1	7
Monitor12.fix_ch14	GD_Males	LD	2020-02-11	07:08:00	01:08:00	68	0	1	1	7
Monitor12.fix_ch14	GD_Males	LD	2020-02-11	07:15:00	01:15:00	75	1	0	1	14
Monitor12.fix_ch14	GD_Males	LD	2020-02-11	07:29:00	01:29:00	89	0	1	1	103
Monitor12.fix_ch14	GD_Males	LD	2020-02-11	09:12:00	03:12:00	192	1	0	1	5
Monitor12.fix_ch14	GD_Males	LD	2020-02-11	09:17:00	03:17:00	197	0	1	1	9
Monitor12.fix_ch14	GD_Males	LD	2020-02-11	09:26:00	03:26:00	206	1	0	1	8
Monitor12.fix_ch14	GD_Males	LD	2020-02-11	09:34:00	03:34:00	214	0	1	1	1
Monitor12.fix_ch14	GD_Males	LD	2020-02-11	09:35:00	03:35:00	215	1	0	1	6
Monitor12.fix_ch14	GD_Males	LD	2020-02-11	09:41:00	03:41:00	221	0	1	1	23
Monitor12.fix_ch14	GD_Males	LD	2020-02-11	10:04:00	04:04:00	244	1	0	1	6
Monitor12.fix_ch14	GD_Males	LD	2020-02-11	10:10:00	04:10:00	250	0	1	1	14
Monitor12.fix_ch14	GD_Males	LD	2020-02-11	10:24:00	04:24:00	264	2	0	1	5
Monitor12.fix_ch14	GD_Males	LD	2020-02-11	10:29:00	04:29:00	269	0	1	1	65
Monitor12.fix_ch14	GD_Males	LD	2020-02-11	11:34:00	05:34:00	334	2	0	1	33
Monitor12.fix_ch14	GD_Males	LD	2020-02-11	12:07:00	06:07:00	367	0	1	1	39
Monitor12.fix_ch14	GD_Males	LD	2020-02-11	12:46:00	06:46:00	406	2	0	1	18
Monitor12.fix_ch14	GD_Males	LD	2020-02-11	13:04:00	07:04:00	424	0	1	1	2
Monitor12.fix_ch14	GD_Males	LD	2020-02-11	13:06:00	07:06:00	426	1	0	1	6
Monitor12.fix_ch14	GD_Males	LD	2020-02-11	13:12:00	07:12:00	432	0	1	1	58
Monitor12.fix_ch14	GD_Males	LD	2020-02-11	14:10:00	08:10:00	490	3	0	1	9
Monitor12.fix_ch14	GD_Males	LD	2020-02-11	14:19:00	08:19:00	499	0	1	1	4
Monitor12.fix_ch14	GD_Males	LD	2020-02-11	14:23:00	08:23:00	503	2	0	1	5
Monitor12.fix_ch14	GD_Males	LD	2020-02-11	14:28:00	08:28:00	508	0	1	1	5
Monitor12.fix_ch14	GD_Males	LD	2020-02-11	14:33:00	08:33:00	513	1	0	1	6
Monitor12.fix_ch14	GD_Males	LD	2020-02-11	14:39:00	08:39:00	519	0	1	1	3
Monitor12.fix_ch14	GD_Males	LD	2020-02-11	14:42:00	08:42:00	522	2	0	1	11
Monitor12.fix_ch14	GD_Males	LD	2020-02-11	14:53:00	08:53:00	533	0	1	1	5
Monitor12.fix_ch14	GD_Males	LD	2020-02-11	14:58:00	08:58:00	538	1	0	1	14
Monitor12.fix_ch14	GD_Males	LD	2020-02-11	15:12:00	09:12:00	552	0	1	1	6
Monitor12.fix_ch14	GD_Males	LD	2020-02-11	15:18:00	09:18:00	558	1	0	1	11
Monitor12.fix_ch14	GD_Males	LD	2020-02-11	15:29:00	09:29:00	569	0	1	1	4
Monitor12.fix_ch14	GD_Males	LD	2020-02-11	15:33:00	09:33:00	573	1	0	1	6
Monitor12.fix_ch14	GD_Males	LD	2020-02-11	15:39:00	09:39:00	579	0	1	1	2
Monitor12.fix_ch14	GD_Males	LD	2020-02-11	15:41:00	09:41:00	581	2	0	1	11
Monitor12.fix_ch14	GD_Males	LD	2020-02-11	15:52:00	09:52:00	592	0	1	1	3
Monitor12.fix_ch14	GD_Males	LD	2020-02-11	15:55:00	09:55:00	595	3	0	1	8
Monitor12.fix_ch14	GD_Males	LD	2020-02-11	16:03:00	10:03:00	603	0	1	1	2
Monitor12.fix_ch14	GD_Males	LD	2020-02-11	16:05:00	10:05:00	605	1	0	1	15
Monitor12.fix_ch14	GD_Males	LD	2020-02-11	16:20:00	10:20:00	620	0	1	1	5
Monitor12.fix_ch14	GD_Males	LD	2020-02-11	16:25:00	10:25:00	625	2	0	1	19
Monitor12.fix_ch14	GD_Males	LD	2020-02-11	16:44:00	10:44:00	644	0	1	1	4
Monitor12.fix_ch14	GD_Males	LD	2020-02-11	16:48:00	10:48:00	648	1	0	1	48
Monitor12.fix_ch14	GD_Males	LD	2020-02-11	17:36:00	11:36:00	696	0	1	1	2
Monitor12.fix_ch14	GD_Males	LD	2020-02-11	17:38:00	11:38:00	698	1	0	1	31
Monitor12.fix_ch14	GD_Males	LD	2020-02-11	18:09:00	12:09:00	729	0	1	1	263
Monitor12.fix_ch14	GD_Males	LD	2020-02-11	22:32:00	16:32:00	992	1	0	1	6
Monitor12.fix_ch14	GD_Males	LD	2020-02-11	22:38:00	16:38:00	998	0	1	1	97
Monitor12.fix_ch14	GD_Males	LD	2020-02-12	00:15:00	18:15:00	1095	2	0	1	14
Monitor12.fix_ch14	GD_Males	LD	2020-02-12	00:29:00	18:29:00	1109	0	1	1	268
Monitor12.fix_ch14	GD_Males	LD	2020-02-12	04:57:00	22:57:00	1377	4	0	1	24
Monitor12.fix_ch14	GD_Males	LD	2020-02-12	05:21:00	23:21:00	1401	0	1	1	37
Monitor12.fix_ch14	GD_Males	LD	2020-02-12	05:58:00	23:58:00	1438	2	0	1	20
Monitor12.fix_ch14	GD_Males	LD	2020-02-12	06:18:00	00:18:00	18	0	1	1	2
Monitor12.fix_ch14	GD_Males	LD	2020-02-12	06:20:00	00:20:00	20	1	0	1	27
Monitor12.fix_ch14	GD_Males	LD	2020-02-12	06:47:00	00:47:00	47	0	1	1	2
Monitor12.fix_ch14	GD_Males	LD	2020-02-12	06:49:00	00:49:00	49	2	0	1	8
Monitor12.fix_ch14	GD_Males	LD	2020-02-12	06:57:00	00:57:00	57	0	1	1	1
Monitor12.fix_ch14	GD_Males	LD	2020-02-12	06:58:00	00:58:00	58	1	0	1	18
Monitor12.fix_ch14	GD_Males	LD	2020-02-12	07:16:00	01:16:00	76	0	1	1	2
Monitor12.fix_ch14	GD_Males	LD	2020-02-12	07:18:00	01:18:00	78	2	0	1	13
Monitor12.fix_ch14	GD_Males	LD	2020-02-12	07:31:00	01:31:00	91	0	1	1	14
Monitor12.fix_ch14	GD_Males	LD	2020-02-12	07:45:00	01:45:00	105	1	0	1	14
Monitor12.fix_ch14	GD_Males	LD	2020-02-12	07:59:00	01:59:00	119	0	1	1	7
Monitor12.fix_ch14	GD_Males	LD	2020-02-12	08:06:00	02:06:00	126	1	0	1	21
Monitor12.fix_ch14	GD_Males	LD	2020-02-12	08:27:00	02:27:00	147	0	1	1	7
Monitor12.fix_ch14	GD_Males	LD	2020-02-12	08:34:00	02:34:00	154	1	0	1	6
Monitor12.fix_ch14	GD_Males	LD	2020-02-12	08:40:00	02:40:00	160	0	1	1	19
Monitor12.fix_ch14	GD_Males	LD	2020-02-12	08:59:00	02:59:00	179	1	0	1	10
Monitor12.fix_ch14	GD_Males	LD	2020-02-12	09:09:00	03:09:00	189	0	1	1	17
Monitor12.fix_ch14	GD_Males	LD	2020-02-12	09:26:00	03:26:00	206	2	0	1	19
Monitor12.fix_ch14	GD_Males	LD	2020-02-12	09:45:00	03:45:00	225	0	1	1	33
Monitor12.fix_ch14	GD_Males	LD	2020-02-12	10:18:00	04:18:00	258	1	0	1	10
Monitor12.fix_ch14	GD_Males	LD	2020-02-12	10:28:00	04:28:00	268	0	1	1	30
Monitor12.fix_ch14	GD_Males	LD	2020-02-12	10:58:00	04:58:00	298	1	0	1	6
Monitor12.fix_ch14	GD_Males	LD	2020-02-12	11:04:00	05:04:00	304	0	1	1	41
Monitor12.fix_ch14	GD_Males	LD	2020-02-12	11:45:00	05:45:00	345	4	0	1	16
Monitor12.fix_ch14	GD_Males	LD	2020-02-12	12:01:00	06:01:00	361	0	1	1	41
Monitor12.fix_ch14	GD_Males	LD	2020-02-12	12:42:00	06:42:00	402	2	0	1	12
Monitor12.fix_ch14	GD_Males	LD	2020-02-12	12:54:00	06:54:00	414	0	1	1	12
Monitor12.fix_ch14	GD_Males	LD	2020-02-12	13:06:00	07:06:00	426	1	0	1	16
Monitor12.fix_ch14	GD_Males	LD	2020-02-12	13:22:00	07:22:00	442	0	1	1	1
Monitor12.fix_ch14	GD_Males	LD	2020-02-12	13:23:00	07:23:00	443	1	0	1	8
Monitor12.fix_ch14	GD_Males	LD	2020-02-12	13:31:00	07:31:00	451	0	1	1	1
Monitor12.fix_ch14	GD_Males	LD	2020-02-12	13:32:00	07:32:00	452	1	0	1	6
Monitor12.fix_ch14	GD_Males	LD	2020-02-12	13:38:00	07:38:00	458	0	1	1	34
Monitor12.fix_ch14	GD_Males	LD	2020-02-12	14:12:00	08:12:00	492	2	0	1	17
Monitor12.fix_ch14	GD_Males	LD	2020-02-12	14:29:00	08:29:00	509	0	1	1	1
Monitor12.fix_ch14	GD_Males	LD	2020-02-12	14:30:00	08:30:00	510	1	0	1	7
Monitor12.fix_ch14	GD_Males	LD	2020-02-12	14:37:00	08:37:00	517	0	1	1	11
Monitor12.fix_ch14	GD_Males	LD	2020-02-12	14:48:00	08:48:00	528	4	0	1	20
Monitor12.fix_ch14	GD_Males	LD	2020-02-12	15:08:00	09:08:00	548	0	1	1	46
Monitor12.fix_ch14	GD_Males	LD	2020-02-12	15:54:00	09:54:00	594	2	0	1	15
Monitor12.fix_ch14	GD_Males	LD	2020-02-12	16:09:00	10:09:00	609	0	1	1	2
Monitor12.fix_ch14	GD_Males	LD	2020-02-12	16:11:00	10:11:00	611	1	0	1	9
Monitor12.fix_ch14	GD_Males	LD	2020-02-12	16:20:00	10:20:00	620	0	1	1	2
Monitor12.fix_ch14	GD_Males	LD	2020-02-12	16:22:00	10:22:00	622	1	0	1	9
Monitor12.fix_ch14	GD_Males	LD	2020-02-12	16:31:00	10:31:00	631	0	1	1	2
Monitor12.fix_ch14	GD_Males	LD	2020-02-12	16:33:00	10:33:00	633	1	0	1	17
Monitor12.fix_ch14	GD_Males	LD	2020-02-12	16:50:00	10:50:00	650	0	1	1	3
Monitor12.fix_ch14	GD_Males	LD	2020-02-12	16:53:00	10:53:00	653	4	0	1	81
Monitor12.fix_ch14	GD_Males	LD	2020-02-12	18:14:00	12:14:00	734	0	1	1	631
Monitor12.fix_ch14	GD_Males	LD	2020-02-13	04:45:00	22:45:00	1365	2	0	1	30
Monitor12.fix_ch14	GD_Males	LD	2020-02-13	05:15:00	23:15:00	1395	0	1	1	27
Monitor12.fix_ch14	GD_Males	LD	2020-02-13	05:42:00	23:42:00	1422	2	0	1	32
Monitor12.fix_ch14	GD_Males	LD	2020-02-13	06:14:00	00:14:00	14	0	1	1	3
Monitor12.fix_ch14	GD_Males	LD	2020-02-13	06:17:00	00:17:00	17	1	0	1	16
Monitor12.fix_ch14	GD_Males	LD	2020-02-13	06:33:00	00:33:00	33	0	1	1	4
Monitor12.fix_ch14	GD_Males	LD	2020-02-13	06:37:00	00:37:00	37	1	0	1	25
Monitor12.fix_ch14	GD_Males	LD	2020-02-13	07:02:00	01:02:00	62	0	1	1	5
Monitor12.fix_ch14	GD_Males	LD	2020-02-13	07:07:00	01:07:00	67	1	0	1	15
Monitor12.fix_ch14	GD_Males	LD	2020-02-13	07:22:00	01:22:00	82	0	1	1	5
Monitor12.fix_ch14	GD_Males	LD	2020-02-13	07:27:00	01:27:00	87	2	0	1	10
Monitor12.fix_ch14	GD_Males	LD	2020-02-13	07:37:00	01:37:00	97	0	1	1	67
Monitor12.fix_ch14	GD_Males	LD	2020-02-13	08:44:00	02:44:00	164	2	0	1	21
Monitor12.fix_ch14	GD_Males	LD	2020-02-13	09:05:00	03:05:00	185	0	1	1	244
Monitor12.fix_ch14	GD_Males	LD	2020-02-13	13:09:00	07:09:00	429	1	0	1	29
Monitor12.fix_ch14	GD_Males	LD	2020-02-13	13:38:00	07:38:00	458	0	1	1	19
Monitor12.fix_ch14	GD_Males	LD	2020-02-13	13:57:00	07:57:00	477	2	0	1	17
Monitor12.fix_ch14	GD_Males	LD	2020-02-13	14:14:00	08:14:00	494	0	1	1	15
Monitor12.fix_ch14	GD_Males	LD	2020-02-13	14:29:00	08:29:00	509	1	0	1	12
Monitor12.fix_ch14	GD_Males	LD	2020-02-13	14:41:00	08:41:00	521	0	1	1	1
Monitor12.fix_ch14	GD_Males	LD	2020-02-13	14:42:00	08:42:00	522	3	0	1	136
Monitor12.fix_ch14	GD_Males	LD	2020-02-13	16:58:00	10:58:00	658	0	1	1	13
Monitor12.fix_ch14	GD_Males	LD	2020-02-13	17:11:00	11:11:00	671	2	0	1	10
Monitor12.fix_ch14	GD_Males	LD	2020-02-13	17:21:00	11:21:00	681	0	1	1	2
Monitor12.fix_ch14	GD_Males	LD	2020-02-13	17:23:00	11:23:00	683	2	0	1	27
Monitor12.fix_ch14	GD_Males	LD	2020-02-13	17:50:00	11:50:00	710	0	1	1	1
Monitor12.fix_ch14	GD_Males	LD	2020-02-13	17:51:00	11:51:00	711	2	0	1	21
Monitor12.fix_ch14	GD_Males	LD	2020-02-13	18:12:00	12:12:00	732	0	1	1	344
Monitor12.fix_ch15	GD_Males	LD	2020-02-07	00:00:00	18:00:00	1080	1	0	1	1
Monitor12.fix_ch15	GD_Males	LD	2020-02-07	00:01:00	18:01:00	1081	0	1	1	3
[truncated: 123,843 more rows]

## Sheet: c
Nazario-Yepiz et al. Physiological and Metabolomic Consequences of Reduced Expression of the Drosophila brummer Triglyceride Lipase
Supplementary Dataset 10. Individual activity/sleep bouts. (a) Ubi > bmm-RNAi in normal feeding. (b) Ubi > bmm-RNAi in normal feeding without wings. (c) Ubi > bmm-RNAi in starvation conditions. (d) Lsp2 > bmm-RNAi in normal feeding. (e) Dsat1 > bmm-RNAi in normal feeding. (f) OK72 > bmm-RNAi in normal feeding.
Channel	Condition	Light_cycle	date	time	ZT_time	Dec_ZT_time	value	sleep_counts	bout	bout_length
Monitor11.fix_ch1	GD_Females	LD	2019-11-13	00:00:00	18:00:00	1080	0	1	1	360
Monitor11.fix_ch1	GD_Females	LD	2019-11-13	06:00:00	00:00:00	0	14	0	1	211
Monitor11.fix_ch1	GD_Females	LD	2019-11-13	09:31:00	03:31:00	211	0	1	1	2
Monitor11.fix_ch1	GD_Females	LD	2019-11-13	09:33:00	03:33:00	213	3	0	1	18
Monitor11.fix_ch1	GD_Females	LD	2019-11-13	09:51:00	03:51:00	231	0	1	1	2
Monitor11.fix_ch1	GD_Females	LD	2019-11-13	09:53:00	03:53:00	233	7	0	1	14
Monitor11.fix_ch1	GD_Females	LD	2019-11-13	10:07:00	04:07:00	247	0	1	1	11
Monitor11.fix_ch1	GD_Females	LD	2019-11-13	10:18:00	04:18:00	258	2	0	1	6
Monitor11.fix_ch1	GD_Females	LD	2019-11-13	10:24:00	04:24:00	264	0	1	1	8
Monitor11.fix_ch1	GD_Females	LD	2019-11-13	10:32:00	04:32:00	272	1	0	1	5
Monitor11.fix_ch1	GD_Females	LD	2019-11-13	10:37:00	04:37:00	277	0	1	1	9
Monitor11.fix_ch1	GD_Females	LD	2019-11-13	10:46:00	04:46:00	286	4	0	1	7
Monitor11.fix_ch1	GD_Females	LD	2019-11-13	10:53:00	04:53:00	293	0	1	1	2
Monitor11.fix_ch1	GD_Females	LD	2019-11-13	10:55:00	04:55:00	295	4	0	1	10
Monitor11.fix_ch1	GD_Females	LD	2019-11-13	11:05:00	05:05:00	305	0	1	1	166
Monitor11.fix_ch1	GD_Females	LD	2019-11-13	13:51:00	07:51:00	471	1	0	1	6
Monitor11.fix_ch1	GD_Females	LD	2019-11-13	13:57:00	07:57:00	477	0	1	1	8
Monitor11.fix_ch1	GD_Females	LD	2019-11-13	14:05:00	08:05:00	485	1	0	1	10
Monitor11.fix_ch1	GD_Females	LD	2019-11-13	14:15:00	08:15:00	495	0	1	1	18
Monitor11.fix_ch1	GD_Females	LD	2019-11-13	14:33:00	08:33:00	513	1	0	1	7
Monitor11.fix_ch1	GD_Females	LD	2019-11-13	14:40:00	08:40:00	520	0	1	1	4
Monitor11.fix_ch1	GD_Females	LD	2019-11-13	14:44:00	08:44:00	524	3	0	1	5
Monitor11.fix_ch1	GD_Females	LD	2019-11-13	14:49:00	08:49:00	529	0	1	1	2
Monitor11.fix_ch1	GD_Females	LD	2019-11-13	14:51:00	08:51:00	531	2	0	1	5
Monitor11.fix_ch1	GD_Females	LD	2019-11-13	14:56:00	08:56:00	536	0	1	1	18
Monitor11.fix_ch1	GD_Females	LD	2019-11-13	15:14:00	09:14:00	554	6	0	1	17
Monitor11.fix_ch1	GD_Females	LD	2019-11-13	15:31:00	09:31:00	571	0	1	1	4
Monitor11.fix_ch1	GD_Females	LD	2019-11-13	15:35:00	09:35:00	575	2	0	1	6
Monitor11.fix_ch1	GD_Females	LD	2019-11-13	15:41:00	09:41:00	581	0	1	1	9
Monitor11.fix_ch1	GD_Females	LD	2019-11-13	15:50:00	09:50:00	590	1	0	1	13
Monitor11.fix_ch1	GD_Females	LD	2019-11-13	16:03:00	10:03:00	603	0	1	1	6
Monitor11.fix_ch1	GD_Females	LD	2019-11-13	16:09:00	10:09:00	609	1	0	1	15
Monitor11.fix_ch1	GD_Females	LD	2019-11-13	16:24:00	10:24:00	624	0	1	1	5
Monitor11.fix_ch1	GD_Females	LD	2019-11-13	16:29:00	10:29:00	629	2	0	1	40
Monitor11.fix_ch1	GD_Females	LD	2019-11-13	17:09:00	11:09:00	669	0	1	1	3
Monitor11.fix_ch1	GD_Females	LD	2019-11-13	17:12:00	11:12:00	672	4	0	1	75
Monitor11.fix_ch1	GD_Females	LD	2019-11-13	18:27:00	12:27:00	747	0	1	1	13
Monitor11.fix_ch1	GD_Females	LD	2019-11-13	18:40:00	12:40:00	760	3	0	1	5
Monitor11.fix_ch1	GD_Females	LD	2019-11-13	18:45:00	12:45:00	765	0	1	1	1
Monitor11.fix_ch1	GD_Females	LD	2019-11-13	18:46:00	12:46:00	766	2	0	1	5
Monitor11.fix_ch1	GD_Females	LD	2019-11-13	18:51:00	12:51:00	771	0	1	1	22
Monitor11.fix_ch1	GD_Females	LD	2019-11-13	19:13:00	13:13:00	793	2	0	1	15
Monitor11.fix_ch1	GD_Females	LD	2019-11-13	19:28:00	13:28:00	808	0	1	1	22
Monitor11.fix_ch1	GD_Females	LD	2019-11-13	19:50:00	13:50:00	830	1	0	1	5
Monitor11.fix_ch1	GD_Females	LD	2019-11-13	19:55:00	13:55:00	835	0	1	1	3
Monitor11.fix_ch1	GD_Females	LD	2019-11-13	19:58:00	13:58:00	838	3	0	1	5
Monitor11.fix_ch1	GD_Females	LD	2019-11-13	20:03:00	14:03:00	843	0	1	1	1
Monitor11.fix_ch1	GD_Females	LD	2019-11-13	20:04:00	14:04:00	844	2	0	1	5
Monitor11.fix_ch1	GD_Females	LD	2019-11-13	20:09:00	14:09:00	849	0	1	1	36
Monitor11.fix_ch1	GD_Females	LD	2019-11-13	20:45:00	14:45:00	885	1	0	1	6
Monitor11.fix_ch1	GD_Females	LD	2019-11-13	20:51:00	14:51:00	891	0	1	1	36
Monitor11.fix_ch1	GD_Females	LD	2019-11-13	21:27:00	15:27:00	927	1	0	1	6
Monitor11.fix_ch1	GD_Females	LD	2019-11-13	21:33:00	15:33:00	933	0	1	1	502
Monitor11.fix_ch1	GD_Females	LD	2019-11-14	05:55:00	23:55:00	1435	1	0	1	264
Monitor11.fix_ch1	GD_Females	LD	2019-11-14	10:19:00	04:19:00	259	0	1	1	1
Monitor11.fix_ch1	GD_Females	LD	2019-11-14	10:20:00	04:20:00	260	1	0	1	21
Monitor11.fix_ch1	GD_Females	LD	2019-11-14	10:41:00	04:41:00	281	0	1	1	2
Monitor11.fix_ch1	GD_Females	LD	2019-11-14	10:43:00	04:43:00	283	2	0	1	10
Monitor11.fix_ch1	GD_Females	LD	2019-11-14	10:53:00	04:53:00	293	0	1	1	5
Monitor11.fix_ch1	GD_Females	LD	2019-11-14	10:58:00	04:58:00	298	1	0	1	13
Monitor11.fix_ch1	GD_Females	LD	2019-11-14	11:11:00	05:11:00	311	0	1	1	1
Monitor11.fix_ch1	GD_Females	LD	2019-11-14	11:12:00	05:12:00	312	2	0	1	10
Monitor11.fix_ch1	GD_Females	LD	2019-11-14	11:22:00	05:22:00	322	0	1	1	8
Monitor11.fix_ch1	GD_Females	LD	2019-11-14	11:30:00	05:30:00	330	1	0	1	7
Monitor11.fix_ch1	GD_Females	LD	2019-11-14	11:37:00	05:37:00	337	0	1	1	12
Monitor11.fix_ch1	GD_Females	LD	2019-11-14	11:49:00	05:49:00	349	2	0	1	11
Monitor11.fix_ch1	GD_Females	LD	2019-11-14	12:00:00	06:00:00	360	0	1	1	1
Monitor11.fix_ch1	GD_Females	LD	2019-11-14	12:01:00	06:01:00	361	2	0	1	5
Monitor11.fix_ch1	GD_Females	LD	2019-11-14	12:06:00	06:06:00	366	0	1	1	24
Monitor11.fix_ch1	GD_Females	LD	2019-11-14	12:30:00	06:30:00	390	1	0	1	5
Monitor11.fix_ch1	GD_Females	LD	2019-11-14	12:35:00	06:35:00	395	0	1	1	85
Monitor11.fix_ch1	GD_Females	LD	2019-11-14	14:00:00	08:00:00	480	1	0	1	7
Monitor11.fix_ch1	GD_Females	LD	2019-11-14	14:07:00	08:07:00	487	0	1	1	44
Monitor11.fix_ch1	GD_Females	LD	2019-11-14	14:51:00	08:51:00	531	1	0	1	13
Monitor11.fix_ch1	GD_Females	LD	2019-11-14	15:04:00	09:04:00	544	0	1	1	15
Monitor11.fix_ch1	GD_Females	LD	2019-11-14	15:19:00	09:19:00	559	1	0	1	12
Monitor11.fix_ch1	GD_Females	LD	2019-11-14	15:31:00	09:31:00	571	0	1	1	23
Monitor11.fix_ch1	GD_Females	LD	2019-11-14	15:54:00	09:54:00	594	2	0	1	7
Monitor11.fix_ch1	GD_Females	LD	2019-11-14	16:01:00	10:01:00	601	0	1	1	4
Monitor11.fix_ch1	GD_Females	LD	2019-11-14	16:05:00	10:05:00	605	3	0	1	7
Monitor11.fix_ch1	GD_Females	LD	2019-11-14	16:12:00	10:12:00	612	0	1	1	3
Monitor11.fix_ch1	GD_Females	LD	2019-11-14	16:15:00	10:15:00	615	1	0	1	9
Monitor11.fix_ch1	GD_Females	LD	2019-11-14	16:24:00	10:24:00	624	0	1	1	7
Monitor11.fix_ch1	GD_Females	LD	2019-11-14	16:31:00	10:31:00	631	1	0	1	17
Monitor11.fix_ch1	GD_Females	LD	2019-11-14	16:48:00	10:48:00	648	0	1	1	4
Monitor11.fix_ch1	GD_Females	LD	2019-11-14	16:52:00	10:52:00	652	3	0	1	96
Monitor11.fix_ch1	GD_Females	LD	2019-11-14	18:28:00	12:28:00	748	0	1	1	7
Monitor11.fix_ch1	GD_Females	LD	2019-11-14	18:35:00	12:35:00	755	1	0	1	5
Monitor11.fix_ch1	GD_Females	LD	2019-11-14	18:40:00	12:40:00	760	0	1	1	6
Monitor11.fix_ch1	GD_Females	LD	2019-11-14	18:46:00	12:46:00	766	1	0	1	5
Monitor11.fix_ch1	GD_Females	LD	2019-11-14	18:51:00	12:51:00	771	0	1	1	4
Monitor11.fix_ch1	GD_Females	LD	2019-11-14	18:55:00	12:55:00	775	3	0	1	5
Monitor11.fix_ch1	GD_Females	LD	2019-11-14	19:00:00	13:00:00	780	0	1	1	40
Monitor11.fix_ch1	GD_Females	LD	2019-11-14	19:40:00	13:40:00	820	1	0	1	5
Monitor11.fix_ch1	GD_Females	LD	2019-11-14	19:45:00	13:45:00	825	0	1	1	45
Monitor11.fix_ch1	GD_Females	LD	2019-11-14	20:30:00	14:30:00	870	1	0	1	5
Monitor11.fix_ch1	GD_Females	LD	2019-11-14	20:35:00	14:35:00	875	0	1	1	4
Monitor11.fix_ch1	GD_Females	LD	2019-11-14	20:39:00	14:39:00	879	2	0	1	5
Monitor11.fix_ch1	GD_Females	LD	2019-11-14	20:44:00	14:44:00	884	0	1	1	45
Monitor11.fix_ch1	GD_Females	LD	2019-11-14	21:29:00	15:29:00	929	1	0	1	5
Monitor11.fix_ch1	GD_Females	LD	2019-11-14	21:34:00	15:34:00	934	0	1	1	58
Monitor11.fix_ch1	GD_Females	LD	2019-11-14	22:32:00	16:32:00	992	2	0	1	5
Monitor11.fix_ch1	GD_Females	LD	2019-11-14	22:37:00	16:37:00	997	0	1	1	49
Monitor11.fix_ch1	GD_Females	LD	2019-11-14	23:26:00	17:26:00	1046	1	0	1	14
Monitor11.fix_ch1	GD_Females	LD	2019-11-14	23:40:00	17:40:00	1060	0	1	1	310
Monitor11.fix_ch1	GD_Females	LD	2019-11-15	04:50:00	22:50:00	1370	1	0	1	15
Monitor11.fix_ch1	GD_Females	LD	2019-11-15	05:05:00	23:05:00	1385	0	1	1	2
Monitor11.fix_ch1	GD_Females	LD	2019-11-15	05:07:00	23:07:00	1387	1	0	1	974
Monitor11.fix_ch1	GD_Females	LD	2019-11-15	21:21:00	15:21:00	921	0	1	1	1
Monitor11.fix_ch1	GD_Females	LD	2019-11-15	21:22:00	15:22:00	922	2	0	1	154
Monitor11.fix_ch10	GD_Females	LD	2019-11-13	00:00:00	18:00:00	1080	0	1	1	15
Monitor11.fix_ch10	GD_Females	LD	2019-11-13	00:15:00	18:15:00	1095	1	0	1	5
Monitor11.fix_ch10	GD_Females	LD	2019-11-13	00:20:00	18:20:00	1100	0	1	1	339
Monitor11.fix_ch10	GD_Females	LD	2019-11-13	05:59:00	23:59:00	1439	1	0	1	172
Monitor11.fix_ch10	GD_Females	LD	2019-11-13	08:51:00	02:51:00	171	0	1	1	1
Monitor11.fix_ch10	GD_Females	LD	2019-11-13	08:52:00	02:52:00	172	1	0	1	36
Monitor11.fix_ch10	GD_Females	LD	2019-11-13	09:28:00	03:28:00	208	0	1	1	1
Monitor11.fix_ch10	GD_Females	LD	2019-11-13	09:29:00	03:29:00	209	2	0	1	49
Monitor11.fix_ch10	GD_Females	LD	2019-11-13	10:18:00	04:18:00	258	0	1	1	1
Monitor11.fix_ch10	GD_Females	LD	2019-11-13	10:19:00	04:19:00	259	5	0	1	24
Monitor11.fix_ch10	GD_Females	LD	2019-11-13	10:43:00	04:43:00	283	0	1	1	8
Monitor11.fix_ch10	GD_Females	LD	2019-11-13	10:51:00	04:51:00	291	1	0	1	8
Monitor11.fix_ch10	GD_Females	LD	2019-11-13	10:59:00	04:59:00	299	0	1	1	8
Monitor11.fix_ch10	GD_Females	LD	2019-11-13	11:07:00	05:07:00	307	6	0	1	5
Monitor11.fix_ch10	GD_Females	LD	2019-11-13	11:12:00	05:12:00	312	0	1	1	10
Monitor11.fix_ch10	GD_Females	LD	2019-11-13	11:22:00	05:22:00	322	1	0	1	6
Monitor11.fix_ch10	GD_Females	LD	2019-11-13	11:28:00	05:28:00	328	0	1	1	7
Monitor11.fix_ch10	GD_Females	LD	2019-11-13	11:35:00	05:35:00	335	1	0	1	12
Monitor11.fix_ch10	GD_Females	LD	2019-11-13	11:47:00	05:47:00	347	0	1	1	10
Monitor11.fix_ch10	GD_Females	LD	2019-11-13	11:57:00	05:57:00	357	2	0	1	5
Monitor11.fix_ch10	GD_Females	LD	2019-11-13	12:02:00	06:02:00	362	0	1	1	6
Monitor11.fix_ch10	GD_Females	LD	2019-11-13	12:08:00	06:08:00	368	1	0	1	15
Monitor11.fix_ch10	GD_Females	LD	2019-11-13	12:23:00	06:23:00	383	0	1	1	41
Monitor11.fix_ch10	GD_Females	LD	2019-11-13	13:04:00	07:04:00	424	4	0	1	5
Monitor11.fix_ch10	GD_Females	LD	2019-11-13	13:09:00	07:09:00	429	0	1	1	5
Monitor11.fix_ch10	GD_Females	LD	2019-11-13	13:14:00	07:14:00	434	1	0	1	6
Monitor11.fix_ch10	GD_Females	LD	2019-11-13	13:20:00	07:20:00	440	0	1	1	1
Monitor11.fix_ch10	GD_Females	LD	2019-11-13	13:21:00	07:21:00	441	3	0	1	5
Monitor11.fix_ch10	GD_Females	LD	2019-11-13	13:26:00	07:26:00	446	0	1	1	9
Monitor11.fix_ch10	GD_Females	LD	2019-11-13	13:35:00	07:35:00	455	2	0	1	5
Monitor11.fix_ch10	GD_Females	LD	2019-11-13	13:40:00	07:40:00	460	0	1	1	5
Monitor11.fix_ch10	GD_Females	LD	2019-11-13	13:45:00	07:45:00	465	1	0	1	15
Monitor11.fix_ch10	GD_Females	LD	2019-11-13	14:00:00	08:00:00	480	0	1	1	10
Monitor11.fix_ch10	GD_Females	LD	2019-11-13	14:10:00	08:10:00	490	3	0	1	8
Monitor11.fix_ch10	GD_Females	LD	2019-11-13	14:18:00	08:18:00	498	0	1	1	10
Monitor11.fix_ch10	GD_Females	LD	2019-11-13	14:28:00	08:28:00	508	1	0	1	12
Monitor11.fix_ch10	GD_Females	LD	2019-11-13	14:40:00	08:40:00	520	0	1	1	2
Monitor11.fix_ch10	GD_Females	LD	2019-11-13	14:42:00	08:42:00	522	3	0	1	12
Monitor11.fix_ch10	GD_Females	LD	2019-11-13	14:54:00	08:54:00	534	0	1	1	1
Monitor11.fix_ch10	GD_Females	LD	2019-11-13	14:55:00	08:55:00	535	7	0	1	6
Monitor11.fix_ch10	GD_Females	LD	2019-11-13	15:01:00	09:01:00	541	0	1	1	8
Monitor11.fix_ch10	GD_Females	LD	2019-11-13	15:09:00	09:09:00	549	2	0	1	20
Monitor11.fix_ch10	GD_Females	LD	2019-11-13	15:29:00	09:29:00	569	0	1	1	14
Monitor11.fix_ch10	GD_Females	LD	2019-11-13	15:43:00	09:43:00	583	7	0	1	153
Monitor11.fix_ch10	GD_Females	LD	2019-11-13	18:16:00	12:16:00	736	0	1	1	235
Monitor11.fix_ch10	GD_Females	LD	2019-11-13	22:11:00	16:11:00	971	3	0	1	12
Monitor11.fix_ch10	GD_Females	LD	2019-11-13	22:23:00	16:23:00	983	0	1	1	5
Monitor11.fix_ch10	GD_Females	LD	2019-11-13	22:28:00	16:28:00	988	1	0	1	5
Monitor11.fix_ch10	GD_Females	LD	2019-11-13	22:33:00	16:33:00	993	0	1	1	31
Monitor11.fix_ch10	GD_Females	LD	2019-11-13	23:04:00	17:04:00	1024	2	0	1	5
Monitor11.fix_ch10	GD_Females	LD	2019-11-13	23:09:00	17:09:00	1029	0	1	1	15
Monitor11.fix_ch10	GD_Females	LD	2019-11-13	23:24:00	17:24:00	1044	1	0	1	5
Monitor11.fix_ch10	GD_Females	LD	2019-11-13	23:29:00	17:29:00	1049	0	1	1	25
Monitor11.fix_ch10	GD_Females	LD	2019-11-13	23:54:00	17:54:00	1074	1	0	1	5
Monitor11.fix_ch10	GD_Females	LD	2019-11-13	23:59:00	17:59:00	1079	0	1	1	2
Monitor11.fix_ch10	GD_Females	LD	2019-11-14	00:01:00	18:01:00	1081	1	0	1	5
Monitor11.fix_ch10	GD_Females	LD	2019-11-14	00:06:00	18:06:00	1086	0	1	1	22
Monitor11.fix_ch10	GD_Females	LD	2019-11-14	00:28:00	18:28:00	1108	1	0	1	5
Monitor11.fix_ch10	GD_Females	LD	2019-11-14	00:33:00	18:33:00	1113	0	1	1	7
Monitor11.fix_ch10	GD_Females	LD	2019-11-14	00:40:00	18:40:00	1120	1	0	1	7
Monitor11.fix_ch10	GD_Females	LD	2019-11-14	00:47:00	18:47:00	1127	0	1	1	313
Monitor11.fix_ch10	GD_Females	LD	2019-11-14	06:00:00	00:00:00	0	2	0	1	199
Monitor11.fix_ch10	GD_Females	LD	2019-11-14	09:19:00	03:19:00	199	0	1	1	3
Monitor11.fix_ch10	GD_Females	LD	2019-11-14	09:22:00	03:22:00	202	2	0	1	135
Monitor11.fix_ch10	GD_Females	LD	2019-11-14	11:37:00	05:37:00	337	0	1	1	6
Monitor11.fix_ch10	GD_Females	LD	2019-11-14	11:43:00	05:43:00	343	1	0	1	28
Monitor11.fix_ch10	GD_Females	LD	2019-11-14	12:11:00	06:11:00	371	0	1	1	3
Monitor11.fix_ch10	GD_Females	LD	2019-11-14	12:14:00	06:14:00	374	1	0	1	5
Monitor11.fix_ch10	GD_Females	LD	2019-11-14	12:19:00	06:19:00	379	0	1	1	5
Monitor11.fix_ch10	GD_Females	LD	2019-11-14	12:24:00	06:24:00	384	2	0	1	7
Monitor11.fix_ch10	GD_Females	LD	2019-11-14	12:31:00	06:31:00	391	0	1	1	1
Monitor11.fix_ch10	GD_Females	LD	2019-11-14	12:32:00	06:32:00	392	1	0	1	5
Monitor11.fix_ch10	GD_Females	LD	2019-11-14	12:37:00	06:37:00	397	0	1	1	2
Monitor11.fix_ch10	GD_Females	LD	2019-11-14	12:39:00	06:39:00	399	3	0	1	6
Monitor11.fix_ch10	GD_Females	LD	2019-11-14	12:45:00	06:45:00	405	0	1	1	1
Monitor11.fix_ch10	GD_Females	LD	2019-11-14	12:46:00	06:46:00	406	1	0	1	5
Monitor11.fix_ch10	GD_Females	LD	2019-11-14	12:51:00	06:51:00	411	0	1	1	13
Monitor11.fix_ch10	GD_Females	LD	2019-11-14	13:04:00	07:04:00	424	2	0	1	5
Monitor11.fix_ch10	GD_Females	LD	2019-11-14	13:09:00	07:09:00	429	0	1	1	3
Monitor11.fix_ch10	GD_Females	LD	2019-11-14	13:12:00	07:12:00	432	2	0	1	11
Monitor11.fix_ch10	GD_Females	LD	2019-11-14	13:23:00	07:23:00	443	0	1	1	3
Monitor11.fix_ch10	GD_Females	LD	2019-11-14	13:26:00	07:26:00	446	3	0	1	16
Monitor11.fix_ch10	GD_Females	LD	2019-11-14	13:42:00	07:42:00	462	0	1	1	2
Monitor11.fix_ch10	GD_Females	LD	2019-11-14	13:44:00	07:44:00	464	1	0	1	15
Monitor11.fix_ch10	GD_Females	LD	2019-11-14	13:59:00	07:59:00	479	0	1	1	1
Monitor11.fix_ch10	GD_Females	LD	2019-11-14	14:00:00	08:00:00	480	1	0	1	10
Monitor11.fix_ch10	GD_Females	LD	2019-11-14	14:10:00	08:10:00	490	0	1	1	7
Monitor11.fix_ch10	GD_Females	LD	2019-11-14	14:17:00	08:17:00	497	3	0	1	9
Monitor11.fix_ch10	GD_Females	LD	2019-11-14	14:26:00	08:26:00	506	0	1	1	6
Monitor11.fix_ch10	GD_Females	LD	2019-11-14	14:32:00	08:32:00	512	2	0	1	20
Monitor11.fix_ch10	GD_Females	LD	2019-11-14	14:52:00	08:52:00	532	0	1	1	1
Monitor11.fix_ch10	GD_Females	LD	2019-11-14	14:53:00	08:53:00	533	3	0	1	15
Monitor11.fix_ch10	GD_Females	LD	2019-11-14	15:08:00	09:08:00	548	0	1	1	3
Monitor11.fix_ch10	GD_Females	LD	2019-11-14	15:11:00	09:11:00	551	1	0	1	24
Monitor11.fix_ch10	GD_Females	LD	2019-11-14	15:35:00	09:35:00	575	0	1	1	2
Monitor11.fix_ch10	GD_Females	LD	2019-11-14	15:37:00	09:37:00	577	2	0	1	85
Monitor11.fix_ch10	GD_Females	LD	2019-11-14	17:02:00	11:02:00	662	0	1	1	1
Monitor11.fix_ch10	GD_Females	LD	2019-11-14	17:03:00	11:03:00	663	3	0	1	66
Monitor11.fix_ch10	GD_Females	LD	2019-11-14	18:09:00	12:09:00	729	0	1	1	7
Monitor11.fix_ch10	GD_Females	LD	2019-11-14	18:16:00	12:16:00	736	1	0	1	5
Monitor11.fix_ch10	GD_Females	LD	2019-11-14	18:21:00	12:21:00	741	0	1	1	44
Monitor11.fix_ch10	GD_Females	LD	2019-11-14	19:05:00	13:05:00	785	1	0	1	5
Monitor11.fix_ch10	GD_Females	LD	2019-11-14	19:10:00	13:10:00	790	0	1	1	50
Monitor11.fix_ch10	GD_Females	LD	2019-11-14	20:00:00	14:00:00	840	2	0	1	5
Monitor11.fix_ch10	GD_Females	LD	2019-11-14	20:05:00	14:05:00	845	0	1	1	196
Monitor11.fix_ch10	GD_Females	LD	2019-11-14	23:21:00	17:21:00	1041	1	0	1	11
Monitor11.fix_ch10	GD_Females	LD	2019-11-14	23:32:00	17:32:00	1052	0	1	1	4
Monitor11.fix_ch10	GD_Females	LD	2019-11-14	23:36:00	17:36:00	1056	1	0	1	5
Monitor11.fix_ch10	GD_Females	LD	2019-11-14	23:41:00	17:41:00	1061	0	1	1	5
Monitor11.fix_ch10	GD_Females	LD	2019-11-14	23:46:00	17:46:00	1066	1	0	1	5
Monitor11.fix_ch10	GD_Females	LD	2019-11-14	23:51:00	17:51:00	1071	0	1	1	21
Monitor11.fix_ch10	GD_Females	LD	2019-11-15	00:12:00	18:12:00	1092	6	0	1	6
Monitor11.fix_ch10	GD_Females	LD	2019-11-15	00:18:00	18:18:00	1098	0	1	1	340
Monitor11.fix_ch10	GD_Females	LD	2019-11-15	05:58:00	23:58:00	1438	1	0	1	221
Monitor11.fix_ch10	GD_Females	LD	2019-11-15	09:39:00	03:39:00	219	0	1	1	2
Monitor11.fix_ch10	GD_Females	LD	2019-11-15	09:41:00	03:41:00	221	4	0	1	41
Monitor11.fix_ch10	GD_Females	LD	2019-11-15	10:22:00	04:22:00	262	0	1	1	2
Monitor11.fix_ch10	GD_Females	LD	2019-11-15	10:24:00	04:24:00	264	2	0	1	54
Monitor11.fix_ch10	GD_Females	LD	2019-11-15	11:18:00	05:18:00	318	0	1	1	6
Monitor11.fix_ch10	GD_Females	LD	2019-11-15	11:24:00	05:24:00	324	3	0	1	13
Monitor11.fix_ch10	GD_Females	LD	2019-11-15	11:37:00	05:37:00	337	0	1	1	2
Monitor11.fix_ch10	GD_Females	LD	2019-11-15	11:39:00	05:39:00	339	3	0	1	61
Monitor11.fix_ch10	GD_Females	LD	2019-11-15	12:40:00	06:40:00	400	0	1	1	5
Monitor11.fix_ch10	GD_Females	LD	2019-11-15	12:45:00	06:45:00	405	5	0	1	17
Monitor11.fix_ch10	GD_Females	LD	2019-11-15	13:02:00	07:02:00	422	0	1	1	4
Monitor11.fix_ch10	GD_Females	LD	2019-11-15	13:06:00	07:06:00	426	1	0	1	5
Monitor11.fix_ch10	GD_Females	LD	2019-11-15	13:11:00	07:11:00	431	0	1	1	1
Monitor11.fix_ch10	GD_Females	LD	2019-11-15	13:12:00	07:12:00	432	1	0	1	19
Monitor11.fix_ch10	GD_Females	LD	2019-11-15	13:31:00	07:31:00	451	0	1	1	3
Monitor11.fix_ch10	GD_Females	LD	2019-11-15	13:34:00	07:34:00	454	2	0	1	21
Monitor11.fix_ch10	GD_Females	LD	2019-11-15	13:55:00	07:55:00	475	0	1	1	5
Monitor11.fix_ch10	GD_Females	LD	2019-11-15	14:00:00	08:00:00	480	2	0	1	28
Monitor11.fix_ch10	GD_Females	LD	2019-11-15	14:28:00	08:28:00	508	0	1	1	6
Monitor11.fix_ch10	GD_Females	LD	2019-11-15	14:34:00	08:34:00	514	3	0	1	19
Monitor11.fix_ch10	GD_Females	LD	2019-11-15	14:53:00	08:53:00	533	0	1	1	2
Monitor11.fix_ch10	GD_Females	LD	2019-11-15	14:55:00	08:55:00	535	1	0	1	19
Monitor11.fix_ch10	GD_Females	LD	2019-11-15	15:14:00	09:14:00	554	0	1	1	2
Monitor11.fix_ch10	GD_Females	LD	2019-11-15	15:16:00	09:16:00	556	3	0	1	12
Monitor11.fix_ch10	GD_Females	LD	2019-11-15	15:28:00	09:28:00	568	0	1	1	2
Monitor11.fix_ch10	GD_Females	LD	2019-11-15	15:30:00	09:30:00	570	1	0	1	168
Monitor11.fix_ch10	GD_Females	LD	2019-11-15	18:18:00	12:18:00	738	0	1	1	698
Monitor11.fix_ch12	GD_Females	LD	2019-11-13	06:00:00	00:00:00	0	1	0	1	251
Monitor11.fix_ch12	GD_Females	LD	2019-11-13	10:11:00	04:11:00	251	0	1	1	3
Monitor11.fix_ch12	GD_Females	LD	2019-11-13	10:14:00	04:14:00	254	2	0	1	9
Monitor11.fix_ch12	GD_Females	LD	2019-11-13	10:23:00	04:23:00	263	0	1	1	5
Monitor11.fix_ch12	GD_Females	LD	2019-11-13	10:28:00	04:28:00	268	2	0	1	8
Monitor11.fix_ch12	GD_Females	LD	2019-11-13	10:36:00	04:36:00	276	0	1	1	3
Monitor11.fix_ch12	GD_Females	LD	2019-11-13	10:39:00	04:39:00	279	2	0	1	5
Monitor11.fix_ch12	GD_Females	LD	2019-11-13	10:44:00	04:44:00	284	0	1	1	3
Monitor11.fix_ch12	GD_Females	LD	2019-11-13	10:47:00	04:47:00	287	1	0	1	15
Monitor11.fix_ch12	GD_Females	LD	2019-11-13	11:02:00	05:02:00	302	0	1	1	88
Monitor11.fix_ch12	GD_Females	LD	2019-11-13	12:30:00	06:30:00	390	2	0	1	14
Monitor11.fix_ch12	GD_Females	LD	2019-11-13	12:44:00	06:44:00	404	0	1	1	6
Monitor11.fix_ch12	GD_Females	LD	2019-11-13	12:50:00	06:50:00	410	2	0	1	11
Monitor11.fix_ch12	GD_Females	LD	2019-11-13	13:01:00	07:01:00	421	0	1	1	1
Monitor11.fix_ch12	GD_Females	LD	2019-11-13	13:02:00	07:02:00	422	2	0	1	13
Monitor11.fix_ch12	GD_Females	LD	2019-11-13	13:15:00	07:15:00	435	0	1	1	38
Monitor11.fix_ch12	GD_Females	LD	2019-11-13	13:53:00	07:53:00	473	2	0	1	6
Monitor11.fix_ch12	GD_Females	LD	2019-11-13	13:59:00	07:59:00	479	0	1	1	72
Monitor11.fix_ch12	GD_Females	LD	2019-11-13	15:11:00	09:11:00	551	6	0	1	21
Monitor11.fix_ch12	GD_Females	LD	2019-11-13	15:32:00	09:32:00	572	0	1	1	1
Monitor11.fix_ch12	GD_Females	LD	2019-11-13	15:33:00	09:33:00	573	3	0	1	6
Monitor11.fix_ch12	GD_Females	LD	2019-11-13	15:39:00	09:39:00	579	0	1	1	4
Monitor11.fix_ch12	GD_Females	LD	2019-11-13	15:43:00	09:43:00	583	1	0	1	36
Monitor11.fix_ch12	GD_Females	LD	2019-11-13	16:19:00	10:19:00	619	0	1	1	3
Monitor11.fix_ch12	GD_Females	LD	2019-11-13	16:22:00	10:22:00	622	3	0	1	118
Monitor11.fix_ch12	GD_Females	LD	2019-11-13	18:20:00	12:20:00	740	0	1	1	699
Monitor11.fix_ch12	GD_Females	LD	2019-11-14	05:59:00	23:59:00	1439	1	0	1	231
Monitor11.fix_ch12	GD_Females	LD	2019-11-14	09:50:00	03:50:00	230	0	1	1	1
Monitor11.fix_ch12	GD_Females	LD	2019-11-14	09:51:00	03:51:00	231	1	0	1	21
Monitor11.fix_ch12	GD_Females	LD	2019-11-14	10:12:00	04:12:00	252	0	1	1	4
Monitor11.fix_ch12	GD_Females	LD	2019-11-14	10:16:00	04:16:00	256	1	0	1	11
Monitor11.fix_ch12	GD_Females	LD	2019-11-14	10:27:00	04:27:00	267	0	1	1	12
Monitor11.fix_ch12	GD_Females	LD	2019-11-14	10:39:00	04:39:00	279	1	0	1	10
Monitor11.fix_ch12	GD_Females	LD	2019-11-14	10:49:00	04:49:00	289	0	1	1	9
Monitor11.fix_ch12	GD_Females	LD	2019-11-14	10:58:00	04:58:00	298	3	0	1	14
Monitor11.fix_ch12	GD_Females	LD	2019-11-14	11:12:00	05:12:00	312	0	1	1	3
Monitor11.fix_ch12	GD_Females	LD	2019-11-14	11:15:00	05:15:00	315	2	0	1	5
Monitor11.fix_ch12	GD_Females	LD	2019-11-14	11:20:00	05:20:00	320	0	1	1	11
Monitor11.fix_ch12	GD_Females	LD	2019-11-14	11:31:00	05:31:00	331	1	0	1	13
Monitor11.fix_ch12	GD_Females	LD	2019-11-14	11:44:00	05:44:00	344	0	1	1	10
Monitor11.fix_ch12	GD_Females	LD	2019-11-14	11:54:00	05:54:00	354	2	0	1	6
Monitor11.fix_ch12	GD_Females	LD	2019-11-14	12:00:00	06:00:00	360	0	1	1	101
Monitor11.fix_ch12	GD_Females	LD	2019-11-14	13:41:00	07:41:00	461	2	0	1	5
Monitor11.fix_ch12	GD_Females	LD	2019-11-14	13:46:00	07:46:00	466	0	1	1	18
Monitor11.fix_ch12	GD_Females	LD	2019-11-14	14:04:00	08:04:00	484	2	0	1	8
Monitor11.fix_ch12	GD_Females	LD	2019-11-14	14:12:00	08:12:00	492	0	1	1	14
Monitor11.fix_ch12	GD_Females	LD	2019-11-14	14:26:00	08:26:00	506	1	0	1	6
Monitor11.fix_ch12	GD_Females	LD	2019-11-14	14:32:00	08:32:00	512	0	1	1	12
Monitor11.fix_ch12	GD_Females	LD	2019-11-14	14:44:00	08:44:00	524	3	0	1	15
Monitor11.fix_ch12	GD_Females	LD	2019-11-14	14:59:00	08:59:00	539	0	1	1	3
Monitor11.fix_ch12	GD_Females	LD	2019-11-14	15:02:00	09:02:00	542	1	0	1	9
Monitor11.fix_ch12	GD_Females	LD	2019-11-14	15:11:00	09:11:00	551	0	1	1	2
Monitor11.fix_ch12	GD_Females	LD	2019-11-14	15:13:00	09:13:00	553	2	0	1	9
Monitor11.fix_ch12	GD_Females	LD	2019-11-14	15:22:00	09:22:00	562	0	1	1	10
Monitor11.fix_ch12	GD_Females	LD	2019-11-14	15:32:00	09:32:00	572	2	0	1	13
Monitor11.fix_ch12	GD_Females	LD	2019-11-14	15:45:00	09:45:00	585	0	1	1	4
Monitor11.fix_ch12	GD_Females	LD	2019-11-14	15:49:00	09:49:00	589	2	0	1	159
Monitor11.fix_ch12	GD_Females	LD	2019-11-14	18:28:00	12:28:00	748	0	1	1	23
Monitor11.fix_ch12	GD_Females	LD	2019-11-14	18:51:00	12:51:00	771	1	0	1	5
Monitor11.fix_ch12	GD_Females	LD	2019-11-14	18:56:00	12:56:00	776	0	1	1	597
Monitor11.fix_ch12	GD_Females	LD	2019-11-15	04:53:00	22:53:00	1373	9	0	1	5
Monitor11.fix_ch12	GD_Females	LD	2019-11-15	04:58:00	22:58:00	1378	0	1	1	1
Monitor11.fix_ch12	GD_Females	LD	2019-11-15	04:59:00	22:59:00	1379	3	0	1	14
Monitor11.fix_ch12	GD_Females	LD	2019-11-15	05:13:00	23:13:00	1393	0	1	1	2
Monitor11.fix_ch12	GD_Females	LD	2019-11-15	05:15:00	23:15:00	1395	1	0	1	6
Monitor11.fix_ch12	GD_Females	LD	2019-11-15	05:21:00	23:21:00	1401	0	1	1	38
Monitor11.fix_ch12	GD_Females	LD	2019-11-15	05:59:00	23:59:00	1439	2	0	1	1077
Monitor11.fix_ch14	GD_Females	LD	2019-11-13	00:00:00	18:00:00	1080	0	1	1	359
Monitor11.fix_ch14	GD_Females	LD	2019-11-13	05:59:00	23:59:00	1439	3	0	1	148
Monitor11.fix_ch14	GD_Females	LD	2019-11-13	08:27:00	02:27:00	147	0	1	1	2
Monitor11.fix_ch14	GD_Females	LD	2019-11-13	08:29:00	02:29:00	149	4	0	1	12
Monitor11.fix_ch14	GD_Females	LD	2019-11-13	08:41:00	02:41:00	161	0	1	1	4
Monitor11.fix_ch14	GD_Females	LD	2019-11-13	08:45:00	02:45:00	165	10	0	1	14
Monitor11.fix_ch14	GD_Females	LD	2019-11-13	08:59:00	02:59:00	179	0	1	1	5
Monitor11.fix_ch14	GD_Females	LD	2019-11-13	09:04:00	03:04:00	184	1	0	1	20
Monitor11.fix_ch14	GD_Females	LD	2019-11-13	09:24:00	03:24:00	204	0	1	1	6
Monitor11.fix_ch14	GD_Females	LD	2019-11-13	09:30:00	03:30:00	210	2	0	1	37
Monitor11.fix_ch14	GD_Females	LD	2019-11-13	10:07:00	04:07:00	247	0	1	1	2
Monitor11.fix_ch14	GD_Females	LD	2019-11-13	10:09:00	04:09:00	249	2	0	1	5
Monitor11.fix_ch14	GD_Females	LD	2019-11-13	10:14:00	04:14:00	254	0	1	1	32
Monitor11.fix_ch14	GD_Females	LD	2019-11-13	10:46:00	04:46:00	286	1	0	1	11
Monitor11.fix_ch14	GD_Females	LD	2019-11-13	10:57:00	04:57:00	297	0	1	1	113
Monitor11.fix_ch14	GD_Females	LD	2019-11-13	12:50:00	06:50:00	410	1	0	1	18
Monitor11.fix_ch14	GD_Females	LD	2019-11-13	13:08:00	07:08:00	428	0	1	1	38
Monitor11.fix_ch14	GD_Females	LD	2019-11-13	13:46:00	07:46:00	466	3	0	1	6
Monitor11.fix_ch14	GD_Females	LD	2019-11-13	13:52:00	07:52:00	472	0	1	1	15
Monitor11.fix_ch14	GD_Females	LD	2019-11-13	14:07:00	08:07:00	487	2	0	1	5
Monitor11.fix_ch14	GD_Females	LD	2019-11-13	14:12:00	08:12:00	492	0	1	1	3
Monitor11.fix_ch14	GD_Females	LD	2019-11-13	14:15:00	08:15:00	495	3	0	1	5
Monitor11.fix_ch14	GD_Females	LD	2019-11-13	14:20:00	08:20:00	500	0	1	1	10
Monitor11.fix_ch14	GD_Females	LD	2019-11-13	14:30:00	08:30:00	510	2	0	1	11
Monitor11.fix_ch14	GD_Females	LD	2019-11-13	14:41:00	08:41:00	521	0	1	1	60
Monitor11.fix_ch14	GD_Females	LD	2019-11-13	15:41:00	09:41:00	581	1	0	1	7
Monitor11.fix_ch14	GD_Females	LD	2019-11-13	15:48:00	09:48:00	588	0	1	1	21
Monitor11.fix_ch14	GD_Females	LD	2019-11-13	16:09:00	10:09:00	609	6	0	1	24
Monitor11.fix_ch14	GD_Females	LD	2019-11-13	16:33:00	10:33:00	633	0	1	1	1
Monitor11.fix_ch14	GD_Females	LD	2019-11-13	16:34:00	10:34:00	634	2	0	1	31
Monitor11.fix_ch14	GD_Females	LD	2019-11-13	17:05:00	11:05:00	665	0	1	1	4
Monitor11.fix_ch14	GD_Females	LD	2019-11-13	17:09:00	11:09:00	669	5	0	1	61
Monitor11.fix_ch14	GD_Females	LD	2019-11-13	18:10:00	12:10:00	730	0	1	1	709
Monitor11.fix_ch14	GD_Females	LD	2019-11-14	05:59:00	23:59:00	1439	1	0	1	205
Monitor11.fix_ch14	GD_Females	LD	2019-11-14	09:24:00	03:24:00	204	0	1	1	1
Monitor11.fix_ch14	GD_Females	LD	2019-11-14	09:25:00	03:25:00	205	2	0	1	70
Monitor11.fix_ch14	GD_Females	LD	2019-11-14	10:35:00	04:35:00	275	0	1	1	1
Monitor11.fix_ch14	GD_Females	LD	2019-11-14	10:36:00	04:36:00	276	5	0	1	18
Monitor11.fix_ch14	GD_Females	LD	2019-11-14	10:54:00	04:54:00	294	0	1	1	5
Monitor11.fix_ch14	GD_Females	LD	2019-11-14	10:59:00	04:59:00	299	2	0	1	17
Monitor11.fix_ch14	GD_Females	LD	2019-11-14	11:16:00	05:16:00	316	0	1	1	15
Monitor11.fix_ch14	GD_Females	LD	2019-11-14	11:31:00	05:31:00	331	3	0	1	7
Monitor11.fix_ch14	GD_Females	LD	2019-11-14	11:38:00	05:38:00	338	0	1	1	9
Monitor11.fix_ch14	GD_Females	LD	2019-11-14	11:47:00	05:47:00	347	3	0	1	8
Monitor11.fix_ch14	GD_Females	LD	2019-11-14	11:55:00	05:55:00	355	0	1	1	11
Monitor11.fix_ch14	GD_Females	LD	2019-11-14	12:06:00	06:06:00	366	2	0	1	5
Monitor11.fix_ch14	GD_Females	LD	2019-11-14	12:11:00	06:11:00	371	0	1	1	1
Monitor11.fix_ch14	GD_Females	LD	2019-11-14	12:12:00	06:12:00	372	1	0	1	9
Monitor11.fix_ch14	GD_Females	LD	2019-11-14	12:21:00	06:21:00	381	0	1	1	15
Monitor11.fix_ch14	GD_Females	LD	2019-11-14	12:36:00	06:36:00	396	2	0	1	5
Monitor11.fix_ch14	GD_Females	LD	2019-11-14	12:41:00	06:41:00	401	0	1	1	4
Monitor11.fix_ch14	GD_Females	LD	2019-11-14	12:45:00	06:45:00	405	1	0	1	6
Monitor11.fix_ch14	GD_Females	LD	2019-11-14	12:51:00	06:51:00	411	0	1	1	5
Monitor11.fix_ch14	GD_Females	LD	2019-11-14	12:56:00	06:56:00	416	1	0	1	8
Monitor11.fix_ch14	GD_Females	LD	2019-11-14	13:04:00	07:04:00	424	0	1	1	5
Monitor11.fix_ch14	GD_Females	LD	2019-11-14	13:09:00	07:09:00	429	4	0	1	8
Monitor11.fix_ch14	GD_Females	LD	2019-11-14	13:17:00	07:17:00	437	0	1	1	39
Monitor11.fix_ch14	GD_Females	LD	2019-11-14	13:56:00	07:56:00	476	2	0	1	19
Monitor11.fix_ch14	GD_Females	LD	2019-11-14	14:15:00	08:15:00	495	0	1	1	14
Monitor11.fix_ch14	GD_Females	LD	2019-11-14	14:29:00	08:29:00	509	1	0	1	9
Monitor11.fix_ch14	GD_Females	LD	2019-11-14	14:38:00	08:38:00	518	0	1	1	7
Monitor11.fix_ch14	GD_Females	LD	2019-11-14	14:45:00	08:45:00	525	2	0	1	15
Monitor11.fix_ch14	GD_Females	LD	2019-11-14	15:00:00	09:00:00	540	0	1	1	25
Monitor11.fix_ch14	GD_Females	LD	2019-11-14	15:25:00	09:25:00	565	1	0	1	9
Monitor11.fix_ch14	GD_Females	LD	2019-11-14	15:34:00	09:34:00	574	0	1	1	4
Monitor11.fix_ch14	GD_Females	LD	2019-11-14	15:38:00	09:38:00	578	5	0	1	17
Monitor11.fix_ch14	GD_Females	LD	2019-11-14	15:55:00	09:55:00	595	0	1	1	8
Monitor11.fix_ch14	GD_Females	LD	2019-11-14	16:03:00	10:03:00	603	2	0	1	10
Monitor11.fix_ch14	GD_Females	LD	2019-11-14	16:13:00	10:13:00	613	0	1	1	11
Monitor11.fix_ch14	GD_Females	LD	2019-11-14	16:24:00	10:24:00	624	1	0	1	35
Monitor11.fix_ch14	GD_Females	LD	2019-11-14	16:59:00	10:59:00	659	0	1	1	1
Monitor11.fix_ch14	GD_Females	LD	2019-11-14	17:00:00	11:00:00	660	2	0	1	72
Monitor11.fix_ch14	GD_Females	LD	2019-11-14	18:12:00	12:12:00	732	0	1	1	693
Monitor11.fix_ch14	GD_Females	LD	2019-11-15	05:45:00	23:45:00	1425	1	0	1	8
Monitor11.fix_ch14	GD_Females	LD	2019-11-15	05:53:00	23:53:00	1433	0	1	1	6
Monitor11.fix_ch14	GD_Females	LD	2019-11-15	05:59:00	23:59:00	1439	5	0	1	122
Monitor11.fix_ch14	GD_Females	LD	2019-11-15	08:01:00	02:01:00	121	0	1	1	4
Monitor11.fix_ch14	GD_Females	LD	2019-11-15	08:05:00	02:05:00	125	2	0	1	159
Monitor11.fix_ch14	GD_Females	LD	2019-11-15	10:44:00	04:44:00	284	0	1	1	3
Monitor11.fix_ch14	GD_Females	LD	2019-11-15	10:47:00	04:47:00	287	12	0	1	14
Monitor11.fix_ch14	GD_Females	LD	2019-11-15	11:01:00	05:01:00	301	0	1	1	4
Monitor11.fix_ch14	GD_Females	LD	2019-11-15	11:05:00	05:05:00	305	3	0	1	20
Monitor11.fix_ch14	GD_Females	LD	2019-11-15	11:25:00	05:25:00	325	0	1	1	1
Monitor11.fix_ch14	GD_Females	LD	2019-11-15	11:26:00	05:26:00	326	1	0	1	5
Monitor11.fix_ch14	GD_Females	LD	2019-11-15	11:31:00	05:31:00	331	0	1	1	9
Monitor11.fix_ch14	GD_Females	LD	2019-11-15	11:40:00	05:40:00	340	6	0	1	16
Monitor11.fix_ch14	GD_Females	LD	2019-11-15	11:56:00	05:56:00	356	0	1	1	8
Monitor11.fix_ch14	GD_Females	LD	2019-11-15	12:04:00	06:04:00	364	3	0	1	12
Monitor11.fix_ch14	GD_Females	LD	2019-11-15	12:16:00	06:16:00	376	0	1	1	8
Monitor11.fix_ch14	GD_Females	LD	2019-11-15	12:24:00	06:24:00	384	1	0	1	6
Monitor11.fix_ch14	GD_Females	LD	2019-11-15	12:30:00	06:30:00	390	0	1	1	16
Monitor11.fix_ch14	GD_Females	LD	2019-11-15	12:46:00	06:46:00	406	2	0	1	23
Monitor11.fix_ch14	GD_Females	LD	2019-11-15	13:09:00	07:09:00	429	0	1	1	3
Monitor11.fix_ch14	GD_Females	LD	2019-11-15	13:12:00	07:12:00	432	4	0	1	36
Monitor11.fix_ch14	GD_Females	LD	2019-11-15	13:48:00	07:48:00	468	0	1	1	2
Monitor11.fix_ch14	GD_Females	LD	2019-11-15	13:50:00	07:50:00	470	2	0	1	5
Monitor11.fix_ch14	GD_Females	LD	2019-11-15	13:55:00	07:55:00	475	0	1	1	12
Monitor11.fix_ch14	GD_Females	LD	2019-11-15	14:07:00	08:07:00	487	2	0	1	14
Monitor11.fix_ch14	GD_Females	LD	2019-11-15	14:21:00	08:21:00	501	0	1	1	8
Monitor11.fix_ch14	GD_Females	LD	2019-11-15	14:29:00	08:29:00	509	1	0	1	5
Monitor11.fix_ch14	GD_Females	LD	2019-11-15	14:34:00	08:34:00	514	0	1	1	1
Monitor11.fix_ch14	GD_Females	LD	2019-11-15	14:35:00	08:35:00	515	2	0	1	42
Monitor11.fix_ch14	GD_Females	LD	2019-11-15	15:17:00	09:17:00	557	0	1	1	2
Monitor11.fix_ch14	GD_Females	LD	2019-11-15	15:19:00	09:19:00	559	4	0	1	13
Monitor11.fix_ch14	GD_Females	LD	2019-11-15	15:32:00	09:32:00	572	0	1	1	5
Monitor11.fix_ch14	GD_Females	LD	2019-11-15	15:37:00	09:37:00	577	1	0	1	160
Monitor11.fix_ch14	GD_Females	LD	2019-11-15	18:17:00	12:17:00	737	0	1	1	21
Monitor11.fix_ch14	GD_Females	LD	2019-11-15	18:38:00	12:38:00	758	1	0	1	5
Monitor11.fix_ch14	GD_Females	LD	2019-11-15	18:43:00	12:43:00	763	0	1	1	1
Monitor11.fix_ch14	GD_Females	LD	2019-11-15	18:44:00	12:44:00	764	1	0	1	5
Monitor11.fix_ch14	GD_Females	LD	2019-11-15	18:49:00	12:49:00	769	0	1	1	1
Monitor11.fix_ch14	GD_Females	LD	2019-11-15	18:50:00	12:50:00	770	1	0	1	10
Monitor11.fix_ch14	GD_Females	LD	2019-11-15	19:00:00	13:00:00	780	0	1	1	2
Monitor11.fix_ch14	GD_Females	LD	2019-11-15	19:02:00	13:02:00	782	1	0	1	5
Monitor11.fix_ch14	GD_Females	LD	2019-11-15	19:07:00	13:07:00	787	0	1	1	2
Monitor11.fix_ch14	GD_Females	LD	2019-11-15	19:09:00	13:09:00	789	1	0	1	5
Monitor11.fix_ch14	GD_Females	LD	2019-11-15	19:14:00	13:14:00	794	0	1	1	2
Monitor11.fix_ch14	GD_Females	LD	2019-11-15	19:16:00	13:16:00	796	1	0	1	10
Monitor11.fix_ch14	GD_Females	LD	2019-11-15	19:26:00	13:26:00	806	0	1	1	16
Monitor11.fix_ch14	GD_Females	LD	2019-11-15	19:42:00	13:42:00	822	1	0	1	5
Monitor11.fix_ch14	GD_Females	LD	2019-11-15	19:47:00	13:47:00	827	0	1	1	1
Monitor11.fix_ch14	GD_Females	LD	2019-11-15	19:48:00	13:48:00	828	1	0	1	5
Monitor11.fix_ch14	GD_Females	LD	2019-11-15	19:53:00	13:53:00	833	0	1	1	13
Monitor11.fix_ch14	GD_Females	LD	2019-11-15	20:06:00	14:06:00	846	2	0	1	5
Monitor11.fix_ch14	GD_Females	LD	2019-11-15	20:11:00	14:11:00	851	0	1	1	19
Monitor11.fix_ch14	GD_Females	LD	2019-11-15	20:30:00	14:30:00	870	1	0	1	5
Monitor11.fix_ch14	GD_Females	LD	2019-11-15	20:35:00	14:35:00	875	0	1	1	15
Monitor11.fix_ch14	GD_Females	LD	2019-11-15	20:50:00	14:50:00	890	1	0	1	5
Monitor11.fix_ch14	GD_Females	LD	2019-11-15	20:55:00	14:55:00	895	0	1	1	6
Monitor11.fix_ch14	GD_Females	LD	2019-11-15	21:01:00	15:01:00	901	2	0	1	5
Monitor11.fix_ch14	GD_Females	LD	2019-11-15	21:06:00	15:06:00	906	0	1	1	35
Monitor11.fix_ch14	GD_Females	LD	2019-11-15	21:41:00	15:41:00	941	1	0	1	7
Monitor11.fix_ch14	GD_Females	LD	2019-11-15	21:48:00	15:48:00	948	0	1	1	4
Monitor11.fix_ch14	GD_Females	LD	2019-11-15	21:52:00	15:52:00	952	1	0	1	5
Monitor11.fix_ch14	GD_Females	LD	2019-11-15	21:57:00	15:57:00	957	0	1	1	45
Monitor11.fix_ch14	GD_Females	LD	2019-11-15	22:42:00	16:42:00	1002	2	0	1	5
Monitor11.fix_ch14	GD_Females	LD	2019-11-15	22:47:00	16:47:00	1007	0	1	1	3
Monitor11.fix_ch14	GD_Females	LD	2019-11-15	22:50:00	16:50:00	1010	1	0	1	6
Monitor11.fix_ch14	GD_Females	LD	2019-11-15	22:56:00	16:56:00	1016	0	1	1	53
Monitor11.fix_ch14	GD_Females	LD	2019-11-15	23:49:00	17:49:00	1069	3	0	1	7
Monitor11.fix_ch15	GD_Females	LD	2019-11-13	00:00:00	18:00:00	1080	0	1	1	360
Monitor11.fix_ch15	GD_Females	LD	2019-11-13	06:00:00	00:00:00	0	3	0	1	119
Monitor11.fix_ch15	GD_Females	LD	2019-11-13	07:59:00	01:59:00	119	0	1	1	2
Monitor11.fix_ch15	GD_Females	LD	2019-11-13	08:01:00	02:01:00	121	2	0	1	57
Monitor11.fix_ch15	GD_Females	LD	2019-11-13	08:58:00	02:58:00	178	0	1	1	1
Monitor11.fix_ch15	GD_Females	LD	2019-11-13	08:59:00	02:59:00	179	1	0	1	9
Monitor11.fix_ch15	GD_Females	LD	2019-11-13	09:08:00	03:08:00	188	0	1	1	7
Monitor11.fix_ch15	GD_Females	LD	2019-11-13	09:15:00	03:15:00	195	1	0	1	10
Monitor11.fix_ch15	GD_Females	LD	2019-11-13	09:25:00	03:25:00	205	0	1	1	1
Monitor11.fix_ch15	GD_Females	LD	2019-11-13	09:26:00	03:26:00	206	2	0	1	26
Monitor11.fix_ch15	GD_Females	LD	2019-11-13	09:52:00	03:52:00	232	0	1	1	5
Monitor11.fix_ch15	GD_Females	LD	2019-11-13	09:57:00	03:57:00	237	6	0	1	15
Monitor11.fix_ch15	GD_Females	LD	2019-11-13	10:12:00	04:12:00	252	0	1	1	75
Monitor11.fix_ch15	GD_Females	LD	2019-11-13	11:27:00	05:27:00	327	3	0	1	9
Monitor11.fix_ch15	GD_Females	LD	2019-11-13	11:36:00	05:36:00	336	0	1	1	2
Monitor11.fix_ch15	GD_Females	LD	2019-11-13	11:38:00	05:38:00	338	1	0	1	6
Monitor11.fix_ch15	GD_Females	LD	2019-11-13	11:44:00	05:44:00	344	0	1	1	101
Monitor11.fix_ch15	GD_Females	LD	2019-11-13	13:25:00	07:25:00	445	4	0	1	7
Monitor11.fix_ch15	GD_Females	LD	2019-11-13	13:32:00	07:32:00	452	0	1	1	111
Monitor11.fix_ch15	GD_Females	LD	2019-11-13	15:23:00	09:23:00	563	6	0	1	6
Monitor11.fix_ch15	GD_Females	LD	2019-11-13	15:29:00	09:29:00	569	0	1	1	7
Monitor11.fix_ch15	GD_Females	LD	2019-11-13	15:36:00	09:36:00	576	2	0	1	8
Monitor11.fix_ch15	GD_Females	LD	2019-11-13	15:44:00	09:44:00	584	0	1	1	1
Monitor11.fix_ch15	GD_Females	LD	2019-11-13	15:45:00	09:45:00	585	2	0	1	15
Monitor11.fix_ch15	GD_Females	LD	2019-11-13	16:00:00	10:00:00	600	0	1	1	6
Monitor11.fix_ch15	GD_Females	LD	2019-11-13	16:06:00	10:06:00	606	1	0	1	20
Monitor11.fix_ch15	GD_Females	LD	2019-11-13	16:26:00	10:26:00	626	0	1	1	6
Monitor11.fix_ch15	GD_Females	LD	2019-11-13	16:32:00	10:32:00	632	1	0	1	5
Monitor11.fix_ch15	GD_Females	LD	2019-11-13	16:37:00	10:37:00	637	0	1	1	27
Monitor11.fix_ch15	GD_Females	LD	2019-11-13	17:04:00	11:04:00	664	5	0	1	68
Monitor11.fix_ch15	GD_Females	LD	2019-11-13	18:12:00	12:12:00	732	0	1	1	5
Monitor11.fix_ch15	GD_Females	LD	2019-11-13	18:17:00	12:17:00	737	11	0	1	5
Monitor11.fix_ch15	GD_Females	LD	2019-11-13	18:22:00	12:22:00	742	0	1	1	226
Monitor11.fix_ch15	GD_Females	LD	2019-11-13	22:08:00	16:08:00	968	8	0	1	6
Monitor11.fix_ch15	GD_Females	LD	2019-11-13	22:14:00	16:14:00	974	0	1	1	464
Monitor11.fix_ch15	GD_Females	LD	2019-11-14	05:58:00	23:58:00	1438	1	0	1	64
Monitor11.fix_ch15	GD_Females	LD	2019-11-14	07:02:00	01:02:00	62	0	1	1	1
Monitor11.fix_ch15	GD_Females	LD	2019-11-14	07:03:00	01:03:00	63	2	0	1	130
Monitor11.fix_ch15	GD_Females	LD	2019-11-14	09:13:00	03:13:00	193	0	1	1	1
Monitor11.fix_ch15	GD_Females	LD	2019-11-14	09:14:00	03:14:00	194	2	0	1	60
Monitor11.fix_ch15	GD_Females	LD	2019-11-14	10:14:00	04:14:00	254	0	1	1	5
Monitor11.fix_ch15	GD_Females	LD	2019-11-14	10:19:00	04:19:00	259	2	0	1	12
Monitor11.fix_ch15	GD_Females	LD	2019-11-14	10:31:00	04:31:00	271	0	1	1	1
Monitor11.fix_ch15	GD_Females	LD	2019-11-14	10:32:00	04:32:00	272	1	0	1	27
Monitor11.fix_ch15	GD_Females	LD	2019-11-14	10:59:00	04:59:00	299	0	1	1	2
Monitor11.fix_ch15	GD_Females	LD	2019-11-14	11:01:00	05:01:00	301	7	0	1	6
Monitor11.fix_ch15	GD_Females	LD	2019-11-14	11:07:00	05:07:00	307	0	1	1	4
Monitor11.fix_ch15	GD_Females	LD	2019-11-14	11:11:00	05:11:00	311	1	0	1	10
Monitor11.fix_ch15	GD_Females	LD	2019-11-14	11:21:00	05:21:00	321	0	1	1	6
Monitor11.fix_ch15	GD_Females	LD	2019-11-14	11:27:00	05:27:00	327	1	0	1	5
Monitor11.fix_ch15	GD_Females	LD	2019-11-14	11:32:00	05:32:00	332	0	1	1	3
Monitor11.fix_ch15	GD_Females	LD	2019-11-14	11:35:00	05:35:00	335	4	0	1	19
Monitor11.fix_ch15	GD_Females	LD	2019-11-14	11:54:00	05:54:00	354	0	1	1	22
Monitor11.fix_ch15	GD_Females	LD	2019-11-14	12:16:00	06:16:00	376	4	0	1	5
Monitor11.fix_ch15	GD_Females	LD	2019-11-14	12:21:00	06:21:00	381	0	1	1	2
Monitor11.fix_ch15	GD_Females	LD	2019-11-14	12:23:00	06:23:00	383	1	0	1	10
Monitor11.fix_ch15	GD_Females	LD	2019-11-14	12:33:00	06:33:00	393	0	1	1	36
Monitor11.fix_ch15	GD_Females	LD	2019-11-14	13:09:00	07:09:00	429	1	0	1	5
Monitor11.fix_ch15	GD_Females	LD	2019-11-14	13:14:00	07:14:00	434	0	1	1	20
Monitor11.fix_ch15	GD_Females	LD	2019-11-14	13:34:00	07:34:00	454	1	0	1	7
Monitor11.fix_ch15	GD_Females	LD	2019-11-14	13:41:00	07:41:00	461	0	1	1	3
Monitor11.fix_ch15	GD_Females	LD	2019-11-14	13:44:00	07:44:00	464	5	0	1	5
Monitor11.fix_ch15	GD_Females	LD	2019-11-14	13:49:00	07:49:00	469	0	1	1	23
Monitor11.fix_ch15	GD_Females	LD	2019-11-14	14:12:00	08:12:00	492	4	0	1	7
Monitor11.fix_ch15	GD_Females	LD	2019-11-14	14:19:00	08:19:00	499	0	1	1	29
Monitor11.fix_ch15	GD_Females	LD	2019-11-14	14:48:00	08:48:00	528	2	0	1	5
Monitor11.fix_ch15	GD_Females	LD	2019-11-14	14:53:00	08:53:00	533	0	1	1	4
Monitor11.fix_ch15	GD_Females	LD	2019-11-14	14:57:00	08:57:00	537	4	0	1	7
Monitor11.fix_ch15	GD_Females	LD	2019-11-14	15:04:00	09:04:00	544	0	1	1	1
Monitor11.fix_ch15	GD_Females	LD	2019-11-14	15:05:00	09:05:00	545	2	0	1	5
Monitor11.fix_ch15	GD_Females	LD	2019-11-14	15:10:00	09:10:00	550	0	1	1	8
Monitor11.fix_ch15	GD_Females	LD	2019-11-14	15:18:00	09:18:00	558	4	0	1	5
Monitor11.fix_ch15	GD_Females	LD	2019-11-14	15:23:00	09:23:00	563	0	1	1	3
Monitor11.fix_ch15	GD_Females	LD	2019-11-14	15:26:00	09:26:00	566	1	0	1	6
Monitor11.fix_ch15	GD_Females	LD	2019-11-14	15:32:00	09:32:00	572	0	1	1	2
Monitor11.fix_ch15	GD_Females	LD	2019-11-14	15:34:00	09:34:00	574	1	0	1	8
Monitor11.fix_ch15	GD_Females	LD	2019-11-14	15:42:00	09:42:00	582	0	1	1	36
Monitor11.fix_ch15	GD_Females	LD	2019-11-14	16:18:00	10:18:00	618	9	0	1	11
Monitor11.fix_ch15	GD_Females	LD	2019-11-14	16:29:00	10:29:00	629	0	1	1	9
Monitor11.fix_ch15	GD_Females	LD	2019-11-14	16:38:00	10:38:00	638	1	0	1	8
Monitor11.fix_ch15	GD_Females	LD	2019-11-14	16:46:00	10:46:00	646	0	1	1	3
Monitor11.fix_ch15	GD_Females	LD	2019-11-14	16:49:00	10:49:00	649	1	0	1	6
Monitor11.fix_ch15	GD_Females	LD	2019-11-14	16:55:00	10:55:00	655	0	1	1	3
Monitor11.fix_ch15	GD_Females	LD	2019-11-14	16:58:00	10:58:00	658	2	0	1	16
Monitor11.fix_ch15	GD_Females	LD	2019-11-14	17:14:00	11:14:00	674	0	1	1	2
Monitor11.fix_ch15	GD_Females	LD	2019-11-14	17:16:00	11:16:00	676	1	0	1	69
Monitor11.fix_ch15	GD_Females	LD	2019-11-14	18:25:00	12:25:00	745	0	1	1	1
Monitor11.fix_ch15	GD_Females	LD	2019-11-14	18:26:00	12:26:00	746	2	0	1	5
Monitor11.fix_ch15	GD_Females	LD	2019-11-14	18:31:00	12:31:00	751	0	1	1	591
Monitor11.fix_ch15	GD_Females	LD	2019-11-15	04:22:00	22:22:00	1342	2	0	1	10
Monitor11.fix_ch15	GD_Females	LD	2019-11-15	04:32:00	22:32:00	1352	0	1	1	5
Monitor11.fix_ch15	GD_Females	LD	2019-11-15	04:37:00	22:37:00	1357	2	0	1	8
Monitor11.fix_ch15	GD_Females	LD	2019-11-15	04:45:00	22:45:00	1365	0	1	1	60
Monitor11.fix_ch15	GD_Females	LD	2019-11-15	05:45:00	23:45:00	1425	3	0	1	12
Monitor11.fix_ch15	GD_Females	LD	2019-11-15	05:57:00	23:57:00	1437	0	1	1	1
Monitor11.fix_ch15	GD_Females	LD	2019-11-15	05:58:00	23:58:00	1438	4	0	1	563
Monitor11.fix_ch15	GD_Females	LD	2019-11-15	15:21:00	09:21:00	561	0	1	1	1
Monitor11.fix_ch15	GD_Females	LD	2019-11-15	15:22:00	09:22:00	562	2	0	1	98
Monitor11.fix_ch15	GD_Females	LD	2019-11-15	17:00:00	11:00:00	660	0	1	1	18
Monitor11.fix_ch15	GD_Females	LD	2019-11-15	17:18:00	11:18:00	678	1	0	1	75
Monitor11.fix_ch15	GD_Females	LD	2019-11-15	18:33:00	12:33:00	753	0	1	1	6
Monitor11.fix_ch15	GD_Females	LD	2019-11-15	18:39:00	12:39:00	759	1	0	1	5
Monitor11.fix_ch15	GD_Females	LD	2019-11-15	18:44:00	12:44:00	764	0	1	1	4
Monitor11.fix_ch15	GD_Females	LD	2019-11-15	18:48:00	12:48:00	768	1	0	1	11
Monitor11.fix_ch15	GD_Females	LD	2019-11-15	18:59:00	12:59:00	779	0	1	1	6
Monitor11.fix_ch15	GD_Females	LD	2019-11-15	19:05:00	13:05:00	785	2	0	1	53
Monitor11.fix_ch15	GD_Females	LD	2019-11-15	19:58:00	13:58:00	838	0	1	1	11
Monitor11.fix_ch15	GD_Females	LD	2019-11-15	20:09:00	14:09:00	849	1	0	1	11
Monitor11.fix_ch15	GD_Females	LD	2019-11-15	20:20:00	14:20:00	860	0	1	1	7
Monitor11.fix_ch15	GD_Females	LD	2019-11-15	20:27:00	14:27:00	867	1	0	1	22
Monitor11.fix_ch15	GD_Females	LD	2019-11-15	20:49:00	14:49:00	889	0	1	1	1
Monitor11.fix_ch15	GD_Females	LD	2019-11-15	20:50:00	14:50:00	890	1	0	1	15
Monitor11.fix_ch15	GD_Females	LD	2019-11-15	21:05:00	15:05:00	905	0	1	1	1
Monitor11.fix_ch15	GD_Females	LD	2019-11-15	21:06:00	15:06:00	906	2	0	1	14
Monitor11.fix_ch15	GD_Females	LD	2019-11-15	21:20:00	15:20:00	920	0	1	1	6
Monitor11.fix_ch15	GD_Females	LD	2019-11-15	21:26:00	15:26:00	926	1	0	1	6
Monitor11.fix_ch15	GD_Females	LD	2019-11-15	21:32:00	15:32:00	932	0	1	1	2
Monitor11.fix_ch15	GD_Females	LD	2019-11-15	21:34:00	15:34:00	934	1	0	1	5
Monitor11.fix_ch15	GD_Females	LD	2019-11-15	21:39:00	15:39:00	939	0	1	1	2
Monitor11.fix_ch15	GD_Females	LD	2019-11-15	21:41:00	15:41:00	941	1	0	1	5
Monitor11.fix_ch15	GD_Females	LD	2019-11-15	21:46:00	15:46:00	946	0	1	1	25
Monitor11.fix_ch15	GD_Females	LD	2019-11-15	22:11:00	16:11:00	971	1	0	1	5
Monitor11.fix_ch15	GD_Females	LD	2019-11-15	22:16:00	16:16:00	976	0	1	1	3
Monitor11.fix_ch15	GD_Females	LD	2019-11-15	22:19:00	16:19:00	979	1	0	1	5
Monitor11.fix_ch15	GD_Females	LD	2019-11-15	22:24:00	16:24:00	984	0	1	1	65
Monitor11.fix_ch15	GD_Females	LD	2019-11-15	23:29:00	17:29:00	1049	3	0	1	6
Monitor11.fix_ch15	GD_Females	LD	2019-11-15	23:35:00	17:35:00	1055	0	1	1	333
Monitor11.fix_ch17	GD_Females	LD	2019-11-13	05:12:00	23:12:00	1392	8	0	1	7
Monitor11.fix_ch17	GD_Females	LD	2019-11-13	05:19:00	23:19:00	1399	0	1	1	14
Monitor11.fix_ch17	GD_Females	LD	2019-11-13	05:33:00	23:33:00	1413	1	0	1	17
Monitor11.fix_ch17	GD_Females	LD	2019-11-13	05:50:00	23:50:00	1430	0	1	1	8
Monitor11.fix_ch17	GD_Females	LD	2019-11-13	05:58:00	23:58:00	1438	4	0	1	221
Monitor11.fix_ch17	GD_Females	LD	2019-11-13	09:39:00	03:39:00	219	0	1	1	6
Monitor11.fix_ch17	GD_Females	LD	2019-11-13	09:45:00	03:45:00	225	2	0	1	15
Monitor11.fix_ch17	GD_Females	LD	2019-11-13	10:00:00	04:00:00	240	0	1	1	3
Monitor11.fix_ch17	GD_Females	LD	2019-11-13	10:03:00	04:03:00	243	3	0	1	23
Monitor11.fix_ch17	GD_Females	LD	2019-11-13	10:26:00	04:26:00	266	0	1	1	1
Monitor11.fix_ch17	GD_Females	LD	2019-11-13	10:27:00	04:27:00	267	3	0	1	12
Monitor11.fix_ch17	GD_Females	LD	2019-11-13	10:39:00	04:39:00	279	0	1	1	31
Monitor11.fix_ch17	GD_Females	LD	2019-11-13	11:10:00	05:10:00	310	1	0	1	8
Monitor11.fix_ch17	GD_Females	LD	2019-11-13	11:18:00	05:18:00	318	0	1	1	14
Monitor11.fix_ch17	GD_Females	LD	2019-11-13	11:32:00	05:32:00	332	2	0	1	15
Monitor11.fix_ch17	GD_Females	LD	2019-11-13	11:47:00	05:47:00	347	0	1	1	79
Monitor11.fix_ch17	GD_Females	LD	2019-11-13	13:06:00	07:06:00	426	1	0	1	5
Monitor11.fix_ch17	GD_Females	LD	2019-11-13	13:11:00	07:11:00	431	0	1	1	37
Monitor11.fix_ch17	GD_Females	LD	2019-11-13	13:48:00	07:48:00	468	4	0	1	29
Monitor11.fix_ch17	GD_Females	LD	2019-11-13	14:17:00	08:17:00	497	0	1	1	6
Monitor11.fix_ch17	GD_Females	LD	2019-11-13	14:23:00	08:23:00	503	1	0	1	7
Monitor11.fix_ch17	GD_Females	LD	2019-11-13	14:30:00	08:30:00	510	0	1	1	2
Monitor11.fix_ch17	GD_Females	LD	2019-11-13	14:32:00	08:32:00	512	2	0	1	16
Monitor11.fix_ch17	GD_Females	LD	2019-11-13	14:48:00	08:48:00	528	0	1	1	1
Monitor11.fix_ch17	GD_Females	LD	2019-11-13	14:49:00	08:49:00	529	1	0	1	19
Monitor11.fix_ch17	GD_Females	LD	2019-11-13	15:08:00	09:08:00	548	0	1	1	16
Monitor11.fix_ch17	GD_Females	LD	2019-11-13	15:24:00	09:24:00	564	2	0	1	9
Monitor11.fix_ch17	GD_Females	LD	2019-11-13	15:33:00	09:33:00	573	0	1	1	1
Monitor11.fix_ch17	GD_Females	LD	2019-11-13	15:34:00	09:34:00	574	1	0	1	6
Monitor11.fix_ch17	GD_Females	LD	2019-11-13	15:40:00	09:40:00	580	0	1	1	1
Monitor11.fix_ch17	GD_Females	LD	2019-11-13	15:41:00	09:41:00	581	1	0	1	158
Monitor11.fix_ch17	GD_Females	LD	2019-11-13	18:19:00	12:19:00	739	0	1	1	7
Monitor11.fix_ch17	GD_Females	LD	2019-11-13	18:26:00	12:26:00	746	1	0	1	5
Monitor11.fix_ch17	GD_Females	LD	2019-11-13	18:31:00	12:31:00	751	0	1	1	7
Monitor11.fix_ch17	GD_Females	LD	2019-11-13	18:38:00	12:38:00	758	1	0	1	5
Monitor11.fix_ch17	GD_Females	LD	2019-11-13	18:43:00	12:43:00	763	0	1	1	14
Monitor11.fix_ch17	GD_Females	LD	2019-11-13	18:57:00	12:57:00	777	2	0	1	5
Monitor11.fix_ch17	GD_Females	LD	2019-11-13	19:02:00	13:02:00	782	0	1	1	13
Monitor11.fix_ch17	GD_Females	LD	2019-11-13	19:15:00	13:15:00	795	2	0	1	5
Monitor11.fix_ch17	GD_Females	LD	2019-11-13	19:20:00	13:20:00	800	0	1	1	10
Monitor11.fix_ch17	GD_Females	LD	2019-11-13	19:30:00	13:30:00	810	1	0	1	5
Monitor11.fix_ch17	GD_Females	LD	2019-11-13	19:35:00	13:35:00	815	0	1	1	4
Monitor11.fix_ch17	GD_Females	LD	2019-11-13	19:39:00	13:39:00	819	1	0	1	10
Monitor11.fix_ch17	GD_Females	LD	2019-11-13	19:49:00	13:49:00	829	0	1	1	15
Monitor11.fix_ch17	GD_Females	LD	2019-11-13	20:04:00	14:04:00	844	1	0	1	5
Monitor11.fix_ch17	GD_Females	LD	2019-11-13	20:09:00	14:09:00	849	0	1	1	19
Monitor11.fix_ch17	GD_Females	LD	2019-11-13	20:28:00	14:28:00	868	1	0	1	6
Monitor11.fix_ch17	GD_Females	LD	2019-11-13	20:34:00	14:34:00	874	0	1	1	32
Monitor11.fix_ch17	GD_Females	LD	2019-11-13	21:06:00	15:06:00	906	7	0	1	6
Monitor11.fix_ch17	GD_Females	LD	2019-11-13	21:12:00	15:12:00	912	0	1	1	527
Monitor11.fix_ch17	GD_Females	LD	2019-11-14	05:59:00	23:59:00	1439	1	0	1	180
Monitor11.fix_ch17	GD_Females	LD	2019-11-14	08:59:00	02:59:00	179	0	1	1	6
Monitor11.fix_ch17	GD_Females	LD	2019-11-14	09:05:00	03:05:00	185	1	0	1	44
Monitor11.fix_ch17	GD_Females	LD	2019-11-14	09:49:00	03:49:00	229	0	1	1	5
Monitor11.fix_ch17	GD_Females	LD	2019-11-14	09:54:00	03:54:00	234	3	0	1	48
Monitor11.fix_ch17	GD_Females	LD	2019-11-14	10:42:00	04:42:00	282	0	1	1	3
Monitor11.fix_ch17	GD_Females	LD	2019-11-14	10:45:00	04:45:00	285	3	0	1	10
Monitor11.fix_ch17	GD_Females	LD	2019-11-14	10:55:00	04:55:00	295	0	1	1	6
Monitor11.fix_ch17	GD_Females	LD	2019-11-14	11:01:00	05:01:00	301	4	0	1	15
Monitor11.fix_ch17	GD_Females	LD	2019-11-14	11:16:00	05:16:00	316	0	1	1	18
Monitor11.fix_ch17	GD_Females	LD	2019-11-14	11:34:00	05:34:00	334	1	0	1	12
Monitor11.fix_ch17	GD_Females	LD	2019-11-14	11:46:00	05:46:00	346	0	1	1	2
Monitor11.fix_ch17	GD_Females	LD	2019-11-14	11:48:00	05:48:00	348	2	0	1	6
Monitor11.fix_ch17	GD_Females	LD	2019-11-14	11:54:00	05:54:00	354	0	1	1	7
Monitor11.fix_ch17	GD_Females	LD	2019-11-14	12:01:00	06:01:00	361	2	0	1	5
Monitor11.fix_ch17	GD_Females	LD	2019-11-14	12:06:00	06:06:00	366	0	1	1	18
Monitor11.fix_ch17	GD_Females	LD	2019-11-14	12:24:00	06:24:00	384	1	0	1	5
Monitor11.fix_ch17	GD_Females	LD	2019-11-14	12:29:00	06:29:00	389	0	1	1	14
Monitor11.fix_ch17	GD_Females	LD	2019-11-14	12:43:00	06:43:00	403	4	0	1	6
Monitor11.fix_ch17	GD_Females	LD	2019-11-14	12:49:00	06:49:00	409	0	1	1	4
Monitor11.fix_ch17	GD_Females	LD	2019-11-14	12:53:00	06:53:00	413	2	0	1	5
Monitor11.fix_ch17	GD_Females	LD	2019-11-14	12:58:00	06:58:00	418	0	1	1	50
Monitor11.fix_ch17	GD_Females	LD	2019-11-14	13:48:00	07:48:00	468	2	0	1	19
Monitor11.fix_ch17	GD_Females	LD	2019-11-14	14:07:00	08:07:00	487	0	1	1	2
Monitor11.fix_ch17	GD_Females	LD	2019-11-14	14:09:00	08:09:00	489	2	0	1	10
Monitor11.fix_ch17	GD_Females	LD	2019-11-14	14:19:00	08:19:00	499	0	1	1	5
Monitor11.fix_ch17	GD_Females	LD	2019-11-14	14:24:00	08:24:00	504	3	0	1	17
Monitor11.fix_ch17	GD_Females	LD	2019-11-14	14:41:00	08:41:00	521	0	1	1	9
Monitor11.fix_ch17	GD_Females	LD	2019-11-14	14:50:00	08:50:00	530	4	0	1	71
Monitor11.fix_ch17	GD_Females	LD	2019-11-14	16:01:00	10:01:00	601	0	1	1	1
Monitor11.fix_ch17	GD_Females	LD	2019-11-14	16:02:00	10:02:00	602	1	0	1	18
Monitor11.fix_ch17	GD_Females	LD	2019-11-14	16:20:00	10:20:00	620	0	1	1	1
Monitor11.fix_ch17	GD_Females	LD	2019-11-14	16:21:00	10:21:00	621	2	0	1	113
Monitor11.fix_ch17	GD_Females	LD	2019-11-14	18:14:00	12:14:00	734	0	1	1	35
Monitor11.fix_ch17	GD_Females	LD	2019-11-14	18:49:00	12:49:00	769	2	0	1	5
Monitor11.fix_ch17	GD_Females	LD	2019-11-14	18:54:00	12:54:00	774	0	1	1	26
Monitor11.fix_ch17	GD_Females	LD	2019-11-14	19:20:00	13:20:00	800	2	0	1	5
Monitor11.fix_ch17	GD_Females	LD	2019-11-14	19:25:00	13:25:00	805	0	1	1	25
Monitor11.fix_ch17	GD_Females	LD	2019-11-14	19:50:00	13:50:00	830	1	0	1	5
Monitor11.fix_ch17	GD_Females	LD	2019-11-14	19:55:00	13:55:00	835	0	1	1	6
Monitor11.fix_ch17	GD_Females	LD	2019-11-14	20:01:00	14:01:00	841	1	0	1	5
Monitor11.fix_ch17	GD_Females	LD	2019-11-14	20:06:00	14:06:00	846	0	1	1	33
Monitor11.fix_ch17	GD_Females	LD	2019-11-14	20:39:00	14:39:00	879	2	0	1	5
Monitor11.fix_ch17	GD_Females	LD	2019-11-14	20:44:00	14:44:00	884	0	1	1	9
Monitor11.fix_ch17	GD_Females	LD	2019-11-14	20:53:00	14:53:00	893	3	0	1	5
Monitor11.fix_ch17	GD_Females	LD	2019-11-14	20:58:00	14:58:00	898	0	1	1	33
Monitor11.fix_ch17	GD_Females	LD	2019-11-14	21:31:00	15:31:00	931	2	0	1	8
Monitor11.fix_ch17	GD_Females	LD	2019-11-14	21:39:00	15:39:00	939	0	1	1	39
Monitor11.fix_ch17	GD_Females	LD	2019-11-14	22:18:00	16:18:00	978	2	0	1	9
Monitor11.fix_ch17	GD_Females	LD	2019-11-14	22:27:00	16:27:00	987	0	1	1	4
Monitor11.fix_ch17	GD_Females	LD	2019-11-14	22:31:00	16:31:00	991	1	0	1	5
Monitor11.fix_ch17	GD_Females	LD	2019-11-14	22:36:00	16:36:00	996	0	1	1	70
Monitor11.fix_ch17	GD_Females	LD	2019-11-14	23:46:00	17:46:00	1066	2	0	1	5
Monitor11.fix_ch17	GD_Females	LD	2019-11-14	23:51:00	17:51:00	1071	0	1	1	37
Monitor11.fix_ch17	GD_Females	LD	2019-11-15	00:28:00	18:28:00	1108	1	0	1	5
Monitor11.fix_ch17	GD_Females	LD	2019-11-15	00:33:00	18:33:00	1113	0	1	1	50
Monitor11.fix_ch17	GD_Females	LD	2019-11-15	01:23:00	19:23:00	1163	6	0	1	5
Monitor11.fix_ch17	GD_Females	LD	2019-11-15	01:28:00	19:28:00	1168	0	1	1	271
Monitor11.fix_ch17	GD_Females	LD	2019-11-15	05:59:00	23:59:00	1439	1	0	1	322
Monitor11.fix_ch17	GD_Females	LD	2019-11-15	11:21:00	05:21:00	321	0	1	1	36
Monitor11.fix_ch17	GD_Females	LD	2019-11-15	11:57:00	05:57:00	357	3	0	1	21
Monitor11.fix_ch17	GD_Females	LD	2019-11-15	12:18:00	06:18:00	378	0	1	1	33
Monitor11.fix_ch17	GD_Females	LD	2019-11-15	12:51:00	06:51:00	411	3	0	1	6
Monitor11.fix_ch17	GD_Females	LD	2019-11-15	12:57:00	06:57:00	417	0	1	1	19
Monitor11.fix_ch17	GD_Females	LD	2019-11-15	13:16:00	07:16:00	436	4	0	1	9
Monitor11.fix_ch17	GD_Females	LD	2019-11-15	13:25:00	07:25:00	445	0	1	1	7
Monitor11.fix_ch17	GD_Females	LD	2019-11-15	13:32:00	07:32:00	452	3	0	1	24
Monitor11.fix_ch17	GD_Females	LD	2019-11-15	13:56:00	07:56:00	476	0	1	1	17
Monitor11.fix_ch17	GD_Females	LD	2019-11-15	14:13:00	08:13:00	493	2	0	1	244
Monitor11.fix_ch17	GD_Females	LD	2019-11-15	18:17:00	12:17:00	737	0	1	1	697
Monitor11.fix_ch18	GD_Females	LD	2019-11-13	05:58:00	23:58:00	1438	3	0	1	243
Monitor11.fix_ch18	GD_Females	LD	2019-11-13	10:01:00	04:01:00	241	0	1	1	11
Monitor11.fix_ch18	GD_Females	LD	2019-11-13	10:12:00	04:12:00	252	2	0	1	5
Monitor11.fix_ch18	GD_Females	LD	2019-11-13	10:17:00	04:17:00	257	0	1	1	25
Monitor11.fix_ch18	GD_Females	LD	2019-11-13	10:42:00	04:42:00	282	1	0	1	6
Monitor11.fix_ch18	GD_Females	LD	2019-11-13	10:48:00	04:48:00	288	0	1	1	20
Monitor11.fix_ch18	GD_Females	LD	2019-11-13	11:08:00	05:08:00	308	5	0	1	13
Monitor11.fix_ch18	GD_Females	LD	2019-11-13	11:21:00	05:21:00	321	0	1	1	19
Monitor11.fix_ch18	GD_Females	LD	2019-11-13	11:40:00	05:40:00	340	7	0	1	9
Monitor11.fix_ch18	GD_Females	LD	2019-11-13	11:49:00	05:49:00	349	0	1	1	35
Monitor11.fix_ch18	GD_Females	LD	2019-11-13	12:24:00	06:24:00	384	2	0	1	5
Monitor11.fix_ch18	GD_Females	LD	2019-11-13	12:29:00	06:29:00	389	0	1	1	117
Monitor11.fix_ch18	GD_Females	LD	2019-11-13	14:26:00	08:26:00	506	3	0	1	12
Monitor11.fix_ch18	GD_Females	LD	2019-11-13	14:38:00	08:38:00	518	0	1	1	28
Monitor11.fix_ch18	GD_Females	LD	2019-11-13	15:06:00	09:06:00	546	2	0	1	14
Monitor11.fix_ch18	GD_Females	LD	2019-11-13	15:20:00	09:20:00	560	0	1	1	17
Monitor11.fix_ch18	GD_Females	LD	2019-11-13	15:37:00	09:37:00	577	1	0	1	5
Monitor11.fix_ch18	GD_Females	LD	2019-11-13	15:42:00	09:42:00	582	0	1	1	1
Monitor11.fix_ch18	GD_Females	LD	2019-11-13	15:43:00	09:43:00	583	2	0	1	5
Monitor11.fix_ch18	GD_Females	LD	2019-11-13	15:48:00	09:48:00	588	0	1	1	12
Monitor11.fix_ch18	GD_Females	LD	2019-11-13	16:00:00	10:00:00	600	2	0	1	29
Monitor11.fix_ch18	GD_Females	LD	2019-11-13	16:29:00	10:29:00	629	0	1	1	3
Monitor11.fix_ch18	GD_Females	LD	2019-11-13	16:32:00	10:32:00	632	1	0	1	110
Monitor11.fix_ch18	GD_Females	LD	2019-11-13	18:22:00	12:22:00	742	0	1	1	700
Monitor11.fix_ch18	GD_Females	LD	2019-11-14	06:02:00	00:02:00	2	1	0	1	272
Monitor11.fix_ch18	GD_Females	LD	2019-11-14	10:34:00	04:34:00	274	0	1	1	2
Monitor11.fix_ch18	GD_Females	LD	2019-11-14	10:36:00	04:36:00	276	1	0	1	57
Monitor11.fix_ch18	GD_Females	LD	2019-11-14	11:33:00	05:33:00	333	0	1	1	2
Monitor11.fix_ch18	GD_Females	LD	2019-11-14	11:35:00	05:35:00	335	3	0	1	15
Monitor11.fix_ch18	GD_Females	LD	2019-11-14	11:50:00	05:50:00	350	0	1	1	1
Monitor11.fix_ch18	GD_Females	LD	2019-11-14	11:51:00	05:51:00	351	1	0	1	13
Monitor11.fix_ch18	GD_Females	LD	2019-11-14	12:04:00	06:04:00	364	0	1	1	1
Monitor11.fix_ch18	GD_Females	LD	2019-11-14	12:05:00	06:05:00	365	2	0	1	6
Monitor11.fix_ch18	GD_Females	LD	2019-11-14	12:11:00	06:11:00	371	0	1	1	4
Monitor11.fix_ch18	GD_Females	LD	2019-11-14	12:15:00	06:15:00	375	2	0	1	10
Monitor11.fix_ch18	GD_Females	LD	2019-11-14	12:25:00	06:25:00	385	0	1	1	8
Monitor11.fix_ch18	GD_Females	LD	2019-11-14	12:33:00	06:33:00	393	2	0	1	6
Monitor11.fix_ch18	GD_Females	LD	2019-11-14	12:39:00	06:39:00	399	0	1	1	4
Monitor11.fix_ch18	GD_Females	LD	2019-11-14	12:43:00	06:43:00	403	2	0	1	12
Monitor11.fix_ch18	GD_Females	LD	2019-11-14	12:55:00	06:55:00	415	0	1	1	27
Monitor11.fix_ch18	GD_Females	LD	2019-11-14	13:22:00	07:22:00	442	2	0	1	5
Monitor11.fix_ch18	GD_Females	LD	2019-11-14	13:27:00	07:27:00	447	0	1	1	20
Monitor11.fix_ch18	GD_Females	LD	2019-11-14	13:47:00	07:47:00	467	2	0	1	5
Monitor11.fix_ch18	GD_Females	LD	2019-11-14	13:52:00	07:52:00	472	0	1	1	1
Monitor11.fix_ch18	GD_Females	LD	2019-11-14	13:53:00	07:53:00	473	2	0	1	6
Monitor11.fix_ch18	GD_Females	LD	2019-11-14	13:59:00	07:59:00	479	0	1	1	27
Monitor11.fix_ch18	GD_Females	LD	2019-11-14	14:26:00	08:26:00	506	1	0	1	6
Monitor11.fix_ch18	GD_Females	LD	2019-11-14	14:32:00	08:32:00	512	0	1	1	17
Monitor11.fix_ch18	GD_Females	LD	2019-11-14	14:49:00	08:49:00	529	2	0	1	12
Monitor11.fix_ch18	GD_Females	LD	2019-11-14	15:01:00	09:01:00	541	0	1	1	1
Monitor11.fix_ch18	GD_Females	LD	2019-11-14	15:02:00	09:02:00	542	1	0	1	5
Monitor11.fix_ch18	GD_Females	LD	2019-11-14	15:07:00	09:07:00	547	0	1	1	1
Monitor11.fix_ch18	GD_Females	LD	2019-11-14	15:08:00	09:08:00	548	8	0	1	10
Monitor11.fix_ch18	GD_Females	LD	2019-11-14	15:18:00	09:18:00	558	0	1	1	5
Monitor11.fix_ch18	GD_Females	LD	2019-11-14	15:23:00	09:23:00	563	1	0	1	33
Monitor11.fix_ch18	GD_Females	LD	2019-11-14	15:56:00	09:56:00	596	0	1	1	8
Monitor11.fix_ch18	GD_Females	LD	2019-11-14	16:04:00	10:04:00	604	2	0	1	30
Monitor11.fix_ch18	GD_Females	LD	2019-11-14	16:34:00	10:34:00	634	0	1	1	4
Monitor11.fix_ch18	GD_Females	LD	2019-11-14	16:38:00	10:38:00	638	3	0	1	113
Monitor11.fix_ch18	GD_Females	LD	2019-11-14	18:31:00	12:31:00	751	0	1	1	689
Monitor11.fix_ch18	GD_Females	LD	2019-11-15	06:00:00	00:00:00	0	2	0	1	367
Monitor11.fix_ch18	GD_Females	LD	2019-11-15	12:07:00	06:07:00	367	0	1	1	1
Monitor11.fix_ch18	GD_Females	LD	2019-11-15	12:08:00	06:08:00	368	2	0	1	463
Monitor11.fix_ch18	GD_Females	LD	2019-11-15	19:51:00	13:51:00	831	0	1	1	3
Monitor11.fix_ch18	GD_Females	LD	2019-11-15	19:54:00	13:54:00	834	2	0	1	78
Monitor11.fix_ch18	GD_Females	LD	2019-11-15	21:12:00	15:12:00	912	0	1	1	2
Monitor11.fix_ch18	GD_Females	LD	2019-11-15	21:14:00	15:14:00	914	5	0	1	162
Monitor11.fix_ch2	GD_Females	LD	2019-11-13	00:00:00	18:00:00	1080	0	1	1	361
Monitor11.fix_ch2	GD_Females	LD	2019-11-13	06:01:00	00:01:00	1	3	0	1	172
Monitor11.fix_ch2	GD_Females	LD	2019-11-13	08:53:00	02:53:00	173	0	1	1	3
Monitor11.fix_ch2	GD_Females	LD	2019-11-13	08:56:00	02:56:00	176	1	0	1	19
Monitor11.fix_ch2	GD_Females	LD	2019-11-13	09:15:00	03:15:00	195	0	1	1	14
Monitor11.fix_ch2	GD_Females	LD	2019-11-13	09:29:00	03:29:00	209	2	0	1	5
Monitor11.fix_ch2	GD_Females	LD	2019-11-13	09:34:00	03:34:00	214	0	1	1	9
Monitor11.fix_ch2	GD_Females	LD	2019-11-13	09:43:00	03:43:00	223	3	0	1	17
Monitor11.fix_ch2	GD_Females	LD	2019-11-13	10:00:00	04:00:00	240	0	1	1	1
Monitor11.fix_ch2	GD_Females	LD	2019-11-13	10:01:00	04:01:00	241	1	0	1	10
Monitor11.fix_ch2	GD_Females	LD	2019-11-13	10:11:00	04:11:00	251	0	1	1	176
Monitor11.fix_ch2	GD_Females	LD	2019-11-13	13:07:00	07:07:00	427	3	0	1	6
Monitor11.fix_ch2	GD_Females	LD	2019-11-13	13:13:00	07:13:00	433	0	1	1	4
Monitor11.fix_ch2	GD_Females	LD	2019-11-13	13:17:00	07:17:00	437	1	0	1	6
Monitor11.fix_ch2	GD_Females	LD	2019-11-13	13:23:00	07:23:00	443	0	1	1	11
Monitor11.fix_ch2	GD_Females	LD	2019-11-13	13:34:00	07:34:00	454	1	0	1	5
Monitor11.fix_ch2	GD_Females	LD	2019-11-13	13:39:00	07:39:00	459	0	1	1	2
Monitor11.fix_ch2	GD_Females	LD	2019-11-13	13:41:00	07:41:00	461	1	0	1	5
Monitor11.fix_ch2	GD_Females	LD	2019-11-13	13:46:00	07:46:00	466	0	1	1	35
Monitor11.fix_ch2	GD_Females	LD	2019-11-13	14:21:00	08:21:00	501	7	0	1	5
Monitor11.fix_ch2	GD_Females	LD	2019-11-13	14:26:00	08:26:00	506	0	1	1	116
Monitor11.fix_ch2	GD_Females	LD	2019-11-13	16:22:00	10:22:00	622	5	0	1	108
Monitor11.fix_ch2	GD_Females	LD	2019-11-13	18:10:00	12:10:00	730	0	1	1	711
Monitor11.fix_ch2	GD_Females	LD	2019-11-14	06:01:00	00:01:00	1	1	0	1	177
Monitor11.fix_ch2	GD_Females	LD	2019-11-14	08:58:00	02:58:00	178	0	1	1	2
Monitor11.fix_ch2	GD_Females	LD	2019-11-14	09:00:00	03:00:00	180	4	0	1	16
Monitor11.fix_ch2	GD_Females	LD	2019-11-14	09:16:00	03:16:00	196	0	1	1	5
Monitor11.fix_ch2	GD_Females	LD	2019-11-14	09:21:00	03:21:00	201	1	0	1	51
Monitor11.fix_ch2	GD_Females	LD	2019-11-14	10:12:00	04:12:00	252	0	1	1	8
Monitor11.fix_ch2	GD_Females	LD	2019-11-14	10:20:00	04:20:00	260	3	0	1	28
Monitor11.fix_ch2	GD_Females	LD	2019-11-14	10:48:00	04:48:00	288	0	1	1	1
Monitor11.fix_ch2	GD_Females	LD	2019-11-14	10:49:00	04:49:00	289	1	0	1	5
Monitor11.fix_ch2	GD_Females	LD	2019-11-14	10:54:00	04:54:00	294	0	1	1	13
Monitor11.fix_ch2	GD_Females	LD	2019-11-14	11:07:00	05:07:00	307	3	0	1	15
Monitor11.fix_ch2	GD_Females	LD	2019-11-14	11:22:00	05:22:00	322	0	1	1	18
Monitor11.fix_ch2	GD_Females	LD	2019-11-14	11:40:00	05:40:00	340	1	0	1	5
Monitor11.fix_ch2	GD_Females	LD	2019-11-14	11:45:00	05:45:00	345	0	1	1	36
Monitor11.fix_ch2	GD_Females	LD	2019-11-14	12:21:00	06:21:00	381	2	0	1	6
Monitor11.fix_ch2	GD_Females	LD	2019-11-14	12:27:00	06:27:00	387	0	1	1	8
Monitor11.fix_ch2	GD_Females	LD	2019-11-14	12:35:00	06:35:00	395	1	0	1	6
Monitor11.fix_ch2	GD_Females	LD	2019-11-14	12:41:00	06:41:00	401	0	1	1	1
Monitor11.fix_ch2	GD_Females	LD	2019-11-14	12:42:00	06:42:00	402	1	0	1	5
Monitor11.fix_ch2	GD_Females	LD	2019-11-14	12:47:00	06:47:00	407	0	1	1	34
Monitor11.fix_ch2	GD_Females	LD	2019-11-14	13:21:00	07:21:00	441	1	0	1	6
Monitor11.fix_ch2	GD_Females	LD	2019-11-14	13:27:00	07:27:00	447	0	1	1	24
Monitor11.fix_ch2	GD_Females	LD	2019-11-14	13:51:00	07:51:00	471	5	0	1	5
Monitor11.fix_ch2	GD_Females	LD	2019-11-14	13:56:00	07:56:00	476	0	1	1	15
Monitor11.fix_ch2	GD_Females	LD	2019-11-14	14:11:00	08:11:00	491	3	0	1	6
Monitor11.fix_ch2	GD_Females	LD	2019-11-14	14:17:00	08:17:00	497	0	1	1	50
Monitor11.fix_ch2	GD_Females	LD	2019-11-14	15:07:00	09:07:00	547	4	0	1	23
Monitor11.fix_ch2	GD_Females	LD	2019-11-14	15:30:00	09:30:00	570	0	1	1	52
Monitor11.fix_ch2	GD_Females	LD	2019-11-14	16:22:00	10:22:00	622	5	0	1	6
Monitor11.fix_ch2	GD_Females	LD	2019-11-14	16:28:00	10:28:00	628	0	1	1	3
Monitor11.fix_ch2	GD_Females	LD	2019-11-14	16:31:00	10:31:00	631	1	0	1	98
Monitor11.fix_ch2	GD_Females	LD	2019-11-14	18:09:00	12:09:00	729	0	1	1	711
Monitor11.fix_ch2	GD_Females	LD	2019-11-15	06:00:00	00:00:00	0	1	0	1	308
Monitor11.fix_ch2	GD_Females	LD	2019-11-15	11:08:00	05:08:00	308	0	1	1	10
Monitor11.fix_ch2	GD_Females	LD	2019-11-15	11:18:00	05:18:00	318	1	0	1	5
Monitor11.fix_ch2	GD_Females	LD	2019-11-15	11:23:00	05:23:00	323	0	1	1	23
Monitor11.fix_ch2	GD_Females	LD	2019-11-15	11:46:00	05:46:00	346	3	0	1	6
Monitor11.fix_ch2	GD_Females	LD	2019-11-15	11:52:00	05:52:00	352	0	1	1	7
Monitor11.fix_ch2	GD_Females	LD	2019-11-15	11:59:00	05:59:00	359	1	0	1	7
Monitor11.fix_ch2	GD_Females	LD	2019-11-15	12:06:00	06:06:00	366	0	1	1	40
Monitor11.fix_ch2	GD_Females	LD	2019-11-15	12:46:00	06:46:00	406	1	0	1	7
Monitor11.fix_ch2	GD_Females	LD	2019-11-15	12:53:00	06:53:00	413	0	1	1	50
Monitor11.fix_ch2	GD_Females	LD	2019-11-15	13:43:00	07:43:00	463	1	0	1	7
Monitor11.fix_ch2	GD_Females	LD	2019-11-15	13:50:00	07:50:00	470	0	1	1	8
Monitor11.fix_ch2	GD_Females	LD	2019-11-15	13:58:00	07:58:00	478	1	0	1	9
Monitor11.fix_ch2	GD_Females	LD	2019-11-15	14:07:00	08:07:00	487	0	1	1	3
Monitor11.fix_ch2	GD_Females	LD	2019-11-15	14:10:00	08:10:00	490	2	0	1	6
Monitor11.fix_ch2	GD_Females	LD	2019-11-15	14:16:00	08:16:00	496	0	1	1	10
Monitor11.fix_ch2	GD_Females	LD	2019-11-15	14:26:00	08:26:00	506	1	0	1	5
Monitor11.fix_ch2	GD_Females	LD	2019-11-15	14:31:00	08:31:00	511	0	1	1	14
Monitor11.fix_ch2	GD_Females	LD	2019-11-15	14:45:00	08:45:00	525	3	0	1	5
Monitor11.fix_ch2	GD_Females	LD	2019-11-15	14:50:00	08:50:00	530	0	1	1	21
Monitor11.fix_ch2	GD_Females	LD	2019-11-15	15:11:00	09:11:00	551	4	0	1	6
Monitor11.fix_ch2	GD_Females	LD	2019-11-15	15:17:00	09:17:00	557	0	1	1	9
Monitor11.fix_ch2	GD_Females	LD	2019-11-15	15:26:00	09:26:00	566	3	0	1	10
Monitor11.fix_ch2	GD_Females	LD	2019-11-15	15:36:00	09:36:00	576	0	1	1	6
Monitor11.fix_ch2	GD_Females	LD	2019-11-15	15:42:00	09:42:00	582	1	0	1	16
Monitor11.fix_ch2	GD_Females	LD	2019-11-15	15:58:00	09:58:00	598	0	1	1	3
Monitor11.fix_ch2	GD_Females	LD	2019-11-15	16:01:00	10:01:00	601	3	0	1	5
Monitor11.fix_ch2	GD_Females	LD	2019-11-15	16:06:00	10:06:00	606	0	1	1	7
Monitor11.fix_ch2	GD_Females	LD	2019-11-15	16:13:00	10:13:00	613	3	0	1	116
Monitor11.fix_ch2	GD_Females	LD	2019-11-15	18:09:00	12:09:00	729	0	1	1	554
Monitor11.fix_ch20	GD_Females	LD	2019-11-13	03:27:00	21:27:00	1287	2	0	1	5
Monitor11.fix_ch20	GD_Females	LD	2019-11-13	03:32:00	21:32:00	1292	0	1	1	143
Monitor11.fix_ch20	GD_Females	LD	2019-11-13	05:55:00	23:55:00	1435	5	0	1	94
Monitor11.fix_ch20	GD_Females	LD	2019-11-13	07:29:00	01:29:00	89	0	1	1	5
Monitor11.fix_ch20	GD_Females	LD	2019-11-13	07:34:00	01:34:00	94	2	0	1	12
Monitor11.fix_ch20	GD_Females	LD	2019-11-13	07:46:00	01:46:00	106	0	1	1	18
Monitor11.fix_ch20	GD_Females	LD	2019-11-13	08:04:00	02:04:00	124	2	0	1	9
Monitor11.fix_ch20	GD_Females	LD	2019-11-13	08:13:00	02:13:00	133	0	1	1	17
Monitor11.fix_ch20	GD_Females	LD	2019-11-13	08:30:00	02:30:00	150	2	0	1	6
Monitor11.fix_ch20	GD_Females	LD	2019-11-13	08:36:00	02:36:00	156	0	1	1	9
Monitor11.fix_ch20	GD_Females	LD	2019-11-13	08:45:00	02:45:00	165	2	0	1	5
Monitor11.fix_ch20	GD_Females	LD	2019-11-13	08:50:00	02:50:00	170	0	1	1	21
Monitor11.fix_ch20	GD_Females	LD	2019-11-13	09:11:00	03:11:00	191	2	0	1	13
Monitor11.fix_ch20	GD_Females	LD	2019-11-13	09:24:00	03:24:00	204	0	1	1	122
Monitor11.fix_ch20	GD_Females	LD	2019-11-13	11:26:00	05:26:00	326	1	0	1	10
Monitor11.fix_ch20	GD_Females	LD	2019-11-13	11:36:00	05:36:00	336	0	1	1	19
Monitor11.fix_ch20	GD_Females	LD	2019-11-13	11:55:00	05:55:00	355	9	0	1	5
Monitor11.fix_ch20	GD_Females	LD	2019-11-13	12:00:00	06:00:00	360	0	1	1	27
Monitor11.fix_ch20	GD_Females	LD	2019-11-13	12:27:00	06:27:00	387	3	0	1	5
Monitor11.fix_ch20	GD_Females	LD	2019-11-13	12:32:00	06:32:00	392	0	1	1	4
Monitor11.fix_ch20	GD_Females	LD	2019-11-13	12:36:00	06:36:00	396	3	0	1	5
Monitor11.fix_ch20	GD_Females	LD	2019-11-13	12:41:00	06:41:00	401	0	1	1	26
Monitor11.fix_ch20	GD_Females	LD	2019-11-13	13:07:00	07:07:00	427	4	0	1	5
Monitor11.fix_ch20	GD_Females	LD	2019-11-13	13:12:00	07:12:00	432	0	1	1	4
Monitor11.fix_ch20	GD_Females	LD	2019-11-13	13:16:00	07:16:00	436	2	0	1	14
Monitor11.fix_ch20	GD_Females	LD	2019-11-13	13:30:00	07:30:00	450	0	1	1	59
Monitor11.fix_ch20	GD_Females	LD	2019-11-13	14:29:00	08:29:00	509	3	0	1	11
Monitor11.fix_ch20	GD_Females	LD	2019-11-13	14:40:00	08:40:00	520	0	1	1	41
Monitor11.fix_ch20	GD_Females	LD	2019-11-13	15:21:00	09:21:00	561	2	0	1	8
Monitor11.fix_ch20	GD_Females	LD	2019-11-13	15:29:00	09:29:00	569	0	1	1	1
Monitor11.fix_ch20	GD_Females	LD	2019-11-13	15:30:00	09:30:00	570	2	0	1	7
Monitor11.fix_ch20	GD_Females	LD	2019-11-13	15:37:00	09:37:00	577	0	1	1	14
Monitor11.fix_ch20	GD_Females	LD	2019-11-13	15:51:00	09:51:00	591	2	0	1	15
Monitor11.fix_ch20	GD_Females	LD	2019-11-13	16:06:00	10:06:00	606	0	1	1	6
Monitor11.fix_ch20	GD_Females	LD	2019-11-13	16:12:00	10:12:00	612	2	0	1	8
Monitor11.fix_ch20	GD_Females	LD	2019-11-13	16:20:00	10:20:00	620	0	1	1	5
Monitor11.fix_ch20	GD_Females	LD	2019-11-13	16:25:00	10:25:00	625	3	0	1	31
Monitor11.fix_ch20	GD_Females	LD	2019-11-13	16:56:00	10:56:00	656	0	1	1	2
Monitor11.fix_ch20	GD_Females	LD	2019-11-13	16:58:00	10:58:00	658	2	0	1	118
Monitor11.fix_ch20	GD_Females	LD	2019-11-13	18:56:00	12:56:00	776	0	1	1	4
Monitor11.fix_ch20	GD_Females	LD	2019-11-13	19:00:00	13:00:00	780	2	0	1	5
Monitor11.fix_ch20	GD_Females	LD	2019-11-13	19:05:00	13:05:00	785	0	1	1	21
Monitor11.fix_ch20	GD_Females	LD	2019-11-13	19:26:00	13:26:00	806	1	0	1	5
Monitor11.fix_ch20	GD_Females	LD	2019-11-13	19:31:00	13:31:00	811	0	1	1	629
Monitor11.fix_ch20	GD_Females	LD	2019-11-14	06:00:00	00:00:00	0	1	0	1	75
Monitor11.fix_ch20	GD_Females	LD	2019-11-14	07:15:00	01:15:00	75	0	1	1	2
Monitor11.fix_ch20	GD_Females	LD	2019-11-14	07:17:00	01:17:00	77	2	0	1	50
Monitor11.fix_ch20	GD_Females	LD	2019-11-14	08:07:00	02:07:00	127	0	1	1	2
Monitor11.fix_ch20	GD_Females	LD	2019-11-14	08:09:00	02:09:00	129	2	0	1	22
Monitor11.fix_ch20	GD_Females	LD	2019-11-14	08:31:00	02:31:00	151	0	1	1	2
Monitor11.fix_ch20	GD_Females	LD	2019-11-14	08:33:00	02:33:00	153	1	0	1	21
Monitor11.fix_ch20	GD_Females	LD	2019-11-14	08:54:00	02:54:00	174	0	1	1	3
Monitor11.fix_ch20	GD_Females	LD	2019-11-14	08:57:00	02:57:00	177	2	0	1	10
Monitor11.fix_ch20	GD_Females	LD	2019-11-14	09:07:00	03:07:00	187	0	1	1	7
Monitor11.fix_ch20	GD_Females	LD	2019-11-14	09:14:00	03:14:00	194	2	0	1	12
Monitor11.fix_ch20	GD_Females	LD	2019-11-14	09:26:00	03:26:00	206	0	1	1	14
Monitor11.fix_ch20	GD_Females	LD	2019-11-14	09:40:00	03:40:00	220	2	0	1	10
Monitor11.fix_ch20	GD_Females	LD	2019-11-14	09:50:00	03:50:00	230	0	1	1	38
Monitor11.fix_ch20	GD_Females	LD	2019-11-14	10:28:00	04:28:00	268	1	0	1	8
Monitor11.fix_ch20	GD_Females	LD	2019-11-14	10:36:00	04:36:00	276	0	1	1	173
Monitor11.fix_ch20	GD_Females	LD	2019-11-14	13:29:00	07:29:00	449	1	0	1	5
Monitor11.fix_ch20	GD_Females	LD	2019-11-14	13:34:00	07:34:00	454	0	1	1	4
Monitor11.fix_ch20	GD_Females	LD	2019-11-14	13:38:00	07:38:00	458	5	0	1	13
Monitor11.fix_ch20	GD_Females	LD	2019-11-14	13:51:00	07:51:00	471	0	1	1	21
Monitor11.fix_ch20	GD_Females	LD	2019-11-14	14:12:00	08:12:00	492	11	0	1	10
Monitor11.fix_ch20	GD_Females	LD	2019-11-14	14:22:00	08:22:00	502	0	1	1	5
Monitor11.fix_ch20	GD_Females	LD	2019-11-14	14:27:00	08:27:00	507	1	0	1	11
Monitor11.fix_ch20	GD_Females	LD	2019-11-14	14:38:00	08:38:00	518	0	1	1	24
Monitor11.fix_ch20	GD_Females	LD	2019-11-14	15:02:00	09:02:00	542	2	0	1	6
Monitor11.fix_ch20	GD_Females	LD	2019-11-14	15:08:00	09:08:00	548	0	1	1	9
Monitor11.fix_ch20	GD_Females	LD	2019-11-14	15:17:00	09:17:00	557	2	0	1	6
Monitor11.fix_ch20	GD_Females	LD	2019-11-14	15:23:00	09:23:00	563	0	1	1	3
Monitor11.fix_ch20	GD_Females	LD	2019-11-14	15:26:00	09:26:00	566	1	0	1	12
Monitor11.fix_ch20	GD_Females	LD	2019-11-14	15:38:00	09:38:00	578	0	1	1	6
Monitor11.fix_ch20	GD_Females	LD	2019-11-14	15:44:00	09:44:00	584	1	0	1	14
Monitor11.fix_ch20	GD_Females	LD	2019-11-14	15:58:00	09:58:00	598	0	1	1	2
Monitor11.fix_ch20	GD_Females	LD	2019-11-14	16:00:00	10:00:00	600	1	0	1	5
Monitor11.fix_ch20	GD_Females	LD	2019-11-14	16:05:00	10:05:00	605	0	1	1	1
Monitor11.fix_ch20	GD_Females	LD	2019-11-14	16:06:00	10:06:00	606	1	0	1	18
Monitor11.fix_ch20	GD_Females	LD	2019-11-14	16:24:00	10:24:00	624	0	1	1	11
Monitor11.fix_ch20	GD_Females	LD	2019-11-14	16:35:00	10:35:00	635	1	0	1	96
Monitor11.fix_ch20	GD_Females	LD	2019-11-14	18:11:00	12:11:00	731	0	1	1	709
Monitor11.fix_ch20	GD_Females	LD	2019-11-15	06:00:00	00:00:00	0	2	0	1	205
Monitor11.fix_ch20	GD_Females	LD	2019-11-15	09:25:00	03:25:00	205	0	1	1	9
Monitor11.fix_ch20	GD_Females	LD	2019-11-15	09:34:00	03:34:00	214	2	0	1	12
Monitor11.fix_ch20	GD_Females	LD	2019-11-15	09:46:00	03:46:00	226	0	1	1	5
Monitor11.fix_ch20	GD_Females	LD	2019-11-15	09:51:00	03:51:00	231	2	0	1	8
Monitor11.fix_ch20	GD_Females	LD	2019-11-15	09:59:00	03:59:00	239	0	1	1	34
Monitor11.fix_ch20	GD_Females	LD	2019-11-15	10:33:00	04:33:00	273	2	0	1	10
Monitor11.fix_ch20	GD_Females	LD	2019-11-15	10:43:00	04:43:00	283	0	1	1	25
Monitor11.fix_ch20	GD_Females	LD	2019-11-15	11:08:00	05:08:00	308	2	0	1	7
Monitor11.fix_ch20	GD_Females	LD	2019-11-15	11:15:00	05:15:00	315	0	1	1	13
Monitor11.fix_ch20	GD_Females	LD	2019-11-15	11:28:00	05:28:00	328	2	0	1	7
Monitor11.fix_ch20	GD_Females	LD	2019-11-15	11:35:00	05:35:00	335	0	1	1	75
Monitor11.fix_ch20	GD_Females	LD	2019-11-15	12:50:00	06:50:00	410	2	0	1	6
Monitor11.fix_ch20	GD_Females	LD	2019-11-15	12:56:00	06:56:00	416	0	1	1	32
Monitor11.fix_ch20	GD_Females	LD	2019-11-15	13:28:00	07:28:00	448	4	0	1	9
Monitor11.fix_ch20	GD_Females	LD	2019-11-15	13:37:00	07:37:00	457	0	1	1	18
Monitor11.fix_ch20	GD_Females	LD	2019-11-15	13:55:00	07:55:00	475	2	0	1	5
Monitor11.fix_ch20	GD_Females	LD	2019-11-15	14:00:00	08:00:00	480	0	1	1	10
Monitor11.fix_ch20	GD_Females	LD	2019-11-15	14:10:00	08:10:00	490	2	0	1	8
Monitor11.fix_ch20	GD_Females	LD	2019-11-15	14:18:00	08:18:00	498	0	1	1	1
Monitor11.fix_ch20	GD_Females	LD	2019-11-15	14:19:00	08:19:00	499	2	0	1	12
Monitor11.fix_ch20	GD_Females	LD	2019-11-15	14:31:00	08:31:00	511	0	1	1	19
Monitor11.fix_ch20	GD_Females	LD	2019-11-15	14:50:00	08:50:00	530	2	0	1	5
Monitor11.fix_ch20	GD_Females	LD	2019-11-15	14:55:00	08:55:00	535	0	1	1	1
Monitor11.fix_ch20	GD_Females	LD	2019-11-15	14:56:00	08:56:00	536	1	0	1	5
Monitor11.fix_ch20	GD_Females	LD	2019-11-15	15:01:00	09:01:00	541	0	1	1	12
Monitor11.fix_ch20	GD_Females	LD	2019-11-15	15:13:00	09:13:00	553	1	0	1	11
Monitor11.fix_ch20	GD_Females	LD	2019-11-15	15:24:00	09:24:00	564	0	1	1	5
Monitor11.fix_ch20	GD_Females	LD	2019-11-15	15:29:00	09:29:00	569	2	0	1	9
Monitor11.fix_ch20	GD_Females	LD	2019-11-15	15:38:00	09:38:00	578	0	1	1	5
Monitor11.fix_ch20	GD_Females	LD	2019-11-15	15:43:00	09:43:00	583	2	0	1	9
Monitor11.fix_ch20	GD_Females	LD	2019-11-15	15:52:00	09:52:00	592	0	1	1	1
Monitor11.fix_ch20	GD_Females	LD	2019-11-15	15:53:00	09:53:00	593	1	0	1	6
Monitor11.fix_ch20	GD_Females	LD	2019-11-15	15:59:00	09:59:00	599	0	1	1	3
Monitor11.fix_ch20	GD_Females	LD	2019-11-15	16:02:00	10:02:00	602	2	0	1	8
Monitor11.fix_ch20	GD_Females	LD	2019-11-15	16:10:00	10:10:00	610	0	1	1	2
Monitor11.fix_ch20	GD_Females	LD	2019-11-15	16:12:00	10:12:00	612	2	0	1	5
Monitor11.fix_ch20	GD_Females	LD	2019-11-15	16:17:00	10:17:00	617	0	1	1	6
Monitor11.fix_ch20	GD_Females	LD	2019-11-15	16:23:00	10:23:00	623	2	0	1	69
Monitor11.fix_ch20	GD_Females	LD	2019-11-15	17:32:00	11:32:00	692	0	1	1	1
Monitor11.fix_ch20	GD_Females	LD	2019-11-15	17:33:00	11:33:00	693	1	0	1	40
Monitor11.fix_ch20	GD_Females	LD	2019-11-15	18:13:00	12:13:00	733	0	1	1	603
Monitor11.fix_ch21	GD_Females	LD	2019-11-13	04:20:00	22:20:00	1340	6	0	1	40
Monitor11.fix_ch21	GD_Females	LD	2019-11-13	05:00:00	23:00:00	1380	0	1	1	12
Monitor11.fix_ch21	GD_Females	LD	2019-11-13	05:12:00	23:12:00	1392	1	0	1	6
Monitor11.fix_ch21	GD_Females	LD	2019-11-13	05:18:00	23:18:00	1398	0	1	1	12
Monitor11.fix_ch21	GD_Females	LD	2019-11-13	05:30:00	23:30:00	1410	1	0	1	11
Monitor11.fix_ch21	GD_Females	LD	2019-11-13	05:41:00	23:41:00	1421	0	1	1	17
Monitor11.fix_ch21	GD_Females	LD	2019-11-13	05:58:00	23:58:00	1438	2	0	1	138
Monitor11.fix_ch21	GD_Females	LD	2019-11-13	08:16:00	02:16:00	136	0	1	1	1
Monitor11.fix_ch21	GD_Females	LD	2019-11-13	08:17:00	02:17:00	137	3	0	1	15
Monitor11.fix_ch21	GD_Females	LD	2019-11-13	08:32:00	02:32:00	152	0	1	1	15
Monitor11.fix_ch21	GD_Females	LD	2019-11-13	08:47:00	02:47:00	167	3	0	1	22
Monitor11.fix_ch21	GD_Females	LD	2019-11-13	09:09:00	03:09:00	189	0	1	1	11
Monitor11.fix_ch21	GD_Females	LD	2019-11-13	09:20:00	03:20:00	200	1	0	1	13
Monitor11.fix_ch21	GD_Females	LD	2019-11-13	09:33:00	03:33:00	213	0	1	1	10
Monitor11.fix_ch21	GD_Females	LD	2019-11-13	09:43:00	03:43:00	223	3	0	1	9
Monitor11.fix_ch21	GD_Females	LD	2019-11-13	09:52:00	03:52:00	232	0	1	1	8
Monitor11.fix_ch21	GD_Females	LD	2019-11-13	10:00:00	04:00:00	240	1	0	1	15
Monitor11.fix_ch21	GD_Females	LD	2019-11-13	10:15:00	04:15:00	255	0	1	1	42
Monitor11.fix_ch21	GD_Females	LD	2019-11-13	10:57:00	04:57:00	297	8	0	1	24
Monitor11.fix_ch21	GD_Females	LD	2019-11-13	11:21:00	05:21:00	321	0	1	1	66
Monitor11.fix_ch21	GD_Females	LD	2019-11-13	12:27:00	06:27:00	387	3	0	1	29
Monitor11.fix_ch21	GD_Females	LD	2019-11-13	12:56:00	06:56:00	416	0	1	1	1
Monitor11.fix_ch21	GD_Females	LD	2019-11-13	12:57:00	06:57:00	417	2	0	1	13
Monitor11.fix_ch21	GD_Females	LD	2019-11-13	13:10:00	07:10:00	430	0	1	1	21
Monitor11.fix_ch21	GD_Females	LD	2019-11-13	13:31:00	07:31:00	451	5	0	1	14
Monitor11.fix_ch21	GD_Females	LD	2019-11-13	13:45:00	07:45:00	465	0	1	1	46
Monitor11.fix_ch21	GD_Females	LD	2019-11-13	14:31:00	08:31:00	511	2	0	1	9
Monitor11.fix_ch21	GD_Females	LD	2019-11-13	14:40:00	08:40:00	520	0	1	1	34
Monitor11.fix_ch21	GD_Females	LD	2019-11-13	15:14:00	09:14:00	554	3	0	1	15
Monitor11.fix_ch21	GD_Females	LD	2019-11-13	15:29:00	09:29:00	569	0	1	1	6
Monitor11.fix_ch21	GD_Females	LD	2019-11-13	15:35:00	09:35:00	575	2	0	1	5
Monitor11.fix_ch21	GD_Females	LD	2019-11-13	15:40:00	09:40:00	580	0	1	1	14
Monitor11.fix_ch21	GD_Females	LD	2019-11-13	15:54:00	09:54:00	594	3	0	1	15
Monitor11.fix_ch21	GD_Females	LD	2019-11-13	16:09:00	10:09:00	609	0	1	1	20
Monitor11.fix_ch21	GD_Females	LD	2019-11-13	16:29:00	10:29:00	629	1	0	1	11
Monitor11.fix_ch21	GD_Females	LD	2019-11-13	16:40:00	10:40:00	640	0	1	1	1
Monitor11.fix_ch21	GD_Females	LD	2019-11-13	16:41:00	10:41:00	641	2	0	1	10
Monitor11.fix_ch21	GD_Females	LD	2019-11-13	16:51:00	10:51:00	651	0	1	1	2
Monitor11.fix_ch21	GD_Females	LD	2019-11-13	16:53:00	10:53:00	653	1	0	1	91
Monitor11.fix_ch21	GD_Females	LD	2019-11-13	18:24:00	12:24:00	744	0	1	1	694
Monitor11.fix_ch21	GD_Females	LD	2019-11-14	05:58:00	23:58:00	1438	1	0	1	286
Monitor11.fix_ch21	GD_Females	LD	2019-11-14	10:44:00	04:44:00	284	0	1	1	20
Monitor11.fix_ch21	GD_Females	LD	2019-11-14	11:04:00	05:04:00	304	5	0	1	19
Monitor11.fix_ch21	GD_Females	LD	2019-11-14	11:23:00	05:23:00	323	0	1	1	33
Monitor11.fix_ch21	GD_Females	LD	2019-11-14	11:56:00	05:56:00	356	1	0	1	18
Monitor11.fix_ch21	GD_Females	LD	2019-11-14	12:14:00	06:14:00	374	0	1	1	78
Monitor11.fix_ch21	GD_Females	LD	2019-11-14	13:32:00	07:32:00	452	3	0	1	16
Monitor11.fix_ch21	GD_Females	LD	2019-11-14	13:48:00	07:48:00	468	0	1	1	12
Monitor11.fix_ch21	GD_Females	LD	2019-11-14	14:00:00	08:00:00	480	4	0	1	11
Monitor11.fix_ch21	GD_Females	LD	2019-11-14	14:11:00	08:11:00	491	0	1	1	28
Monitor11.fix_ch21	GD_Females	LD	2019-11-14	14:39:00	08:39:00	519	6	0	1	14
Monitor11.fix_ch21	GD_Females	LD	2019-11-14	14:53:00	08:53:00	533	0	1	1	1
Monitor11.fix_ch21	GD_Females	LD	2019-11-14	14:54:00	08:54:00	534	1	0	1	28
Monitor11.fix_ch21	GD_Females	LD	2019-11-14	15:22:00	09:22:00	562	0	1	1	7
Monitor11.fix_ch21	GD_Females	LD	2019-11-14	15:29:00	09:29:00	569	2	0	1	24
Monitor11.fix_ch21	GD_Females	LD	2019-11-14	15:53:00	09:53:00	593	0	1	1	2
Monitor11.fix_ch21	GD_Females	LD	2019-11-14	15:55:00	09:55:00	595	2	0	1	6
Monitor11.fix_ch21	GD_Females	LD	2019-11-14	16:01:00	10:01:00	601	0	1	1	3
Monitor11.fix_ch21	GD_Females	LD	2019-11-14	16:04:00	10:04:00	604	4	0	1	17
Monitor11.fix_ch21	GD_Females	LD	2019-11-14	16:21:00	10:21:00	621	0	1	1	3
Monitor11.fix_ch21	GD_Females	LD	2019-11-14	16:24:00	10:24:00	624	2	0	1	6
Monitor11.fix_ch21	GD_Females	LD	2019-11-14	16:30:00	10:30:00	630	0	1	1	4
Monitor11.fix_ch21	GD_Females	LD	2019-11-14	16:34:00	10:34:00	634	2	0	1	104
Monitor11.fix_ch21	GD_Females	LD	2019-11-14	18:18:00	12:18:00	738	0	1	1	639
Monitor11.fix_ch21	GD_Females	LD	2019-11-15	04:57:00	22:57:00	1377	1	0	1	402
Monitor11.fix_ch21	GD_Females	LD	2019-11-15	11:39:00	05:39:00	339	0	1	1	3
Monitor11.fix_ch21	GD_Females	LD	2019-11-15	11:42:00	05:42:00	342	2	0	1	38
Monitor11.fix_ch21	GD_Females	LD	2019-11-15	12:20:00	06:20:00	380	0	1	1	17
Monitor11.fix_ch21	GD_Females	LD	2019-11-15	12:37:00	06:37:00	397	4	0	1	23
Monitor11.fix_ch21	GD_Females	LD	2019-11-15	13:00:00	07:00:00	420	0	1	1	2
Monitor11.fix_ch21	GD_Females	LD	2019-11-15	13:02:00	07:02:00	422	3	0	1	6
Monitor11.fix_ch21	GD_Females	LD	2019-11-15	13:08:00	07:08:00	428	0	1	1	18
Monitor11.fix_ch21	GD_Females	LD	2019-11-15	13:26:00	07:26:00	446	1	0	1	18
Monitor11.fix_ch21	GD_Females	LD	2019-11-15	13:44:00	07:44:00	464	0	1	1	29
Monitor11.fix_ch21	GD_Females	LD	2019-11-15	14:13:00	08:13:00	493	4	0	1	27
Monitor11.fix_ch21	GD_Females	LD	2019-11-15	14:40:00	08:40:00	520	0	1	1	1
Monitor11.fix_ch21	GD_Females	LD	2019-11-15	14:41:00	08:41:00	521	2	0	1	11
Monitor11.fix_ch21	GD_Females	LD	2019-11-15	14:52:00	08:52:00	532	0	1	1	3
Monitor11.fix_ch21	GD_Females	LD	2019-11-15	14:55:00	08:55:00	535	3	0	1	9
Monitor11.fix_ch21	GD_Females	LD	2019-11-15	15:04:00	09:04:00	544	0	1	1	2
Monitor11.fix_ch21	GD_Females	LD	2019-11-15	15:06:00	09:06:00	546	2	0	1	25
Monitor11.fix_ch21	GD_Females	LD	2019-11-15	15:31:00	09:31:00	571	0	1	1	2
Monitor11.fix_ch21	GD_Females	LD	2019-11-15	15:33:00	09:33:00	573	2	0	1	213
Monitor11.fix_ch21	GD_Females	LD	2019-11-15	19:06:00	13:06:00	786	0	1	1	8
Monitor11.fix_ch21	GD_Females	LD	2019-11-15	19:14:00	13:14:00	794	2	0	1	5
Monitor11.fix_ch21	GD_Females	LD	2019-11-15	19:19:00	13:19:00	799	0	1	1	130
Monitor11.fix_ch21	GD_Females	LD	2019-11-15	21:29:00	15:29:00	929	1	0	1	9
Monitor11.fix_ch21	GD_Females	LD	2019-11-15	21:38:00	15:38:00	938	0	1	1	76
Monitor11.fix_ch21	GD_Females	LD	2019-11-15	22:54:00	16:54:00	1014	1	0	1	7
Monitor11.fix_ch21	GD_Females	LD	2019-11-15	23:01:00	17:01:00	1021	0	1	1	16
Monitor11.fix_ch21	GD_Females	LD	2019-11-15	23:17:00	17:17:00	1037	1	0	1	11
Monitor11.fix_ch21	GD_Females	LD	2019-11-15	23:28:00	17:28:00	1048	0	1	1	14
Monitor11.fix_ch21	GD_Females	LD	2019-11-15	23:42:00	17:42:00	1062	1	0	1	14
Monitor11.fix_ch23	GD_Females	LD	2019-11-13	00:00:00	18:00:00	1080	0	1	1	361
Monitor11.fix_ch23	GD_Females	LD	2019-11-13	06:01:00	00:01:00	1	6	0	1	230
Monitor11.fix_ch23	GD_Females	LD	2019-11-13	09:51:00	03:51:00	231	0	1	1	19
Monitor11.fix_ch23	GD_Females	LD	2019-11-13	10:10:00	04:10:00	250	5	0	1	5
Monitor11.fix_ch23	GD_Females	LD	2019-11-13	10:15:00	04:15:00	255	0	1	1	15
Monitor11.fix_ch23	GD_Females	LD	2019-11-13	10:30:00	04:30:00	270	4	0	1	14
Monitor11.fix_ch23	GD_Females	LD	2019-11-13	10:44:00	04:44:00	284	0	1	1	12
Monitor11.fix_ch23	GD_Females	LD	2019-11-13	10:56:00	04:56:00	296	19	0	1	6
Monitor11.fix_ch23	GD_Females	LD	2019-11-13	11:02:00	05:02:00	302	0	1	1	7
Monitor11.fix_ch23	GD_Females	LD	2019-11-13	11:09:00	05:09:00	309	3	0	1	5
Monitor11.fix_ch23	GD_Females	LD	2019-11-13	11:14:00	05:14:00	314	0	1	1	21
Monitor11.fix_ch23	GD_Females	LD	2019-11-13	11:35:00	05:35:00	335	1	0	1	27
Monitor11.fix_ch23	GD_Females	LD	2019-11-13	12:02:00	06:02:00	362	0	1	1	25
Monitor11.fix_ch23	GD_Females	LD	2019-11-13	12:27:00	06:27:00	387	2	0	1	6
Monitor11.fix_ch23	GD_Females	LD	2019-11-13	12:33:00	06:33:00	393	0	1	1	11
Monitor11.fix_ch23	GD_Females	LD	2019-11-13	12:44:00	06:44:00	404	14	0	1	5
Monitor11.fix_ch23	GD_Females	LD	2019-11-13	12:49:00	06:49:00	409	0	1	1	6
Monitor11.fix_ch23	GD_Females	LD	2019-11-13	12:55:00	06:55:00	415	1	0	1	5
Monitor11.fix_ch23	GD_Females	LD	2019-11-13	13:00:00	07:00:00	420	0	1	1	28
Monitor11.fix_ch23	GD_Females	LD	2019-11-13	13:28:00	07:28:00	448	5	0	1	6
Monitor11.fix_ch23	GD_Females	LD	2019-11-13	13:34:00	07:34:00	454	0	1	1	9
Monitor11.fix_ch23	GD_Females	LD	2019-11-13	13:43:00	07:43:00	463	3	0	1	6
Monitor11.fix_ch23	GD_Females	LD	2019-11-13	13:49:00	07:49:00	469	0	1	1	5
Monitor11.fix_ch23	GD_Females	LD	2019-11-13	13:54:00	07:54:00	474	2	0	1	5
Monitor11.fix_ch23	GD_Females	LD	2019-11-13	13:59:00	07:59:00	479	0	1	1	9
Monitor11.fix_ch23	GD_Females	LD	2019-11-13	14:08:00	08:08:00	488	4	0	1	5
Monitor11.fix_ch23	GD_Females	LD	2019-11-13	14:13:00	08:13:00	493	0	1	1	8
Monitor11.fix_ch23	GD_Females	LD	2019-11-13	14:21:00	08:21:00	501	1	0	1	11
Monitor11.fix_ch23	GD_Females	LD	2019-11-13	14:32:00	08:32:00	512	0	1	1	25
Monitor11.fix_ch23	GD_Females	LD	2019-11-13	14:57:00	08:57:00	537	3	0	1	5
Monitor11.fix_ch23	GD_Females	LD	2019-11-13	15:02:00	09:02:00	542	0	1	1	7
Monitor11.fix_ch23	GD_Females	LD	2019-11-13	15:09:00	09:09:00	549	3	0	1	5
Monitor11.fix_ch23	GD_Females	LD	2019-11-13	15:14:00	09:14:00	554	0	1	1	15
Monitor11.fix_ch23	GD_Females	LD	2019-11-13	15:29:00	09:29:00	569	1	0	1	5
Monitor11.fix_ch23	GD_Females	LD	2019-11-13	15:34:00	09:34:00	574	0	1	1	27
Monitor11.fix_ch23	GD_Females	LD	2019-11-13	16:01:00	10:01:00	601	2	0	1	9
Monitor11.fix_ch23	GD_Females	LD	2019-11-13	16:10:00	10:10:00	610	0	1	1	8
Monitor11.fix_ch23	GD_Females	LD	2019-11-13	16:18:00	10:18:00	618	12	0	1	117
Monitor11.fix_ch23	GD_Females	LD	2019-11-13	18:15:00	12:15:00	735	0	1	1	123
Monitor11.fix_ch23	GD_Females	LD	2019-11-13	20:18:00	14:18:00	858	1	0	1	5
Monitor11.fix_ch23	GD_Females	LD	2019-11-13	20:23:00	14:23:00	863	0	1	1	575
Monitor11.fix_ch23	GD_Females	LD	2019-11-14	05:58:00	23:58:00	1438	2	0	1	332
Monitor11.fix_ch23	GD_Females	LD	2019-11-14	11:30:00	05:30:00	330	0	1	1	10
Monitor11.fix_ch23	GD_Females	LD	2019-11-14	11:40:00	05:40:00	340	2	0	1	30
Monitor11.fix_ch23	GD_Females	LD	2019-11-14	12:10:00	06:10:00	370	0	1	1	5
Monitor11.fix_ch23	GD_Females	LD	2019-11-14	12:15:00	06:15:00	375	2	0	1	22
Monitor11.fix_ch23	GD_Females	LD	2019-11-14	12:37:00	06:37:00	397	0	1	1	9
Monitor11.fix_ch23	GD_Females	LD	2019-11-14	12:46:00	06:46:00	406	3	0	1	12
Monitor11.fix_ch23	GD_Females	LD	2019-11-14	12:58:00	06:58:00	418	0	1	1	2
Monitor11.fix_ch23	GD_Females	LD	2019-11-14	13:00:00	07:00:00	420	1	0	1	7
Monitor11.fix_ch23	GD_Females	LD	2019-11-14	13:07:00	07:07:00	427	0	1	1	13
Monitor11.fix_ch23	GD_Females	LD	2019-11-14	13:20:00	07:20:00	440	4	0	1	6
Monitor11.fix_ch23	GD_Females	LD	2019-11-14	13:26:00	07:26:00	446	0	1	1	43
Monitor11.fix_ch23	GD_Females	LD	2019-11-14	14:09:00	08:09:00	489	1	0	1	9
Monitor11.fix_ch23	GD_Females	LD	2019-11-14	14:18:00	08:18:00	498	0	1	1	9
Monitor11.fix_ch23	GD_Females	LD	2019-11-14	14:27:00	08:27:00	507	1	0	1	5
Monitor11.fix_ch23	GD_Females	LD	2019-11-14	14:32:00	08:32:00	512	0	1	1	2
Monitor11.fix_ch23	GD_Females	LD	2019-11-14	14:34:00	08:34:00	514	2	0	1	12
Monitor11.fix_ch23	GD_Females	LD	2019-11-14	14:46:00	08:46:00	526	0	1	1	2
Monitor11.fix_ch23	GD_Females	LD	2019-11-14	14:48:00	08:48:00	528	1	0	1	19
Monitor11.fix_ch23	GD_Females	LD	2019-11-14	15:07:00	09:07:00	547	0	1	1	20
Monitor11.fix_ch23	GD_Females	LD	2019-11-14	15:27:00	09:27:00	567	4	0	1	56
Monitor11.fix_ch23	GD_Females	LD	2019-11-14	16:23:00	10:23:00	623	0	1	1	2
Monitor11.fix_ch23	GD_Females	LD	2019-11-14	16:25:00	10:25:00	625	1	0	1	117
Monitor11.fix_ch23	GD_Females	LD	2019-11-14	18:22:00	12:22:00	742	0	1	1	507
Monitor11.fix_ch23	GD_Females	LD	2019-11-15	02:49:00	20:49:00	1249	1	0	1	76
Monitor11.fix_ch23	GD_Females	LD	2019-11-15	04:05:00	22:05:00	1325	0	1	1	1
Monitor11.fix_ch23	GD_Females	LD	2019-11-15	04:06:00	22:06:00	1326	3	0	1	10
Monitor11.fix_ch23	GD_Females	LD	2019-11-15	04:16:00	22:16:00	1336	0	1	1	13
Monitor11.fix_ch23	GD_Females	LD	2019-11-15	04:29:00	22:29:00	1349	3	0	1	5
Monitor11.fix_ch23	GD_Females	LD	2019-11-15	04:34:00	22:34:00	1354	0	1	1	85
Monitor11.fix_ch23	GD_Females	LD	2019-11-15	05:59:00	23:59:00	1439	4	0	1	664
Monitor11.fix_ch23	GD_Females	LD	2019-11-15	17:03:00	11:03:00	663	0	1	1	1
Monitor11.fix_ch23	GD_Females	LD	2019-11-15	17:04:00	11:04:00	664	1	0	1	39
Monitor11.fix_ch23	GD_Females	LD	2019-11-15	17:43:00	11:43:00	703	0	1	1	1
Monitor11.fix_ch23	GD_Females	LD	2019-11-15	17:44:00	11:44:00	704	1	0	1	76
Monitor11.fix_ch23	GD_Females	LD	2019-11-15	19:00:00	13:00:00	780	0	1	1	5
Monitor11.fix_ch23	GD_Females	LD	2019-11-15	19:05:00	13:05:00	785	2	0	1	5
Monitor11.fix_ch23	GD_Females	LD	2019-11-15	19:10:00	13:10:00	790	0	1	1	5
Monitor11.fix_ch23	GD_Females	LD	2019-11-15	19:15:00	13:15:00	795	2	0	1	11
Monitor11.fix_ch23	GD_Females	LD	2019-11-15	19:26:00	13:26:00	806	0	1	1	2
Monitor11.fix_ch23	GD_Females	LD	2019-11-15	19:28:00	13:28:00	808	1	0	1	16
Monitor11.fix_ch23	GD_Females	LD	2019-11-15	19:44:00	13:44:00	824	0	1	1	3
Monitor11.fix_ch23	GD_Females	LD	2019-11-15	19:47:00	13:47:00	827	1	0	1	7
Monitor11.fix_ch23	GD_Females	LD	2019-11-15	19:54:00	13:54:00	834	0	1	1	11
Monitor11.fix_ch23	GD_Females	LD	2019-11-15	20:05:00	14:05:00	845	3	0	1	7
Monitor11.fix_ch23	GD_Females	LD	2019-11-15	20:12:00	14:12:00	852	0	1	1	2
Monitor11.fix_ch23	GD_Females	LD	2019-11-15	20:14:00	14:14:00	854	7	0	1	15
Monitor11.fix_ch23	GD_Females	LD	2019-11-15	20:29:00	14:29:00	869	0	1	1	17
Monitor11.fix_ch23	GD_Females	LD	2019-11-15	20:46:00	14:46:00	886	2	0	1	7
Monitor11.fix_ch23	GD_Females	LD	2019-11-15	20:53:00	14:53:00	893	0	1	1	38
Monitor11.fix_ch23	GD_Females	LD	2019-11-15	21:31:00	15:31:00	931	1	0	1	5
Monitor11.fix_ch23	GD_Females	LD	2019-11-15	21:36:00	15:36:00	936	0	1	1	68
Monitor11.fix_ch23	GD_Females	LD	2019-11-15	22:44:00	16:44:00	1004	1	0	1	6
Monitor11.fix_ch23	GD_Females	LD	2019-11-15	22:50:00	16:50:00	1010	0	1	1	429
Monitor11.fix_ch24	GD_Females	LD	2019-11-13	06:03:00	00:03:00	3	1	0	1	111
Monitor11.fix_ch24	GD_Females	LD	2019-11-13	07:54:00	01:54:00	114	0	1	1	1
Monitor11.fix_ch24	GD_Females	LD	2019-11-13	07:55:00	01:55:00	115	4	0	1	21
Monitor11.fix_ch24	GD_Females	LD	2019-11-13	08:16:00	02:16:00	136	0	1	1	1
Monitor11.fix_ch24	GD_Females	LD	2019-11-13	08:17:00	02:17:00	137	4	0	1	13
Monitor11.fix_ch24	GD_Females	LD	2019-11-13	08:30:00	02:30:00	150	0	1	1	1
Monitor11.fix_ch24	GD_Females	LD	2019-11-13	08:31:00	02:31:00	151	7	0	1	16
Monitor11.fix_ch24	GD_Females	LD	2019-11-13	08:47:00	02:47:00	167	0	1	1	10
Monitor11.fix_ch24	GD_Females	LD	2019-11-13	08:57:00	02:57:00	177	1	0	1	17
Monitor11.fix_ch24	GD_Females	LD	2019-11-13	09:14:00	03:14:00	194	0	1	1	23
Monitor11.fix_ch24	GD_Females	LD	2019-11-13	09:37:00	03:37:00	217	5	0	1	10
Monitor11.fix_ch24	GD_Females	LD	2019-11-13	09:47:00	03:47:00	227	0	1	1	237
Monitor11.fix_ch24	GD_Females	LD	2019-11-13	13:44:00	07:44:00	464	1	0	1	5
Monitor11.fix_ch24	GD_Females	LD	2019-11-13	13:49:00	07:49:00	469	0	1	1	36
Monitor11.fix_ch24	GD_Females	LD	2019-11-13	14:25:00	08:25:00	505	3	0	1	7
Monitor11.fix_ch24	GD_Females	LD	2019-11-13	14:32:00	08:32:00	512	0	1	1	77
Monitor11.fix_ch24	GD_Females	LD	2019-11-13	15:49:00	09:49:00	589	2	0	1	29
Monitor11.fix_ch24	GD_Females	LD	2019-11-13	16:18:00	10:18:00	618	0	1	1	2
Monitor11.fix_ch24	GD_Females	LD	2019-11-13	16:20:00	10:20:00	620	2	0	1	110
Monitor11.fix_ch24	GD_Females	LD	2019-11-13	18:10:00	12:10:00	730	0	1	1	708
Monitor11.fix_ch24	GD_Females	LD	2019-11-14	05:58:00	23:58:00	1438	1	0	1	180
Monitor11.fix_ch24	GD_Females	LD	2019-11-14	08:58:00	02:58:00	178	0	1	1	1
Monitor11.fix_ch24	GD_Females	LD	2019-11-14	08:59:00	02:59:00	179	3	0	1	26
Monitor11.fix_ch24	GD_Females	LD	2019-11-14	09:25:00	03:25:00	205	0	1	1	1
Monitor11.fix_ch24	GD_Females	LD	2019-11-14	09:26:00	03:26:00	206	2	0	1	22
Monitor11.fix_ch24	GD_Females	LD	2019-11-14	09:48:00	03:48:00	228	0	1	1	25
Monitor11.fix_ch24	GD_Females	LD	2019-11-14	10:13:00	04:13:00	253	4	0	1	6
Monitor11.fix_ch24	GD_Females	LD	2019-11-14	10:19:00	04:19:00	259	0	1	1	10
Monitor11.fix_ch24	GD_Females	LD	2019-11-14	10:29:00	04:29:00	269	1	0	1	5
Monitor11.fix_ch24	GD_Females	LD	2019-11-14	10:34:00	04:34:00	274	0	1	1	122
Monitor11.fix_ch24	GD_Females	LD	2019-11-14	12:36:00	06:36:00	396	1	0	1	6
Monitor11.fix_ch24	GD_Females	LD	2019-11-14	12:42:00	06:42:00	402	0	1	1	17
Monitor11.fix_ch24	GD_Females	LD	2019-11-14	12:59:00	06:59:00	419	2	0	1	5
Monitor11.fix_ch24	GD_Females	LD	2019-11-14	13:04:00	07:04:00	424	0	1	1	3
Monitor11.fix_ch24	GD_Females	LD	2019-11-14	13:07:00	07:07:00	427	2	0	1	5
Monitor11.fix_ch24	GD_Females	LD	2019-11-14	13:12:00	07:12:00	432	0	1	1	19
Monitor11.fix_ch24	GD_Females	LD	2019-11-14	13:31:00	07:31:00	451	14	0	1	6
Monitor11.fix_ch24	GD_Females	LD	2019-11-14	13:37:00	07:37:00	457	0	1	1	1
Monitor11.fix_ch24	GD_Females	LD	2019-11-14	13:38:00	07:38:00	458	2	0	1	6
Monitor11.fix_ch24	GD_Females	LD	2019-11-14	13:44:00	07:44:00	464	0	1	1	2
Monitor11.fix_ch24	GD_Females	LD	2019-11-14	13:46:00	07:46:00	466	2	0	1	11
Monitor11.fix_ch24	GD_Females	LD	2019-11-14	13:57:00	07:57:00	477	0	1	1	1
Monitor11.fix_ch24	GD_Females	LD	2019-11-14	13:58:00	07:58:00	478	7	0	1	6
Monitor11.fix_ch24	GD_Females	LD	2019-11-14	14:04:00	08:04:00	484	0	1	1	18
Monitor11.fix_ch24	GD_Females	LD	2019-11-14	14:22:00	08:22:00	502	9	0	1	5
Monitor11.fix_ch24	GD_Females	LD	2019-11-14	14:27:00	08:27:00	507	0	1	1	5
Monitor11.fix_ch24	GD_Females	LD	2019-11-14	14:32:00	08:32:00	512	3	0	1	5
Monitor11.fix_ch24	GD_Females	LD	2019-11-14	14:37:00	08:37:00	517	0	1	1	67
Monitor11.fix_ch24	GD_Females	LD	2019-11-14	15:44:00	09:44:00	584	3	0	1	17
Monitor11.fix_ch24	GD_Females	LD	2019-11-14	16:01:00	10:01:00	601	0	1	1	2
Monitor11.fix_ch24	GD_Females	LD	2019-11-14	16:03:00	10:03:00	603	2	0	1	17
Monitor11.fix_ch24	GD_Females	LD	2019-11-14	16:20:00	10:20:00	620	0	1	1	1
Monitor11.fix_ch24	GD_Females	LD	2019-11-14	16:21:00	10:21:00	621	5	0	1	109
Monitor11.fix_ch24	GD_Females	LD	2019-11-14	18:10:00	12:10:00	730	0	1	1	543
Monitor11.fix_ch24	GD_Females	LD	2019-11-15	03:13:00	21:13:00	1273	1	0	1	8
Monitor11.fix_ch24	GD_Females	LD	2019-11-15	03:21:00	21:21:00	1281	0	1	1	42
Monitor11.fix_ch24	GD_Females	LD	2019-11-15	04:03:00	22:03:00	1323	1	0	1	5
Monitor11.fix_ch24	GD_Females	LD	2019-11-15	04:08:00	22:08:00	1328	0	1	1	1
Monitor11.fix_ch24	GD_Females	LD	2019-11-15	04:09:00	22:09:00	1329	1	0	1	5
Monitor11.fix_ch24	GD_Females	LD	2019-11-15	04:14:00	22:14:00	1334	0	1	1	28
Monitor11.fix_ch24	GD_Females	LD	2019-11-15	04:42:00	22:42:00	1362	6	0	1	5
Monitor11.fix_ch24	GD_Females	LD	2019-11-15	04:47:00	22:47:00	1367	0	1	1	54
Monitor11.fix_ch24	GD_Females	LD	2019-11-15	05:41:00	23:41:00	1421	7	0	1	11
Monitor11.fix_ch24	GD_Females	LD	2019-11-15	05:52:00	23:52:00	1432	0	1	1	7
Monitor11.fix_ch24	GD_Females	LD	2019-11-15	05:59:00	23:59:00	1439	1	0	1	197
Monitor11.fix_ch24	GD_Females	LD	2019-11-15	09:16:00	03:16:00	196	0	1	1	2
Monitor11.fix_ch24	GD_Females	LD	2019-11-15	09:18:00	03:18:00	198	4	0	1	45
Monitor11.fix_ch24	GD_Females	LD	2019-11-15	10:03:00	04:03:00	243	0	1	1	2
Monitor11.fix_ch24	GD_Females	LD	2019-11-15	10:05:00	04:05:00	245	2	0	1	11
Monitor11.fix_ch24	GD_Females	LD	2019-11-15	10:16:00	04:16:00	256	0	1	1	2
Monitor11.fix_ch24	GD_Females	LD	2019-11-15	10:18:00	04:18:00	258	5	0	1	7
Monitor11.fix_ch24	GD_Females	LD	2019-11-15	10:25:00	04:25:00	265	0	1	1	100
Monitor11.fix_ch24	GD_Females	LD	2019-11-15	12:05:00	06:05:00	365	1	0	1	18
Monitor11.fix_ch24	GD_Females	LD	2019-11-15	12:23:00	06:23:00	383	0	1	1	13
Monitor11.fix_ch24	GD_Females	LD	2019-11-15	12:36:00	06:36:00	396	1	0	1	9
Monitor11.fix_ch24	GD_Females	LD	2019-11-15	12:45:00	06:45:00	405	0	1	1	18
Monitor11.fix_ch24	GD_Females	LD	2019-11-15	13:03:00	07:03:00	423	2	0	1	5
Monitor11.fix_ch24	GD_Females	LD	2019-11-15	13:08:00	07:08:00	428	0	1	1	47
Monitor11.fix_ch24	GD_Females	LD	2019-11-15	13:55:00	07:55:00	475	5	0	1	10
Monitor11.fix_ch24	GD_Females	LD	2019-11-15	14:05:00	08:05:00	485	0	1	1	5
Monitor11.fix_ch24	GD_Females	LD	2019-11-15	14:10:00	08:10:00	490	9	0	1	5
Monitor11.fix_ch24	GD_Females	LD	2019-11-15	14:15:00	08:15:00	495	0	1	1	42
Monitor11.fix_ch24	GD_Females	LD	2019-11-15	14:57:00	08:57:00	537	3	0	1	16
Monitor11.fix_ch24	GD_Females	LD	2019-11-15	15:13:00	09:13:00	553	0	1	1	5
Monitor11.fix_ch24	GD_Females	LD	2019-11-15	15:18:00	09:18:00	558	4	0	1	7
Monitor11.fix_ch24	GD_Females	LD	2019-11-15	15:25:00	09:25:00	565	0	1	1	5
Monitor11.fix_ch24	GD_Females	LD	2019-11-15	15:30:00	09:30:00	570	1	0	1	5
Monitor11.fix_ch24	GD_Females	LD	2019-11-15	15:35:00	09:35:00	575	0	1	1	1
Monitor11.fix_ch24	GD_Females	LD	2019-11-15	15:36:00	09:36:00	576	7	0	1	153
Monitor11.fix_ch24	GD_Females	LD	2019-11-15	18:09:00	12:09:00	729	0	1	1	704
Monitor11.fix_ch25	GD_Females	LD	2019-11-13	05:57:00	23:57:00	1437	1	0	1	277
Monitor11.fix_ch25	GD_Females	LD	2019-11-13	10:34:00	04:34:00	274	0	1	1	1
Monitor11.fix_ch25	GD_Females	LD	2019-11-13	10:35:00	04:35:00	275	1	0	1	15
Monitor11.fix_ch25	GD_Females	LD	2019-11-13	10:50:00	04:50:00	290	0	1	1	9
Monitor11.fix_ch25	GD_Females	LD	2019-11-13	10:59:00	04:59:00	299	1	0	1	5
Monitor11.fix_ch25	GD_Females	LD	2019-11-13	11:04:00	05:04:00	304	0	1	1	1
Monitor11.fix_ch25	GD_Females	LD	2019-11-13	11:05:00	05:05:00	305	3	0	1	6
Monitor11.fix_ch25	GD_Females	LD	2019-11-13	11:11:00	05:11:00	311	0	1	1	85
Monitor11.fix_ch25	GD_Females	LD	2019-11-13	12:36:00	06:36:00	396	6	0	1	5
Monitor11.fix_ch25	GD_Females	LD	2019-11-13	12:41:00	06:41:00	401	0	1	1	93
Monitor11.fix_ch25	GD_Females	LD	2019-11-13	14:14:00	08:14:00	494	2	0	1	43
Monitor11.fix_ch25	GD_Females	LD	2019-11-13	14:57:00	08:57:00	537	0	1	1	2
Monitor11.fix_ch25	GD_Females	LD	2019-11-13	14:59:00	08:59:00	539	1	0	1	194
Monitor11.fix_ch25	GD_Females	LD	2019-11-13	18:13:00	12:13:00	733	0	1	1	117
Monitor11.fix_ch25	GD_Females	LD	2019-11-13	20:10:00	14:10:00	850	1	0	1	9
Monitor11.fix_ch25	GD_Females	LD	2019-11-13	20:19:00	14:19:00	859	0	1	1	26
Monitor11.fix_ch25	GD_Females	LD	2019-11-13	20:45:00	14:45:00	885	1	0	1	5
Monitor11.fix_ch25	GD_Females	LD	2019-11-13	20:50:00	14:50:00	890	0	1	1	6
Monitor11.fix_ch25	GD_Females	LD	2019-11-13	20:56:00	14:56:00	896	1	0	1	5
Monitor11.fix_ch25	GD_Females	LD	2019-11-13	21:01:00	15:01:00	901	0	1	1	28
Monitor11.fix_ch25	GD_Females	LD	2019-11-13	21:29:00	15:29:00	929	1	0	1	5
Monitor11.fix_ch25	GD_Females	LD	2019-11-13	21:34:00	15:34:00	934	0	1	1	40
Monitor11.fix_ch25	GD_Females	LD	2019-11-13	22:14:00	16:14:00	974	1	0	1	5
Monitor11.fix_ch25	GD_Females	LD	2019-11-13	22:19:00	16:19:00	979	0	1	1	17
Monitor11.fix_ch25	GD_Females	LD	2019-11-13	22:36:00	16:36:00	996	1	0	1	6
Monitor11.fix_ch25	GD_Females	LD	2019-11-13	22:42:00	16:42:00	1002	0	1	1	34
Monitor11.fix_ch25	GD_Females	LD	2019-11-13	23:16:00	17:16:00	1036	1	0	1	7
Monitor11.fix_ch25	GD_Females	LD	2019-11-13	23:23:00	17:23:00	1043	0	1	1	394
Monitor11.fix_ch25	GD_Females	LD	2019-11-14	05:57:00	23:57:00	1437	1	0	1	411
Monitor11.fix_ch25	GD_Females	LD	2019-11-14	12:48:00	06:48:00	408	0	1	1	1
Monitor11.fix_ch25	GD_Females	LD	2019-11-14	12:49:00	06:49:00	409	3	0	1	27
Monitor11.fix_ch25	GD_Females	LD	2019-11-14	13:16:00	07:16:00	436	0	1	1	6
Monitor11.fix_ch25	GD_Females	LD	2019-11-14	13:22:00	07:22:00	442	2	0	1	18
Monitor11.fix_ch25	GD_Females	LD	2019-11-14	13:40:00	07:40:00	460	0	1	1	50
Monitor11.fix_ch25	GD_Females	LD	2019-11-14	14:30:00	08:30:00	510	10	0	1	5
Monitor11.fix_ch25	GD_Females	LD	2019-11-14	14:35:00	08:35:00	515	0	1	1	2
Monitor11.fix_ch25	GD_Females	LD	2019-11-14	14:37:00	08:37:00	517	1	0	1	14
Monitor11.fix_ch25	GD_Females	LD	2019-11-14	14:51:00	08:51:00	531	0	1	1	14
Monitor11.fix_ch25	GD_Females	LD	2019-11-14	15:05:00	09:05:00	545	4	0	1	195
Monitor11.fix_ch25	GD_Females	LD	2019-11-14	18:20:00	12:20:00	740	0	1	1	530
[truncated: 37,000 more rows]

## Sheet: d
Nazario-Yepiz et al. Physiological and Metabolomic Consequences of Reduced Expression of the Drosophila brummer Triglyceride Lipase
[truncated: 104,333 more rows]

[truncated: 2 more sheets: e, f]
